# Supplementary material for: On the Core Prescriptions and Their Mechanisms of Traditional Chinese Medicine in Hepatitis B, Liver Cirrhosis, and Liver Cancer Treatment
Source: J Oncol. 2022 Sep 23;2022:5300523. doi: 10.1155/2022/5300523 (PMC9525786; doi:10.1155/2022/5300523)
Supplement: Supplementary Materials — S1: The important association rules of the prescriptions of the three diseases were obtained via the Apriori algorithm. S2: The targets of the core herbs of hepatitis B, cirrhosis, and liver cancer. S3: KEGG enrichment analysis for the three core herbs of the three diseases. [file 5300523.f1.zip]

Archive with 3 entries (3 files):
- S1.xlsx
- S2.xlsx
- S3.xlsx
