# Supplementary material for: On the Core Prescriptions and Their Mechanisms of Traditional Chinese Medicine in Hepatitis B, Liver Cirrhosis, and Liver Cancer Treatment
Source: J Oncol. 2022 Sep 23;2022:5300523. doi: 10.1155/2022/5300523 (PMC9525786; doi:10.1155/2022/5300523)
Supplement: Supplementary Materials — S1: The important association rules of the prescriptions of the three diseases were obtained via the Apriori algorithm. S2: The targets of the core herbs of hepatitis B, cirrhosis, and liver cancer. S3: KEGG enrichment analysis for the three core herbs of the three diseases. [file 5300523.f1.zip › S1.xlsx]

## Sheet: Hepatitis B
rules(Hepatitis B)	support	confidence	coverage	lift	count
{DanSen,HuangQi} => {YuJin}	0.14637	0.776398	0.188525	1.67859	125
{HuangQi,YuJin} => {DanSen}	0.14637	0.710227	0.206089	1.97568	125
{DanSen,YuJin} => {HuangQi}	0.14637	0.598086	0.244731	1.63184	125
{ChaiHu,DouKou} => {GanCao}	0.132319	0.79021	0.167447	1.81897	113
{BaiShao,ChaiHu} => {YuJin}	0.132319	0.758389	0.174473	1.63966	113
{BaiShao,YuJin} => {ChaiHu}	0.132319	0.753333	0.175644	2.19572	113
{ChaiHu,YuJin} => {BaiShao}	0.132319	0.676647	0.19555	2.14021	113
{ChaiHu,GanCao} => {DouKou}	0.132319	0.642045	0.206089	1.65153	113
{DouKou,GanCao} => {ChaiHu}	0.132319	0.631285	0.209602	1.83999	113
{BaiShao,ChaiHu} => {GanCao}	0.126464	0.724832	0.174473	1.66848	108
{BaiShao,GanCao} => {ChaiHu}	0.126464	0.627907	0.201405	1.83015	108
{ChaiHu,GanCao} => {BaiShao}	0.126464	0.613636	0.206089	1.94091	108
{BaiShao,YuJin} => {GanCao}	0.124122	0.706667	0.175644	1.62667	106
{GanCao,YuJin} => {BaiShao}	0.124122	0.634731	0.19555	2.00763	106
{BaiShao,GanCao} => {YuJin}	0.124122	0.616279	0.201405	1.33241	106
{BaiShao,DouKou} => {GanCao}	0.120609	0.811024	0.148712	1.86688	103
{ChaiHu,YuJin} => {GanCao}	0.120609	0.616766	0.19555	1.41973	103
{GanCao,YuJin} => {ChaiHu}	0.120609	0.616766	0.19555	1.79767	103
{BaiShao,GanCao} => {DouKou}	0.120609	0.598837	0.201405	1.54038	103
{ChaiHu,GanCao} => {YuJin}	0.120609	0.585227	0.206089	1.26528	103
{DouKou,GanCao} => {BaiShao}	0.120609	0.575419	0.209602	1.82003	103
{BaiShao,QingPi} => {GanCao}	0.119438	0.910714	0.131148	2.09636	102
{GanCao,QingPi} => {BaiShao}	0.119438	0.894737	0.133489	2.83002	102
{BaiShao,GanCao} => {QingPi}	0.119438	0.593023	0.201405	3.37628	102
{BaiShao,DouKou} => {ChaiHu}	0.118267	0.795276	0.148712	2.31797	101
{ChaiHu,DouKou} => {BaiShao}	0.118267	0.706294	0.167447	2.23398	101
{BaiShao,ChaiHu} => {DouKou}	0.118267	0.677852	0.174473	1.74363	101
{DouKou,YuJin} => {GanCao}	0.117096	0.613497	0.190867	1.4122	100
{GanCao,YuJin} => {DouKou}	0.117096	0.598802	0.19555	1.54029	100
{DouKou,GanCao} => {YuJin}	0.117096	0.558659	0.209602	1.20784	100
{DouKou,ZiSuGeng} => {GanCao}	0.115925	0.970588	0.119438	2.23418	99
{ChaiHu,QingPi} => {DouKou}	0.115925	0.916667	0.126464	2.35793	99
{DouKou,QingPi} => {ChaiHu}	0.115925	0.86087	0.13466	2.50916	99
{GanCao,ZiSuGeng} => {DouKou}	0.115925	0.846154	0.137002	2.17655	99
{ChaiHu,DouKou} => {QingPi}	0.115925	0.692308	0.167447	3.94154	99
{DouKou,GanCao} => {ZiSuGeng}	0.115925	0.553073	0.209602	3.71909	99
{ChaiHu,ZhiShi} => {GanCao}	0.111241	0.92233	0.120609	2.1231	95
{GanCao,ZhiShi} => {ChaiHu}	0.111241	0.896226	0.124122	2.61221	95
{ChaiHu,GanCao} => {ZhiShi}	0.111241	0.539773	0.206089	3.68773	95
{ChaiHu,DouKou} => {YuJin}	0.108899	0.65035	0.167447	1.40607	93
{DouKou,YuJin} => {ChaiHu}	0.108899	0.570552	0.190867	1.66297	93
{ChaiHu,YuJin} => {DouKou}	0.108899	0.556886	0.19555	1.43247	93
{ChaiHu,ZiSuGeng} => {GanCao}	0.107728	0.958333	0.112412	2.20597	92
{GanCao,ZiSuGeng} => {ChaiHu}	0.107728	0.786325	0.137002	2.29188	92
{ChaiHu,GanCao} => {ZiSuGeng}	0.107728	0.522727	0.206089	3.51503	92
{ChaiHu,GanCao,YuJin} => {BaiShao}	0.106557	0.883495	0.120609	2.79446	91
{BaiShao,GanCao,YuJin} => {ChaiHu}	0.106557	0.858491	0.124122	2.50222	91
{ChaiHu,QingPi} => {BaiShao}	0.106557	0.842593	0.126464	2.66509	91
{BaiShao,ChaiHu,GanCao} => {YuJin}	0.106557	0.842593	0.126464	1.82171	91
{BaiShao,QingPi} => {ChaiHu}	0.106557	0.8125	0.131148	2.36817	91
{BaiShao,ChaiHu,YuJin} => {GanCao}	0.106557	0.80531	0.132319	1.85373	91
{BaiShao,ChaiHu} => {QingPi}	0.106557	0.610738	0.174473	3.47714	91
{BaiShao,DouKou} => {YuJin}	0.105386	0.708661	0.148712	1.53214	90
{BaiShao,YuJin} => {DouKou}	0.105386	0.6	0.175644	1.54337	90
{DouKou,YuJin} => {BaiShao}	0.105386	0.552147	0.190867	1.74642	90
{YuJin,ZhiShi} => {ChaiHu}	0.104215	0.917526	0.113583	2.67429	89
{ChaiHu,ZhiShi} => {YuJin}	0.104215	0.864078	0.120609	1.86816	89
{ChaiHu,YuJin} => {ZhiShi}	0.104215	0.532934	0.19555	3.64101	89
{BaiShao,ZhiShi} => {ChaiHu}	0.103044	0.988764	0.104215	2.88193	88
{YuJin,ZhiShi} => {GanCao}	0.103044	0.907216	0.113583	2.08831	88
{ChaiHu,ZhiShi} => {BaiShao}	0.103044	0.854369	0.120609	2.70234	88
{GanCao,ZhiShi} => {YuJin}	0.103044	0.830189	0.124122	1.79489	88
{ChaiHu,QingPi} => {GanCao}	0.103044	0.814815	0.126464	1.87561	88
{GanCao,QingPi} => {ChaiHu}	0.103044	0.77193	0.133489	2.24993	88
{BaiShao,ChaiHu} => {ZhiShi}	0.103044	0.590604	0.174473	4.03501	88
{GanCao,YuJin} => {ZhiShi}	0.103044	0.526946	0.19555	3.6001	88
{ChaiHu,GanCao} => {QingPi}	0.103044	0.5	0.206089	2.84667	88
{GanCao,XiangFu} => {ChaiHu}	0.101874	0.966667	0.105386	2.81752	87
{ChaiHu,XiangFu} => {GanCao}	0.101874	0.878788	0.115925	2.02287	87
{ChaiHu,GanCao} => {XiangFu}	0.101874	0.494318	0.206089	3.6392	87
{YuJin,BaiHuaSheSheCao} => {DanSen}	0.100703	0.868687	0.115925	2.41648	86
{BaiShao,ChaiHu,DouKou} => {GanCao}	0.100703	0.851485	0.118267	1.96002	86
{BaiShao,DouKou,GanCao} => {ChaiHu}	0.100703	0.834951	0.120609	2.43361	86
{BaiShao,ChaiHu,GanCao} => {DouKou}	0.100703	0.796296	0.126464	2.0483	86
{DanSen,BaiHuaSheSheCao} => {YuJin}	0.100703	0.767857	0.131148	1.66013	86
{BaiShao,QingPi} => {DouKou}	0.100703	0.767857	0.131148	1.97515	86
{ChaiHu,DouKou,GanCao} => {BaiShao}	0.100703	0.761062	0.132319	2.40721	86
{HuangQi,FuLing} => {BaiZhu}	0.100703	0.754386	0.133489	2.62957	86
{DouKou,QingPi} => {BaiShao}	0.100703	0.747826	0.13466	2.36535	86
{BaiZhu,HuangQi} => {FuLing}	0.100703	0.710744	0.141686	2.74649	86
{BaiZhu,FuLing} => {HuangQi}	0.100703	0.688	0.14637	1.87716	86
{BaiShao,DouKou} => {QingPi}	0.100703	0.677165	0.148712	3.85533	86
{DanSen,YuJin} => {BaiHuaSheSheCao}	0.100703	0.411483	0.244731	1.95226	86

## Sheet: Liver cirrhosis 
rules(Liver cirrhosis )	support	confidence	coverage	lift	count
{EZhu,ShuiHongHuaZi} => {HuangQi}	0.307547	0.848958	0.362264	1.49484	163
{HuangQi,ShuiHongHuaZi} => {EZhu}	0.307547	0.905556	0.339623	1.86025	163
{EZhu,HuangQi} => {ShuiHongHuaZi}	0.307547	0.857895	0.358491	2.03894	163
{BaiZhu,FuLing} => {HuangQi}	0.30566	0.895028	0.341509	1.57596	162
{FuLing,HuangQi} => {BaiZhu}	0.30566	0.875676	0.349057	1.83442	162
{BaiZhu,HuangQi} => {FuLing}	0.30566	0.826531	0.369811	1.88819	162
{BaiZhu,JiNeiJin} => {HuangQi}	0.30566	0.839378	0.364151	1.47797	162
{BaiZhu,HuangQi} => {JiNeiJin}	0.30566	0.826531	0.369811	1.73147	162
{HuangQi,JiNeiJin} => {BaiZhu}	0.30566	0.915254	0.333962	1.91733	162
{BaiZhu,DangGui} => {HuangQi}	0.303774	0.925287	0.328302	1.62924	161
{DangGui,HuangQi} => {BaiZhu}	0.303774	0.829897	0.366038	1.73852	161
{BaiZhu,HuangQi} => {DangGui}	0.303774	0.821429	0.369811	1.81399	161
{EZhu,JiNeiJin} => {HuangQi}	0.29434	0.852459	0.345283	1.50101	156
{EZhu,HuangQi} => {JiNeiJin}	0.29434	0.821053	0.358491	1.71999	156
{HuangQi,JiNeiJin} => {EZhu}	0.29434	0.881356	0.333962	1.81054	156
{DangGui,FuLing} => {HuangQi}	0.290566	0.944785	0.307547	1.66358	154
{FuLing,HuangQi} => {DangGui}	0.290566	0.832432	0.349057	1.83829	154
{DangGui,HuangQi} => {FuLing}	0.290566	0.793814	0.366038	1.81346	154
{BaiZhu,BieJia} => {HuangQi}	0.288679	0.884393	0.326415	1.55724	153
{BieJia,HuangQi} => {BaiZhu}	0.288679	0.869318	0.332075	1.8211	153
{BaiZhu,HuangQi} => {BieJia}	0.288679	0.780612	0.369811	1.9243	153
{DangGui,EZhu} => {HuangQi}	0.288679	0.894737	0.322642	1.57545	153
{DangGui,HuangQi} => {EZhu}	0.288679	0.78866	0.366038	1.62012	153
{EZhu,HuangQi} => {DangGui}	0.288679	0.805263	0.358491	1.77829	153
{BieJia,EZhu} => {HuangQi}	0.281132	0.856322	0.328302	1.50781	149
{BieJia,HuangQi} => {EZhu}	0.281132	0.846591	0.332075	1.73912	149
{EZhu,HuangQi} => {BieJia}	0.281132	0.784211	0.358491	1.93317	149
{DouKou,JiNeiJin} => {HuangQi}	0.281132	0.772021	0.364151	1.35937	149
{DouKou,HuangQi} => {JiNeiJin}	0.281132	0.871345	0.322642	1.82535	149
{HuangQi,JiNeiJin} => {DouKou}	0.281132	0.841808	0.333962	1.74964	149
{BieJia,FuLing} => {HuangQi}	0.279245	0.925	0.301887	1.62874	148
{BieJia,HuangQi} => {FuLing}	0.279245	0.840909	0.332075	1.92104	148
{FuLing,HuangQi} => {BieJia}	0.279245	0.8	0.349057	1.97209	148
{DouKou,FuLing} => {HuangQi}	0.279245	0.87574	0.318868	1.542	148
{FuLing,HuangQi} => {DouKou}	0.279245	0.8	0.349057	1.66275	148
{DouKou,HuangQi} => {FuLing}	0.279245	0.865497	0.322642	1.97721	148
{BaiZhu,EZhu} => {HuangQi}	0.279245	0.880952	0.316981	1.55118	148
{BaiZhu,HuangQi} => {EZhu}	0.279245	0.755102	0.369811	1.55118	148
{EZhu,HuangQi} => {BaiZhu}	0.279245	0.778947	0.358491	1.63179	148
{BaiZhu,DouKou} => {HuangQi}	0.279245	0.795699	0.350943	1.40106	148
{BaiZhu,HuangQi} => {DouKou}	0.279245	0.755102	0.369811	1.56943	148
{DouKou,HuangQi} => {BaiZhu}	0.279245	0.865497	0.322642	1.8131	148
{BaiZhu,DangGui,FuLing} => {HuangQi}	0.279245	0.973684	0.286792	1.71446	148
{DangGui,FuLing,HuangQi} => {BaiZhu}	0.279245	0.961039	0.290566	2.01324	148
{BaiZhu,FuLing,HuangQi} => {DangGui}	0.279245	0.91358	0.30566	2.01749	148
{BaiZhu,DangGui,HuangQi} => {FuLing}	0.279245	0.919255	0.303774	2.10002	148
{BieJia,ShuiHongHuaZi} => {HuangQi}	0.277358	0.960784	0.288679	1.69175	147
{BieJia,HuangQi} => {ShuiHongHuaZi}	0.277358	0.835227	0.332075	1.98507	147
{HuangQi,ShuiHongHuaZi} => {BieJia}	0.277358	0.816667	0.339623	2.01318	147
{BieJia,DangGui} => {HuangQi}	0.277358	0.924528	0.3	1.62791	147
{BieJia,HuangQi} => {DangGui}	0.277358	0.835227	0.332075	1.84446	147
{DangGui,HuangQi} => {BieJia}	0.277358	0.757732	0.366038	1.8679	147
{BaiZhu,EZhu,JiNeiJin} => {HuangQi}	0.277358	0.885542	0.313208	1.55926	147
{BaiZhu,EZhu,HuangQi} => {JiNeiJin}	0.277358	0.993243	0.279245	2.08071	147
{BaiZhu,HuangQi,JiNeiJin} => {EZhu}	0.277358	0.907407	0.30566	1.86405	147
{EZhu,HuangQi,JiNeiJin} => {BaiZhu}	0.277358	0.942308	0.29434	1.974	147
{BaiZhu,BieJia,FuLing} => {HuangQi}	0.275472	0.960526	0.286792	1.69129	146
{BieJia,FuLing,HuangQi} => {BaiZhu}	0.275472	0.986486	0.279245	2.06655	146
{BaiZhu,BieJia,HuangQi} => {FuLing}	0.275472	0.954248	0.288679	2.17996	146
{BaiZhu,FuLing,HuangQi} => {BieJia}	0.275472	0.901235	0.30566	2.22165	146
{JiNeiJin,ShuiHongHuaZi} => {HuangQi}	0.271698	0.96	0.283019	1.69037	144
{HuangQi,ShuiHongHuaZi} => {JiNeiJin}	0.271698	0.8	0.339623	1.67589	144
{HuangQi,JiNeiJin} => {ShuiHongHuaZi}	0.271698	0.813559	0.333962	1.93357	144
{BieJia,DouKou} => {HuangQi}	0.269811	0.85119	0.316981	1.49877	143
{BieJia,HuangQi} => {DouKou}	0.269811	0.8125	0.332075	1.68873	143
{DouKou,HuangQi} => {BieJia}	0.269811	0.836257	0.322642	2.06147	143
{BieJia,JiNeiJin} => {HuangQi}	0.269811	0.846154	0.318868	1.48991	143
{BieJia,HuangQi} => {JiNeiJin}	0.269811	0.8125	0.332075	1.70208	143
{HuangQi,JiNeiJin} => {BieJia}	0.269811	0.80791	0.333962	1.99159	143
{DangGui,ShuiHongHuaZi} => {HuangQi}	0.269811	0.953333	0.283019	1.67863	143
{HuangQi,ShuiHongHuaZi} => {DangGui}	0.269811	0.794444	0.339623	1.7544	143
{DangGui,HuangQi} => {ShuiHongHuaZi}	0.269811	0.737113	0.366038	1.75188	143
{BaiZhu,ShuiHongHuaZi} => {HuangQi}	0.269811	0.966216	0.279245	1.70131	143
{HuangQi,ShuiHongHuaZi} => {BaiZhu}	0.269811	0.794444	0.339623	1.66425	143
{BaiZhu,HuangQi} => {ShuiHongHuaZi}	0.269811	0.729592	0.369811	1.73401	143
{DangGui,JiNeiJin} => {HuangQi}	0.267925	0.865854	0.309434	1.52459	142
{DangGui,HuangQi} => {JiNeiJin}	0.267925	0.731959	0.366038	1.53335	142
{HuangQi,JiNeiJin} => {DangGui}	0.267925	0.80226	0.333962	1.77166	142
{DouKou,EZhu} => {HuangQi}	0.266038	0.849398	0.313208	1.49562	141
{EZhu,HuangQi} => {DouKou}	0.266038	0.742105	0.358491	1.54241	141
{DouKou,HuangQi} => {EZhu}	0.266038	0.824561	0.322642	1.69387	141
{BieJia,EZhu,ShuiHongHuaZi} => {HuangQi}	0.266038	0.959184	0.277358	1.68893	141
{BieJia,HuangQi,ShuiHongHuaZi} => {EZhu}	0.266038	0.959184	0.277358	1.97042	141
{BieJia,EZhu,HuangQi} => {ShuiHongHuaZi}	0.266038	0.946309	0.281132	2.24907	141
{EZhu,HuangQi,ShuiHongHuaZi} => {BieJia}	0.266038	0.865031	0.307547	2.1324	141
{BaiZhu,BieJia,DangGui} => {HuangQi}	0.266038	0.952703	0.279245	1.67752	141
{BieJia,DangGui,HuangQi} => {BaiZhu}	0.266038	0.959184	0.277358	2.00936	141
{BaiZhu,BieJia,HuangQi} => {DangGui}	0.266038	0.921569	0.288679	2.03513	141
{BaiZhu,DangGui,HuangQi} => {BieJia}	0.266038	0.875776	0.303774	2.15889	141
{BieJia,DangGui,FuLing} => {HuangQi}	0.264151	1	0.264151	1.7608	140
{BieJia,FuLing,HuangQi} => {DangGui}	0.264151	0.945946	0.279245	2.08896	140
{BieJia,DangGui,HuangQi} => {FuLing}	0.264151	0.952381	0.277358	2.1757	140
{DangGui,FuLing,HuangQi} => {BieJia}	0.264151	0.909091	0.290566	2.24101	140
{BieJia,EZhu,JiNeiJin} => {HuangQi}	0.264151	0.880503	0.3	1.55039	140
{BieJia,EZhu,HuangQi} => {JiNeiJin}	0.264151	0.939597	0.281132	1.96833	140
{BieJia,HuangQi,JiNeiJin} => {EZhu}	0.264151	0.979021	0.269811	2.01117	140
{EZhu,HuangQi,JiNeiJin} => {BieJia}	0.264151	0.897436	0.29434	2.21228	140
{DangGui,EZhu,JiNeiJin} => {HuangQi}	0.264151	0.933333	0.283019	1.64341	140
{DangGui,EZhu,HuangQi} => {JiNeiJin}	0.264151	0.915033	0.288679	1.91687	140
{DangGui,HuangQi,JiNeiJin} => {EZhu}	0.264151	0.985915	0.267925	2.02533	140
{EZhu,HuangQi,JiNeiJin} => {DangGui}	0.264151	0.897436	0.29434	1.98184	140
{BaiZhu,DouKou,JiNeiJin} => {HuangQi}	0.264151	0.864198	0.30566	1.52168	140
{BaiZhu,DouKou,HuangQi} => {JiNeiJin}	0.264151	0.945946	0.279245	1.98163	140
{BaiZhu,HuangQi,JiNeiJin} => {DouKou}	0.264151	0.864198	0.30566	1.79618	140
{DouKou,HuangQi,JiNeiJin} => {BaiZhu}	0.264151	0.939597	0.281132	1.96833	140
{BaiZhu,BieJia,DangGui,FuLing} => {HuangQi}	0.264151	1	0.264151	1.7608	140
{BieJia,DangGui,FuLing,HuangQi} => {BaiZhu}	0.264151	1	0.264151	2.09486	140
{BaiZhu,BieJia,FuLing,HuangQi} => {DangGui}	0.264151	0.958904	0.275472	2.11758	140
{BaiZhu,BieJia,DangGui,HuangQi} => {FuLing}	0.264151	0.992908	0.266038	2.26828	140
{BaiZhu,DangGui,FuLing,HuangQi} => {BieJia}	0.264151	0.945946	0.279245	2.33187	140
{JiNeiJin,MaBianCao} => {HuangQi}	0.262264	1	0.262264	1.7608	139
{HuangQi,MaBianCao} => {JiNeiJin}	0.262264	0.985816	0.266038	2.06515	139
{HuangQi,JiNeiJin} => {MaBianCao}	0.262264	0.785311	0.333962	2.93109	139
{DangGui,DouKou} => {HuangQi}	0.262264	0.926667	0.283019	1.63167	139
{DangGui,HuangQi} => {DouKou}	0.262264	0.716495	0.366038	1.48919	139
{DouKou,HuangQi} => {DangGui}	0.262264	0.812865	0.322642	1.79508	139
{BieJia,DouKou,JiNeiJin} => {HuangQi}	0.262264	0.858025	0.30566	1.51081	139
{BieJia,DouKou,HuangQi} => {JiNeiJin}	0.262264	0.972028	0.269811	2.03626	139
{BieJia,HuangQi,JiNeiJin} => {DouKou}	0.262264	0.972028	0.269811	2.02029	139
{DouKou,HuangQi,JiNeiJin} => {BieJia}	0.262264	0.932886	0.281132	2.29967	139
{BaiZhu,DangGui,JiNeiJin} => {HuangQi}	0.262264	0.932886	0.281132	1.64262	139
{BaiZhu,DangGui,HuangQi} => {JiNeiJin}	0.262264	0.863354	0.303774	1.80861	139
{DangGui,HuangQi,JiNeiJin} => {BaiZhu}	0.262264	0.978873	0.267925	2.0506	139
{BaiZhu,HuangQi,JiNeiJin} => {DangGui}	0.262264	0.858025	0.30566	1.8948	139
{DouKou,EZhu,JiNeiJin} => {HuangQi}	0.262264	0.852761	0.307547	1.50154	139
{DouKou,EZhu,HuangQi} => {JiNeiJin}	0.262264	0.985816	0.266038	2.06515	139
{EZhu,HuangQi,JiNeiJin} => {DouKou}	0.262264	0.891026	0.29434	1.85194	139
{DouKou,HuangQi,JiNeiJin} => {EZhu}	0.262264	0.932886	0.281132	1.91639	139
{DouKou,MaBianCao} => {HuangQi}	0.260377	1	0.260377	1.7608	138
{HuangQi,MaBianCao} => {DouKou}	0.260377	0.978723	0.266038	2.03421	138
{DouKou,HuangQi} => {MaBianCao}	0.260377	0.807018	0.322642	3.01211	138
{ChaiHu,JiNeiJin} => {HuangQi}	0.260377	0.857143	0.303774	1.50925	138
{ChaiHu,HuangQi} => {JiNeiJin}	0.260377	0.945205	0.275472	1.98007	138
{HuangQi,JiNeiJin} => {ChaiHu}	0.260377	0.779661	0.333962	2.09757	138
{DouKou,ShuiHongHuaZi} => {HuangQi}	0.260377	0.951724	0.273585	1.67579	138
{HuangQi,ShuiHongHuaZi} => {DouKou}	0.260377	0.766667	0.339623	1.59346	138
{DouKou,HuangQi} => {ShuiHongHuaZi}	0.260377	0.807018	0.322642	1.91802	138
{FuLing,JiNeiJin} => {HuangQi}	0.260377	0.901961	0.288679	1.58817	138
{FuLing,HuangQi} => {JiNeiJin}	0.260377	0.745946	0.349057	1.56265	138
{HuangQi,JiNeiJin} => {FuLing}	0.260377	0.779661	0.333962	1.78112	138
{DouKou,JiNeiJin,MaBianCao} => {HuangQi}	0.260377	1	0.260377	1.7608	138
{DouKou,HuangQi,MaBianCao} => {JiNeiJin}	0.260377	1	0.260377	2.09486	138
{HuangQi,JiNeiJin,MaBianCao} => {DouKou}	0.260377	0.992806	0.262264	2.06348	138
{DouKou,HuangQi,JiNeiJin} => {MaBianCao}	0.260377	0.926174	0.281132	3.45685	138
{BaiZhu,BieJia,DouKou} => {HuangQi}	0.260377	0.873418	0.298113	1.53791	138
{BaiZhu,BieJia,HuangQi} => {DouKou}	0.260377	0.901961	0.288679	1.87466	138
{BieJia,DouKou,HuangQi} => {BaiZhu}	0.260377	0.965035	0.269811	2.02161	138
{BaiZhu,DouKou,HuangQi} => {BieJia}	0.260377	0.932432	0.279245	2.29855	138
{DangGui,EZhu,ShuiHongHuaZi} => {HuangQi}	0.260377	0.971831	0.267925	1.7112	138
{DangGui,HuangQi,ShuiHongHuaZi} => {EZhu}	0.260377	0.965035	0.269811	1.98244	138
{EZhu,HuangQi,ShuiHongHuaZi} => {DangGui}	0.260377	0.846626	0.307547	1.86963	138
{DangGui,EZhu,HuangQi} => {ShuiHongHuaZi}	0.260377	0.901961	0.288679	2.14367	138
{BaiZhu,DangGui,EZhu} => {HuangQi}	0.260377	0.945205	0.275472	1.66432	138
{BaiZhu,DangGui,HuangQi} => {EZhu}	0.260377	0.857143	0.303774	1.7608	138
{DangGui,EZhu,HuangQi} => {BaiZhu}	0.260377	0.901961	0.288679	1.88948	138
{BaiZhu,EZhu,HuangQi} => {DangGui}	0.260377	0.932432	0.279245	2.05912	138
{BaiZhu,DangGui,EZhu,JiNeiJin} => {HuangQi}	0.260377	0.945205	0.275472	1.66432	138
{BaiZhu,DangGui,EZhu,HuangQi} => {JiNeiJin}	0.260377	1	0.260377	2.09486	138
{BaiZhu,DangGui,HuangQi,JiNeiJin} => {EZhu}	0.260377	0.992806	0.262264	2.03948	138
{DangGui,EZhu,HuangQi,JiNeiJin} => {BaiZhu}	0.260377	0.985714	0.264151	2.06494	138
{BaiZhu,EZhu,HuangQi,JiNeiJin} => {DangGui}	0.260377	0.938776	0.277358	2.07313	138
{BieJia,MaBianCao} => {HuangQi}	0.258491	1	0.258491	1.7608	137
{HuangQi,MaBianCao} => {BieJia}	0.258491	0.971631	0.266038	2.39518	137
{BieJia,HuangQi} => {MaBianCao}	0.258491	0.778409	0.332075	2.90533	137
{ChaiHu,DangGui} => {HuangQi}	0.258491	0.958042	0.269811	1.68692	137
{ChaiHu,HuangQi} => {DangGui}	0.258491	0.938356	0.275472	2.0722	137
{DangGui,HuangQi} => {ChaiHu}	0.258491	0.706186	0.366038	1.89989	137
{BaiZhu,ChaiHu} => {HuangQi}	0.258491	0.901316	0.286792	1.58703	137
{ChaiHu,HuangQi} => {BaiZhu}	0.258491	0.938356	0.275472	1.96573	137
{BaiZhu,HuangQi} => {ChaiHu}	0.258491	0.69898	0.369811	1.8805	137
{ChaiHu,EZhu} => {HuangQi}	0.258491	0.951389	0.271698	1.6752	137
{ChaiHu,HuangQi} => {EZhu}	0.258491	0.938356	0.275472	1.92763	137
{EZhu,HuangQi} => {ChaiHu}	0.258491	0.721053	0.358491	1.93989	137
{BieJia,JiNeiJin,MaBianCao} => {HuangQi}	0.258491	1	0.258491	1.7608	137
{BieJia,HuangQi,MaBianCao} => {JiNeiJin}	0.258491	1	0.258491	2.09486	137
{HuangQi,JiNeiJin,MaBianCao} => {BieJia}	0.258491	0.985612	0.262264	2.42965	137
{BieJia,HuangQi,JiNeiJin} => {MaBianCao}	0.258491	0.958042	0.269811	3.57579	137
{BaiZhu,JiNeiJin,ShuiHongHuaZi} => {HuangQi}	0.258491	0.992754	0.260377	1.74804	137
{BaiZhu,HuangQi,ShuiHongHuaZi} => {JiNeiJin}	0.258491	0.958042	0.269811	2.00697	137
{HuangQi,JiNeiJin,ShuiHongHuaZi} => {BaiZhu}	0.258491	0.951389	0.271698	1.99303	137
{BaiZhu,HuangQi,JiNeiJin} => {ShuiHongHuaZi}	0.258491	0.845679	0.30566	2.00991	137
{FuLing,ShuiHongHuaZi} => {HuangQi}	0.256604	0.951049	0.269811	1.6746	136
{HuangQi,ShuiHongHuaZi} => {FuLing}	0.256604	0.755556	0.339623	1.72605	136
{FuLing,HuangQi} => {ShuiHongHuaZi}	0.256604	0.735135	0.349057	1.74718	136
{BieJia,DouKou,MaBianCao} => {HuangQi}	0.256604	1	0.256604	1.7608	136
{BieJia,HuangQi,MaBianCao} => {DouKou}	0.256604	0.992701	0.258491	2.06326	136
{DouKou,HuangQi,MaBianCao} => {BieJia}	0.256604	0.985507	0.260377	2.42939	136
{BieJia,DouKou,HuangQi} => {MaBianCao}	0.256604	0.951049	0.269811	3.54969	136
{BieJia,DouKou,ShuiHongHuaZi} => {HuangQi}	0.256604	1	0.256604	1.7608	136
{BieJia,HuangQi,ShuiHongHuaZi} => {DouKou}	0.256604	0.92517	0.277358	1.9229	136
{BieJia,DouKou,HuangQi} => {ShuiHongHuaZi}	0.256604	0.951049	0.269811	2.26034	136
{DouKou,HuangQi,ShuiHongHuaZi} => {BieJia}	0.256604	0.985507	0.260377	2.42939	136
{BieJia,DouKou,EZhu} => {HuangQi}	0.256604	0.894737	0.286792	1.57545	136
{BieJia,EZhu,HuangQi} => {DouKou}	0.256604	0.912752	0.281132	1.89709	136
{BieJia,DouKou,HuangQi} => {EZhu}	0.256604	0.951049	0.269811	1.95371	136
{DouKou,EZhu,HuangQi} => {BieJia}	0.256604	0.964539	0.266038	2.3777	136
{EZhu,JiNeiJin,ShuiHongHuaZi} => {HuangQi}	0.256604	0.964539	0.266038	1.69836	136
{EZhu,HuangQi,ShuiHongHuaZi} => {JiNeiJin}	0.256604	0.834356	0.307547	1.74786	136
{HuangQi,JiNeiJin,ShuiHongHuaZi} => {EZhu}	0.256604	0.944444	0.271698	1.94014	136
{EZhu,HuangQi,JiNeiJin} => {ShuiHongHuaZi}	0.256604	0.871795	0.29434	2.07198	136
{BaiZhu,DouKou,FuLing} => {HuangQi}	0.256604	0.92517	0.277358	1.62904	136
{BaiZhu,FuLing,HuangQi} => {DouKou}	0.256604	0.839506	0.30566	1.74486	136
{DouKou,FuLing,HuangQi} => {BaiZhu}	0.256604	0.918919	0.279245	1.92501	136
{BaiZhu,DouKou,HuangQi} => {FuLing}	0.256604	0.918919	0.279245	2.09925	136
{BieJia,DouKou,JiNeiJin,MaBianCao} => {HuangQi}	0.256604	1	0.256604	1.7608	136
{BieJia,DouKou,HuangQi,MaBianCao} => {JiNeiJin}	0.256604	1	0.256604	2.09486	136
{BieJia,HuangQi,JiNeiJin,MaBianCao} => {DouKou}	0.256604	0.992701	0.258491	2.06326	136
{DouKou,HuangQi,JiNeiJin,MaBianCao} => {BieJia}	0.256604	0.985507	0.260377	2.42939	136
{BieJia,DouKou,HuangQi,JiNeiJin} => {MaBianCao}	0.256604	0.978417	0.262264	3.65184	136
{BieJia,DouKou,EZhu,JiNeiJin} => {HuangQi}	0.256604	0.894737	0.286792	1.57545	136
{BieJia,DouKou,EZhu,HuangQi} => {JiNeiJin}	0.256604	1	0.256604	2.09486	136
{BieJia,EZhu,HuangQi,JiNeiJin} => {DouKou}	0.256604	0.971429	0.264151	2.01905	136
{BieJia,DouKou,HuangQi,JiNeiJin} => {EZhu}	0.256604	0.978417	0.262264	2.00993	136
{DouKou,EZhu,HuangQi,JiNeiJin} => {BieJia}	0.256604	0.978417	0.262264	2.41191	136
{EZhu,MaBianCao} => {HuangQi}	0.254717	1	0.254717	1.7608	135
{HuangQi,MaBianCao} => {EZhu}	0.254717	0.957447	0.266038	1.96685	135
{EZhu,HuangQi} => {MaBianCao}	0.254717	0.710526	0.358491	2.65196	135
{EZhu,ChuShiZi} => {HuangQi}	0.254717	0.992647	0.256604	1.74785	135
{HuangQi,ChuShiZi} => {EZhu}	0.254717	0.950704	0.267925	1.953	135
{EZhu,HuangQi} => {ChuShiZi}	0.254717	0.710526	0.358491	2.36842	135
{ChaiHu,DouKou} => {HuangQi}	0.254717	0.85443	0.298113	1.50448	135
{ChaiHu,HuangQi} => {DouKou}	0.254717	0.924658	0.275472	1.92184	135
{DouKou,HuangQi} => {ChaiHu}	0.254717	0.789474	0.322642	2.12396	135
{EZhu,FuLing} => {HuangQi}	0.254717	0.918367	0.277358	1.61706	135
{FuLing,HuangQi} => {EZhu}	0.254717	0.72973	0.349057	1.49906	135
{EZhu,HuangQi} => {FuLing}	0.254717	0.710526	0.358491	1.62319	135
{ChaiHu,EZhu,JiNeiJin} => {HuangQi}	0.254717	0.957447	0.266038	1.68587	135
{ChaiHu,EZhu,HuangQi} => {JiNeiJin}	0.254717	0.985401	0.258491	2.06428	135
{ChaiHu,HuangQi,JiNeiJin} => {EZhu}	0.254717	0.978261	0.260377	2.00961	135
{EZhu,HuangQi,JiNeiJin} => {ChaiHu}	0.254717	0.865385	0.29434	2.32819	135
{BaiZhu,DangGui,DouKou} => {HuangQi}	0.254717	0.931034	0.273585	1.63936	135
{BaiZhu,DangGui,HuangQi} => {DouKou}	0.254717	0.838509	0.303774	1.74278	135
{DangGui,DouKou,HuangQi} => {BaiZhu}	0.254717	0.971223	0.262264	2.03458	135
{BaiZhu,DouKou,HuangQi} => {DangGui}	0.254717	0.912162	0.279245	2.01436	135
{BaiZhu,DouKou,EZhu} => {HuangQi}	0.254717	0.876623	0.290566	1.54356	135
{BaiZhu,EZhu,HuangQi} => {DouKou}	0.254717	0.912162	0.279245	1.89587	135
{BaiZhu,DouKou,HuangQi} => {EZhu}	0.254717	0.912162	0.279245	1.87382	135
{DouKou,EZhu,HuangQi} => {BaiZhu}	0.254717	0.957447	0.266038	2.00572	135
{BaiZhu,DouKou,EZhu,JiNeiJin} => {HuangQi}	0.254717	0.876623	0.290566	1.54356	135
{BaiZhu,DouKou,EZhu,HuangQi} => {JiNeiJin}	0.254717	1	0.254717	2.09486	135
{BaiZhu,EZhu,HuangQi,JiNeiJin} => {DouKou}	0.254717	0.918367	0.277358	1.90876	135
{BaiZhu,DouKou,HuangQi,JiNeiJin} => {EZhu}	0.254717	0.964286	0.264151	1.9809	135
{DouKou,EZhu,HuangQi,JiNeiJin} => {BaiZhu}	0.254717	0.971223	0.262264	2.03458	135
{DangGui,TaoRen} => {HuangQi}	0.25283	0.978102	0.258491	1.72224	134
{HuangQi,TaoRen} => {DangGui}	0.25283	0.943662	0.267925	2.08392	134
{DangGui,HuangQi} => {TaoRen}	0.25283	0.690722	0.366038	2.44055	134
{DangGui,ChuShiZi} => {HuangQi}	0.25283	0.957143	0.264151	1.68533	134
{HuangQi,ChuShiZi} => {DangGui}	0.25283	0.943662	0.267925	2.08392	134
{DangGui,HuangQi} => {ChuShiZi}	0.25283	0.690722	0.366038	2.30241	134
{BaiZhu,ChuShiZi} => {HuangQi}	0.25283	0.950355	0.266038	1.67338	134
{HuangQi,ChuShiZi} => {BaiZhu}	0.25283	0.943662	0.267925	1.97684	134
{BaiZhu,HuangQi} => {ChuShiZi}	0.25283	0.683673	0.369811	2.27891	134
{BieJia,EZhu,MaBianCao} => {HuangQi}	0.25283	1	0.25283	1.7608	134
{BieJia,HuangQi,MaBianCao} => {EZhu}	0.25283	0.978102	0.258491	2.00928	134
{EZhu,HuangQi,MaBianCao} => {BieJia}	0.25283	0.992593	0.254717	2.44686	134
{BieJia,EZhu,HuangQi} => {MaBianCao}	0.25283	0.899329	0.281132	3.35665	134
{EZhu,JiNeiJin,MaBianCao} => {HuangQi}	0.25283	1	0.25283	1.7608	134
{EZhu,HuangQi,MaBianCao} => {JiNeiJin}	0.25283	0.992593	0.254717	2.07934	134
{HuangQi,JiNeiJin,MaBianCao} => {EZhu}	0.25283	0.964029	0.262264	1.98037	134
{EZhu,HuangQi,JiNeiJin} => {MaBianCao}	0.25283	0.858974	0.29434	3.20603	134
{BaiZhu,ChaiHu,DangGui} => {HuangQi}	0.25283	0.964029	0.262264	1.69746	134
{ChaiHu,DangGui,HuangQi} => {BaiZhu}	0.25283	0.978102	0.258491	2.04899	134
{BaiZhu,ChaiHu,HuangQi} => {DangGui}	0.25283	0.978102	0.258491	2.15998	134
{BaiZhu,DangGui,HuangQi} => {ChaiHu}	0.25283	0.832298	0.303774	2.23918	134
{BaiZhu,ChaiHu,JiNeiJin} => {HuangQi}	0.25283	0.943662	0.267925	1.6616	134
{BaiZhu,ChaiHu,HuangQi} => {JiNeiJin}	0.25283	0.978102	0.258491	2.04899	134
{ChaiHu,HuangQi,JiNeiJin} => {BaiZhu}	0.25283	0.971014	0.260377	2.03414	134
{BaiZhu,HuangQi,JiNeiJin} => {ChaiHu}	0.25283	0.82716	0.30566	2.22536	134
{BieJia,DangGui,ShuiHongHuaZi} => {HuangQi}	0.25283	0.978102	0.258491	1.72224	134
{BieJia,HuangQi,ShuiHongHuaZi} => {DangGui}	0.25283	0.911565	0.277358	2.01304	134
{BieJia,DangGui,HuangQi} => {ShuiHongHuaZi}	0.25283	0.911565	0.277358	2.1665	134
{DangGui,HuangQi,ShuiHongHuaZi} => {BieJia}	0.25283	0.937063	0.269811	2.30997	134
{BieJia,JiNeiJin,ShuiHongHuaZi} => {HuangQi}	0.25283	0.978102	0.258491	1.72224	134
{BieJia,HuangQi,ShuiHongHuaZi} => {JiNeiJin}	0.25283	0.911565	0.277358	1.9096	134
{BieJia,HuangQi,JiNeiJin} => {ShuiHongHuaZi}	0.25283	0.937063	0.269811	2.2271	134
{HuangQi,JiNeiJin,ShuiHongHuaZi} => {BieJia}	0.25283	0.930556	0.271698	2.29393	134
{BaiZhu,BieJia,EZhu} => {HuangQi}	0.25283	0.893333	0.283019	1.57298	134
{BaiZhu,BieJia,HuangQi} => {EZhu}	0.25283	0.875817	0.288679	1.79916	134
{BieJia,EZhu,HuangQi} => {BaiZhu}	0.25283	0.899329	0.281132	1.88397	134
{BaiZhu,EZhu,HuangQi} => {BieJia}	0.25283	0.905405	0.279245	2.23193	134
{BaiZhu,BieJia,JiNeiJin} => {HuangQi}	0.25283	0.875817	0.288679	1.54214	134
{BaiZhu,BieJia,HuangQi} => {JiNeiJin}	0.25283	0.875817	0.288679	1.83472	134
{BieJia,HuangQi,JiNeiJin} => {BaiZhu}	0.25283	0.937063	0.269811	1.96302	134
{BaiZhu,HuangQi,JiNeiJin} => {BieJia}	0.25283	0.82716	0.30566	2.03905	134
{DangGui,DouKou,FuLing} => {HuangQi}	0.25283	0.992593	0.254717	1.74775	134
{DangGui,FuLing,HuangQi} => {DouKou}	0.25283	0.87013	0.290566	1.80851	134
{DouKou,FuLing,HuangQi} => {DangGui}	0.25283	0.905405	0.279245	1.99944	134
{DangGui,DouKou,HuangQi} => {FuLing}	0.25283	0.964029	0.262264	2.20231	134
{BaiZhu,FuLing,JiNeiJin} => {HuangQi}	0.25283	0.937063	0.269811	1.64998	134
{BaiZhu,FuLing,HuangQi} => {JiNeiJin}	0.25283	0.82716	0.30566	1.73279	134
{FuLing,HuangQi,JiNeiJin} => {BaiZhu}	0.25283	0.971014	0.260377	2.03414	134
{BaiZhu,HuangQi,JiNeiJin} => {FuLing}	0.25283	0.82716	0.30566	1.88963	134
{BieJia,EZhu,JiNeiJin,MaBianCao} => {HuangQi}	0.25283	1	0.25283	1.7608	134
{BieJia,EZhu,HuangQi,MaBianCao} => {JiNeiJin}	0.25283	1	0.25283	2.09486	134
{BieJia,HuangQi,JiNeiJin,MaBianCao} => {EZhu}	0.25283	0.978102	0.258491	2.00928	134
{EZhu,HuangQi,JiNeiJin,MaBianCao} => {BieJia}	0.25283	1	0.25283	2.46512	134
{BieJia,EZhu,HuangQi,JiNeiJin} => {MaBianCao}	0.25283	0.957143	0.264151	3.57243	134
{BaiZhu,BieJia,DouKou,JiNeiJin} => {HuangQi}	0.25283	0.875817	0.288679	1.54214	134
{BaiZhu,BieJia,DouKou,HuangQi} => {JiNeiJin}	0.25283	0.971014	0.260377	2.03414	134
{BaiZhu,BieJia,HuangQi,JiNeiJin} => {DouKou}	0.25283	1	0.25283	2.07843	134
{BieJia,DouKou,HuangQi,JiNeiJin} => {BaiZhu}	0.25283	0.964029	0.262264	2.01951	134
{BaiZhu,DouKou,HuangQi,JiNeiJin} => {BieJia}	0.25283	0.957143	0.264151	2.35947	134
{FuLing,TaoRen} => {HuangQi}	0.250943	1	0.250943	1.7608	133
{HuangQi,TaoRen} => {FuLing}	0.250943	0.93662	0.267925	2.13969	133
{FuLing,HuangQi} => {TaoRen}	0.250943	0.718919	0.349057	2.54018	133
{ChaiHu,FuLing} => {HuangQi}	0.250943	0.904762	0.277358	1.5931	133
{ChaiHu,HuangQi} => {FuLing}	0.250943	0.910959	0.275472	2.08107	133
{FuLing,HuangQi} => {ChaiHu}	0.250943	0.718919	0.349057	1.93415	133
{DouKou,EZhu,MaBianCao} => {HuangQi}	0.250943	1	0.250943	1.7608	133
{EZhu,HuangQi,MaBianCao} => {DouKou}	0.250943	0.985185	0.254717	2.04764	133
{DouKou,HuangQi,MaBianCao} => {EZhu}	0.250943	0.963768	0.260377	1.97983	133
{DouKou,EZhu,HuangQi} => {MaBianCao}	0.250943	0.943262	0.266038	3.52063	133
{ChaiHu,DangGui,JiNeiJin} => {HuangQi}	0.250943	0.985185	0.254717	1.73471	133
{ChaiHu,DangGui,HuangQi} => {JiNeiJin}	0.250943	0.970803	0.258491	2.0337	133
{ChaiHu,HuangQi,JiNeiJin} => {DangGui}	0.250943	0.963768	0.260377	2.12832	133
{DangGui,HuangQi,JiNeiJin} => {ChaiHu}	0.250943	0.93662	0.267925	2.51984	133
{BaiZhu,ChaiHu,EZhu} => {HuangQi}	0.250943	0.956835	0.262264	1.68479	133
{BaiZhu,ChaiHu,HuangQi} => {EZhu}	0.250943	0.970803	0.258491	1.99429	133
{ChaiHu,EZhu,HuangQi} => {BaiZhu}	0.250943	0.970803	0.258491	2.0337	133
{BaiZhu,EZhu,HuangQi} => {ChaiHu}	0.250943	0.898649	0.279245	2.41768	133
{BaiZhu,ChaiHu,DouKou} => {HuangQi}	0.250943	0.93662	0.267925	1.6492	133
{BaiZhu,ChaiHu,HuangQi} => {DouKou}	0.250943	0.970803	0.258491	2.01775	133
{ChaiHu,DouKou,HuangQi} => {BaiZhu}	0.250943	0.985185	0.254717	2.06383	133
{BaiZhu,DouKou,HuangQi} => {ChaiHu}	0.250943	0.898649	0.279245	2.41768	133
{BaiZhu,BieJia,ShuiHongHuaZi} => {HuangQi}	0.250943	1	0.250943	1.7608	133
{BieJia,HuangQi,ShuiHongHuaZi} => {BaiZhu}	0.250943	0.904762	0.277358	1.89535	133
{BaiZhu,BieJia,HuangQi} => {ShuiHongHuaZi}	0.250943	0.869281	0.288679	2.066	133
{BaiZhu,HuangQi,ShuiHongHuaZi} => {BieJia}	0.250943	0.93007	0.269811	2.29273	133
{BieJia,DouKou,FuLing} => {HuangQi}	0.250943	0.93007	0.269811	1.63766	133
{BieJia,FuLing,HuangQi} => {DouKou}	0.250943	0.898649	0.279245	1.86778	133
{BieJia,DouKou,HuangQi} => {FuLing}	0.250943	0.93007	0.269811	2.12473	133
{DouKou,FuLing,HuangQi} => {BieJia}	0.250943	0.898649	0.279245	2.21527	133
{DouKou,EZhu,ShuiHongHuaZi} => {HuangQi}	0.250943	0.985185	0.254717	1.73471	133
{EZhu,HuangQi,ShuiHongHuaZi} => {DouKou}	0.250943	0.815951	0.307547	1.6959	133
{DouKou,HuangQi,ShuiHongHuaZi} => {EZhu}	0.250943	0.963768	0.260377	1.97983	133
{DouKou,EZhu,HuangQi} => {ShuiHongHuaZi}	0.250943	0.943262	0.266038	2.24183	133
{DouKou,FuLing,JiNeiJin} => {HuangQi}	0.250943	0.910959	0.275472	1.60401	133
{DouKou,FuLing,HuangQi} => {JiNeiJin}	0.250943	0.898649	0.279245	1.88254	133
{FuLing,HuangQi,JiNeiJin} => {DouKou}	0.250943	0.963768	0.260377	2.00313	133
{DouKou,HuangQi,JiNeiJin} => {FuLing}	0.250943	0.892617	0.281132	2.03917	133
{BieJia,DouKou,EZhu,MaBianCao} => {HuangQi}	0.250943	1	0.250943	1.7608	133
{BieJia,EZhu,HuangQi,MaBianCao} => {DouKou}	0.250943	0.992537	0.25283	2.06292	133
{BieJia,DouKou,HuangQi,MaBianCao} => {EZhu}	0.250943	0.977941	0.256604	2.00895	133
{DouKou,EZhu,HuangQi,MaBianCao} => {BieJia}	0.250943	1	0.250943	2.46512	133
{BieJia,DouKou,EZhu,HuangQi} => {MaBianCao}	0.250943	0.977941	0.256604	3.65006	133
{DouKou,EZhu,JiNeiJin,MaBianCao} => {HuangQi}	0.250943	1	0.250943	1.7608	133
{DouKou,EZhu,HuangQi,MaBianCao} => {JiNeiJin}	0.250943	1	0.250943	2.09486	133
{EZhu,HuangQi,JiNeiJin,MaBianCao} => {DouKou}	0.250943	0.992537	0.25283	2.06292	133
{DouKou,HuangQi,JiNeiJin,MaBianCao} => {EZhu}	0.250943	0.963768	0.260377	1.97983	133
{DouKou,EZhu,HuangQi,JiNeiJin} => {MaBianCao}	0.250943	0.956835	0.262264	3.57128	133
{BaiZhu,ChaiHu,EZhu,JiNeiJin} => {HuangQi}	0.250943	0.956835	0.262264	1.68479	133
{BaiZhu,ChaiHu,EZhu,HuangQi} => {JiNeiJin}	0.250943	1	0.250943	2.09486	133
{BaiZhu,ChaiHu,HuangQi,JiNeiJin} => {EZhu}	0.250943	0.992537	0.25283	2.03893	133
{ChaiHu,EZhu,HuangQi,JiNeiJin} => {BaiZhu}	0.250943	0.985185	0.254717	2.06383	133
{BaiZhu,EZhu,HuangQi,JiNeiJin} => {ChaiHu}	0.250943	0.904762	0.277358	2.43413	133
{BieJia,EZhu,JiNeiJin,ShuiHongHuaZi} => {HuangQi}	0.250943	0.977941	0.256604	1.72196	133
{BieJia,EZhu,HuangQi,ShuiHongHuaZi} => {JiNeiJin}	0.250943	0.943262	0.266038	1.976	133
{BieJia,HuangQi,JiNeiJin,ShuiHongHuaZi} => {EZhu}	0.250943	0.992537	0.25283	2.03893	133
{BieJia,EZhu,HuangQi,JiNeiJin} => {ShuiHongHuaZi}	0.250943	0.95	0.264151	2.25785	133
{EZhu,HuangQi,JiNeiJin,ShuiHongHuaZi} => {BieJia}	0.250943	0.977941	0.256604	2.41074	133
{BaiZhu,BieJia,DouKou,EZhu} => {HuangQi}	0.250943	0.892617	0.281132	1.57172	133
{BaiZhu,BieJia,EZhu,HuangQi} => {DouKou}	0.250943	0.992537	0.25283	2.06292	133
{BaiZhu,BieJia,DouKou,HuangQi} => {EZhu}	0.250943	0.963768	0.260377	1.97983	133
{BieJia,DouKou,EZhu,HuangQi} => {BaiZhu}	0.250943	0.977941	0.256604	2.04865	133
{BaiZhu,DouKou,EZhu,HuangQi} => {BieJia}	0.250943	0.985185	0.254717	2.4286	133
{BaiZhu,BieJia,EZhu,JiNeiJin} => {HuangQi}	0.250943	0.892617	0.281132	1.57172	133
{BaiZhu,BieJia,EZhu,HuangQi} => {JiNeiJin}	0.250943	0.992537	0.25283	2.07923	133
{BaiZhu,BieJia,HuangQi,JiNeiJin} => {EZhu}	0.250943	0.992537	0.25283	2.03893	133
{BieJia,EZhu,HuangQi,JiNeiJin} => {BaiZhu}	0.250943	0.95	0.264151	1.99012	133
{BaiZhu,EZhu,HuangQi,JiNeiJin} => {BieJia}	0.250943	0.904762	0.277358	2.23034	133
{BieJia,DouKou,EZhu,JiNeiJin,MaBianCao} => {HuangQi}	0.250943	1	0.250943	1.7608	133
{BieJia,DouKou,EZhu,HuangQi,MaBianCao} => {JiNeiJin}	0.250943	1	0.250943	2.09486	133
{BieJia,EZhu,HuangQi,JiNeiJin,MaBianCao} => {DouKou}	0.250943	0.992537	0.25283	2.06292	133
{BieJia,DouKou,HuangQi,JiNeiJin,MaBianCao} => {EZhu}	0.250943	0.977941	0.256604	2.00895	133
{DouKou,EZhu,HuangQi,JiNeiJin,MaBianCao} => {BieJia}	0.250943	1	0.250943	2.46512	133
{BieJia,DouKou,EZhu,HuangQi,JiNeiJin} => {MaBianCao}	0.250943	0.977941	0.256604	3.65006	133
{BaiZhu,BieJia,DouKou,EZhu,JiNeiJin} => {HuangQi}	0.250943	0.892617	0.281132	1.57172	133
{BaiZhu,BieJia,DouKou,EZhu,HuangQi} => {JiNeiJin}	0.250943	1	0.250943	2.09486	133
{BaiZhu,BieJia,EZhu,HuangQi,JiNeiJin} => {DouKou}	0.250943	1	0.250943	2.07843	133
{BaiZhu,BieJia,DouKou,HuangQi,JiNeiJin} => {EZhu}	0.250943	0.992537	0.25283	2.03893	133
{BieJia,DouKou,EZhu,HuangQi,JiNeiJin} => {BaiZhu}	0.250943	0.977941	0.256604	2.04865	133
{BaiZhu,DouKou,EZhu,HuangQi,JiNeiJin} => {BieJia}	0.250943	0.985185	0.254717	2.4286	133
{BaiZhu,BieJia,ChaiHu,DouKou,EZhu,FuLing} => {JiNeiJin}	0.250943	1	0.250943	2.09486	133
{BaiZhu,BieJia,ChaiHu,EZhu,FuLing,JiNeiJin} => {DouKou}	0.250943	1	0.250943	2.07843	133
{BaiZhu,BieJia,ChaiHu,DouKou,FuLing,JiNeiJin} => {EZhu}	0.250943	1	0.250943	2.05426	133
{BieJia,ChaiHu,DouKou,EZhu,FuLing,JiNeiJin} => {BaiZhu}	0.250943	1	0.250943	2.09486	133
{BaiZhu,BieJia,ChaiHu,DouKou,EZhu,JiNeiJin} => {FuLing}	0.250943	1	0.250943	2.28448	133
{BaiZhu,ChaiHu,DouKou,EZhu,FuLing,JiNeiJin} => {BieJia}	0.250943	1	0.250943	2.46512	133
{BaiZhu,BieJia,DouKou,EZhu,FuLing,JiNeiJin} => {ChaiHu}	0.250943	1	0.250943	2.69036	133
{ShuiHongHuaZi,MaBianCao} => {HuangQi}	0.249057	0.992481	0.250943	1.74756	132
{HuangQi,MaBianCao} => {ShuiHongHuaZi}	0.249057	0.93617	0.266038	2.22498	132
{HuangQi,ShuiHongHuaZi} => {MaBianCao}	0.249057	0.733333	0.339623	2.73709	132
{BaiZhu,TaoRen} => {HuangQi}	0.249057	0.992481	0.250943	1.74756	132
{HuangQi,TaoRen} => {BaiZhu}	0.249057	0.929577	0.267925	1.94734	132
{BaiZhu,HuangQi} => {TaoRen}	0.249057	0.673469	0.369811	2.37959	132
{ChaiHu,FuLing,JiNeiJin} => {HuangQi}	0.249057	0.93617	0.266038	1.64841	132
{ChaiHu,FuLing,HuangQi} => {JiNeiJin}	0.249057	0.992481	0.250943	2.07911	132
{ChaiHu,HuangQi,JiNeiJin} => {FuLing}	0.249057	0.956522	0.260377	2.18516	132
{FuLing,HuangQi,JiNeiJin} => {ChaiHu}	0.249057	0.956522	0.260377	2.57338	132
{ChaiHu,DangGui,EZhu} => {HuangQi}	0.249057	1	0.249057	1.7608	132
{ChaiHu,DangGui,HuangQi} => {EZhu}	0.249057	0.963504	0.258491	1.97929	132
{ChaiHu,EZhu,HuangQi} => {DangGui}	0.249057	0.963504	0.258491	2.12774	132
{DangGui,EZhu,HuangQi} => {ChaiHu}	0.249057	0.862745	0.288679	2.32109	132
{ChaiHu,DangGui,DouKou} => {HuangQi}	0.249057	0.985075	0.25283	1.73452	132
{ChaiHu,DangGui,HuangQi} => {DouKou}	0.249057	0.963504	0.258491	2.00258	132
{ChaiHu,DouKou,HuangQi} => {DangGui}	0.249057	0.977778	0.254717	2.15926	132
{DangGui,DouKou,HuangQi} => {ChaiHu}	0.249057	0.94964	0.262264	2.55487	132
{BieJia,DangGui,EZhu} => {HuangQi}	0.249057	0.916667	0.271698	1.61406	132
{BieJia,DangGui,HuangQi} => {EZhu}	0.249057	0.897959	0.277358	1.84464	132
{BieJia,EZhu,HuangQi} => {DangGui}	0.249057	0.885906	0.281132	1.95638	132
{DangGui,EZhu,HuangQi} => {BieJia}	0.249057	0.862745	0.288679	2.12677	132
{DangGui,FuLing,ShuiHongHuaZi} => {HuangQi}	0.249057	0.992481	0.250943	1.74756	132
{FuLing,HuangQi,ShuiHongHuaZi} => {DangGui}	0.249057	0.970588	0.256604	2.14338	132
{DangGui,HuangQi,ShuiHongHuaZi} => {FuLing}	0.249057	0.923077	0.269811	2.10875	132
{DangGui,FuLing,HuangQi} => {ShuiHongHuaZi}	0.249057	0.857143	0.290566	2.03716	132
{BaiZhu,DouKou,ShuiHongHuaZi} => {HuangQi}	0.249057	0.977778	0.254717	1.72167	132
{BaiZhu,HuangQi,ShuiHongHuaZi} => {DouKou}	0.249057	0.923077	0.269811	1.91855	132
{DouKou,HuangQi,ShuiHongHuaZi} => {BaiZhu}	0.249057	0.956522	0.260377	2.00378	132
{BaiZhu,DouKou,HuangQi} => {ShuiHongHuaZi}	0.249057	0.891892	0.279245	2.11974	132
{DouKou,JiNeiJin,ShuiHongHuaZi} => {HuangQi}	0.249057	0.977778	0.254717	1.72167	132
{DouKou,HuangQi,ShuiHongHuaZi} => {JiNeiJin}	0.249057	0.956522	0.260377	2.00378	132
{HuangQi,JiNeiJin,ShuiHongHuaZi} => {DouKou}	0.249057	0.916667	0.271698	1.90523	132
{DouKou,HuangQi,JiNeiJin} => {ShuiHongHuaZi}	0.249057	0.885906	0.281132	2.10552	132
{DangGui,FuLing,JiNeiJin} => {HuangQi}	0.249057	0.985075	0.25283	1.73452	132
{DangGui,FuLing,HuangQi} => {JiNeiJin}	0.249057	0.857143	0.290566	1.7956	132
{FuLing,HuangQi,JiNeiJin} => {DangGui}	0.249057	0.956522	0.260377	2.11232	132
{DangGui,HuangQi,JiNeiJin} => {FuLing}	0.249057	0.929577	0.267925	2.1236	132
{ChaiHu,DangGui,EZhu,JiNeiJin} => {HuangQi}	0.249057	1	0.249057	1.7608	132
{ChaiHu,DangGui,EZhu,HuangQi} => {JiNeiJin}	0.249057	1	0.249057	2.09486	132
{ChaiHu,DangGui,HuangQi,JiNeiJin} => {EZhu}	0.249057	0.992481	0.250943	2.03882	132
{ChaiHu,EZhu,HuangQi,JiNeiJin} => {DangGui}	0.249057	0.977778	0.254717	2.15926	132
{DangGui,EZhu,HuangQi,JiNeiJin} => {ChaiHu}	0.249057	0.942857	0.264151	2.53662	132
{BaiZhu,BieJia,DouKou,ShuiHongHuaZi} => {HuangQi}	0.249057	1	0.249057	1.7608	132
{BaiZhu,BieJia,HuangQi,ShuiHongHuaZi} => {DouKou}	0.249057	0.992481	0.250943	2.0628	132
{BieJia,DouKou,HuangQi,ShuiHongHuaZi} => {BaiZhu}	0.249057	0.970588	0.256604	2.03325	132
{BaiZhu,BieJia,DouKou,HuangQi} => {ShuiHongHuaZi}	0.249057	0.956522	0.260377	2.27335	132
{BaiZhu,DouKou,HuangQi,ShuiHongHuaZi} => {BieJia}	0.249057	1	0.249057	2.46512	132
{BieJia,DouKou,JiNeiJin,ShuiHongHuaZi} => {HuangQi}	0.249057	1	0.249057	1.7608	132
{BieJia,DouKou,HuangQi,ShuiHongHuaZi} => {JiNeiJin}	0.249057	0.970588	0.256604	2.03325	132
{BieJia,HuangQi,JiNeiJin,ShuiHongHuaZi} => {DouKou}	0.249057	0.985075	0.25283	2.04741	132
{BieJia,DouKou,HuangQi,JiNeiJin} => {ShuiHongHuaZi}	0.249057	0.94964	0.262264	2.25699	132
{DouKou,HuangQi,JiNeiJin,ShuiHongHuaZi} => {BieJia}	0.249057	1	0.249057	2.46512	132
{BaiZhu,BieJia,DouKou,FuLing} => {HuangQi}	0.249057	0.956522	0.260377	1.68424	132
{BaiZhu,BieJia,FuLing,HuangQi} => {DouKou}	0.249057	0.90411	0.275472	1.87913	132
{BieJia,DouKou,FuLing,HuangQi} => {BaiZhu}	0.249057	0.992481	0.250943	2.07911	132
{BaiZhu,BieJia,DouKou,HuangQi} => {FuLing}	0.249057	0.956522	0.260377	2.18516	132
{BaiZhu,DouKou,FuLing,HuangQi} => {BieJia}	0.249057	0.970588	0.256604	2.39261	132
{BaiZhu,DangGui,DouKou,FuLing} => {HuangQi}	0.249057	0.992481	0.250943	1.74756	132
{BaiZhu,DangGui,FuLing,HuangQi} => {DouKou}	0.249057	0.891892	0.279245	1.85374	132
{DangGui,DouKou,FuLing,HuangQi} => {BaiZhu}	0.249057	0.985075	0.25283	2.0636	132
{BaiZhu,DouKou,FuLing,HuangQi} => {DangGui}	0.249057	0.970588	0.256604	2.14338	132
{BaiZhu,DangGui,DouKou,HuangQi} => {FuLing}	0.249057	0.977778	0.254717	2.23372	132
{BaiZhu,MaBianCao} => {HuangQi}	0.24717	1	0.24717	1.7608	131
{HuangQi,MaBianCao} => {BaiZhu}	0.24717	0.929078	0.266038	1.94629	131
{BaiZhu,HuangQi} => {MaBianCao}	0.24717	0.668367	0.369811	2.49461	131
{ChaiHu,ShuiHongHuaZi} => {HuangQi}	0.24717	0.984962	0.250943	1.73432	131
{ChaiHu,HuangQi} => {ShuiHongHuaZi}	0.24717	0.89726	0.275472	2.1325	131
{HuangQi,ShuiHongHuaZi} => {ChaiHu}	0.24717	0.727778	0.339623	1.95798	131
{BaiZhu,BieJia,MaBianCao} => {HuangQi}	0.24717	1	0.24717	1.7608	131
{BieJia,HuangQi,MaBianCao} => {BaiZhu}	0.24717	0.956204	0.258491	2.00312	131
{BaiZhu,HuangQi,MaBianCao} => {BieJia}	0.24717	1	0.24717	2.46512	131
{BaiZhu,BieJia,HuangQi} => {MaBianCao}	0.24717	0.856209	0.288679	3.19571	131
{BaiZhu,DouKou,MaBianCao} => {HuangQi}	0.24717	1	0.24717	1.7608	131
{BaiZhu,HuangQi,MaBianCao} => {DouKou}	0.24717	1	0.24717	2.07843	131
{DouKou,HuangQi,MaBianCao} => {BaiZhu}	0.24717	0.949275	0.260377	1.9886	131
{BaiZhu,DouKou,HuangQi} => {MaBianCao}	0.24717	0.885135	0.279245	3.30367	131
{BaiZhu,JiNeiJin,MaBianCao} => {HuangQi}	0.24717	1	0.24717	1.7608	131
{BaiZhu,HuangQi,MaBianCao} => {JiNeiJin}	0.24717	1	0.24717	2.09486	131
{HuangQi,JiNeiJin,MaBianCao} => {BaiZhu}	0.24717	0.942446	0.262264	1.97429	131
{BaiZhu,HuangQi,JiNeiJin} => {MaBianCao}	0.24717	0.808642	0.30566	3.01817	131
{BaiZhu,DangGui,ChuShiZi} => {HuangQi}	0.24717	1	0.24717	1.7608	131
{DangGui,HuangQi,ChuShiZi} => {BaiZhu}	0.24717	0.977612	0.25283	2.04796	131
{BaiZhu,HuangQi,ChuShiZi} => {DangGui}	0.24717	0.977612	0.25283	2.15889	131
{BaiZhu,DangGui,HuangQi} => {ChuShiZi}	0.24717	0.813665	0.303774	2.71222	131
{ChaiHu,EZhu,ShuiHongHuaZi} => {HuangQi}	0.24717	1	0.24717	1.7608	131
{ChaiHu,HuangQi,ShuiHongHuaZi} => {EZhu}	0.24717	1	0.24717	2.05426	131
{ChaiHu,EZhu,HuangQi} => {ShuiHongHuaZi}	0.24717	0.956204	0.258491	2.27259	131
{EZhu,HuangQi,ShuiHongHuaZi} => {ChaiHu}	0.24717	0.803681	0.307547	2.16219	131
{ChaiHu,DangGui,FuLing} => {HuangQi}	0.24717	0.963235	0.256604	1.69606	131
{ChaiHu,FuLing,HuangQi} => {DangGui}	0.24717	0.984962	0.250943	2.17513	131
{ChaiHu,DangGui,HuangQi} => {FuLing}	0.24717	0.956204	0.258491	2.18443	131
{DangGui,FuLing,HuangQi} => {ChaiHu}	0.24717	0.850649	0.290566	2.28855	131
{ChaiHu,EZhu,FuLing} => {HuangQi}	0.24717	0.956204	0.258491	1.68368	131
{ChaiHu,FuLing,HuangQi} => {EZhu}	0.24717	0.984962	0.250943	2.02337	131
{ChaiHu,EZhu,HuangQi} => {FuLing}	0.24717	0.956204	0.258491	2.18443	131
{EZhu,FuLing,HuangQi} => {ChaiHu}	0.24717	0.97037	0.254717	2.61064	131
{ChaiHu,DouKou,JiNeiJin} => {HuangQi}	0.24717	0.916084	0.269811	1.61304	131
{ChaiHu,DouKou,HuangQi} => {JiNeiJin}	0.24717	0.97037	0.254717	2.03279	131
{ChaiHu,HuangQi,JiNeiJin} => {DouKou}	0.24717	0.949275	0.260377	1.973	131
{DouKou,HuangQi,JiNeiJin} => {ChaiHu}	0.24717	0.879195	0.281132	2.36535	131
{BieJia,FuLing,ShuiHongHuaZi} => {HuangQi}	0.24717	1	0.24717	1.7608	131
{BieJia,HuangQi,ShuiHongHuaZi} => {FuLing}	0.24717	0.891156	0.277358	2.03583	131
{BieJia,FuLing,HuangQi} => {ShuiHongHuaZi}	0.24717	0.885135	0.279245	2.10368	131
{FuLing,HuangQi,ShuiHongHuaZi} => {BieJia}	0.24717	0.963235	0.256604	2.37449	131
{BieJia,DangGui,DouKou} => {HuangQi}	0.24717	0.949275	0.260377	1.67148	131
{BieJia,DangGui,HuangQi} => {DouKou}	0.24717	0.891156	0.277358	1.85221	131
{BieJia,DouKou,HuangQi} => {DangGui}	0.24717	0.916084	0.269811	2.02302	131
{DangGui,DouKou,HuangQi} => {BieJia}	0.24717	0.942446	0.262264	2.32324	131
{BaiZhu,FuLing,ShuiHongHuaZi} => {HuangQi}	0.24717	0.984962	0.250943	1.73432	131
{FuLing,HuangQi,ShuiHongHuaZi} => {BaiZhu}	0.24717	0.963235	0.256604	2.01784	131
{BaiZhu,HuangQi,ShuiHongHuaZi} => {FuLing}	0.24717	0.916084	0.269811	2.09278	131
{BaiZhu,FuLing,HuangQi} => {ShuiHongHuaZi}	0.24717	0.808642	0.30566	1.92188	131
{EZhu,FuLing,ShuiHongHuaZi} => {HuangQi}	0.24717	0.97037	0.254717	1.70863	131
{FuLing,HuangQi,ShuiHongHuaZi} => {EZhu}	0.24717	0.963235	0.256604	1.97874	131
{EZhu,HuangQi,ShuiHongHuaZi} => {FuLing}	0.24717	0.803681	0.307547	1.836	131
{EZhu,FuLing,HuangQi} => {ShuiHongHuaZi}	0.24717	0.97037	0.254717	2.30626	131
{DouKou,FuLing,ShuiHongHuaZi} => {HuangQi}	0.24717	1	0.24717	1.7608	131
{FuLing,HuangQi,ShuiHongHuaZi} => {DouKou}	0.24717	0.963235	0.256604	2.00202	131
{DouKou,HuangQi,ShuiHongHuaZi} => {FuLing}	0.24717	0.949275	0.260377	2.1686	131
{DouKou,FuLing,HuangQi} => {ShuiHongHuaZi}	0.24717	0.885135	0.279245	2.10368	131
{BaiZhu,DangGui,ShuiHongHuaZi} => {HuangQi}	0.24717	1	0.24717	1.7608	131
{DangGui,HuangQi,ShuiHongHuaZi} => {BaiZhu}	0.24717	0.916084	0.269811	1.91907	131
{BaiZhu,HuangQi,ShuiHongHuaZi} => {DangGui}	0.24717	0.916084	0.269811	2.02302	131
{BaiZhu,DangGui,HuangQi} => {ShuiHongHuaZi}	0.24717	0.813665	0.303774	1.93382	131
{BaiZhu,EZhu,ShuiHongHuaZi} => {HuangQi}	0.24717	0.984962	0.250943	1.73432	131
{BaiZhu,HuangQi,ShuiHongHuaZi} => {EZhu}	0.24717	0.916084	0.269811	1.88188	131
{EZhu,HuangQi,ShuiHongHuaZi} => {BaiZhu}	0.24717	0.803681	0.307547	1.6836	131
{BaiZhu,EZhu,HuangQi} => {ShuiHongHuaZi}	0.24717	0.885135	0.279245	2.10368	131
{DangGui,EZhu,FuLing} => {HuangQi}	0.24717	1	0.24717	1.7608	131
{DangGui,FuLing,HuangQi} => {EZhu}	0.24717	0.850649	0.290566	1.74746	131
{EZhu,FuLing,HuangQi} => {DangGui}	0.24717	0.97037	0.254717	2.1429	131
{DangGui,EZhu,HuangQi} => {FuLing}	0.24717	0.856209	0.288679	1.956	131
{BaiZhu,EZhu,FuLing} => {HuangQi}	0.24717	0.942446	0.262264	1.65946	131
{BaiZhu,FuLing,HuangQi} => {EZhu}	0.24717	0.808642	0.30566	1.66116	131
{EZhu,FuLing,HuangQi} => {BaiZhu}	0.24717	0.97037	0.254717	2.03279	131
{BaiZhu,EZhu,HuangQi} => {FuLing}	0.24717	0.885135	0.279245	2.02208	131
{EZhu,FuLing,JiNeiJin} => {HuangQi}	0.24717	0.942446	0.262264	1.65946	131
{EZhu,FuLing,HuangQi} => {JiNeiJin}	0.24717	0.97037	0.254717	2.03279	131
{FuLing,HuangQi,JiNeiJin} => {EZhu}	0.24717	0.949275	0.260377	1.95006	131
{EZhu,HuangQi,JiNeiJin} => {FuLing}	0.24717	0.839744	0.29434	1.91838	131
{BaiZhu,BieJia,DouKou,MaBianCao} => {HuangQi}	0.24717	1	0.24717	1.7608	131
{BaiZhu,BieJia,HuangQi,MaBianCao} => {DouKou}	0.24717	1	0.24717	2.07843	131
{BieJia,DouKou,HuangQi,MaBianCao} => {BaiZhu}	0.24717	0.963235	0.256604	2.01784	131
{BaiZhu,DouKou,HuangQi,MaBianCao} => {BieJia}	0.24717	1	0.24717	2.46512	131
{BaiZhu,BieJia,DouKou,HuangQi} => {MaBianCao}	0.24717	0.949275	0.260377	3.54307	131
{BaiZhu,BieJia,JiNeiJin,MaBianCao} => {HuangQi}	0.24717	1	0.24717	1.7608	131
{BaiZhu,BieJia,HuangQi,MaBianCao} => {JiNeiJin}	0.24717	1	0.24717	2.09486	131
{BieJia,HuangQi,JiNeiJin,MaBianCao} => {BaiZhu}	0.24717	0.956204	0.258491	2.00312	131
{BaiZhu,HuangQi,JiNeiJin,MaBianCao} => {BieJia}	0.24717	1	0.24717	2.46512	131
{BaiZhu,BieJia,HuangQi,JiNeiJin} => {MaBianCao}	0.24717	0.977612	0.25283	3.64883	131
{BaiZhu,DouKou,JiNeiJin,MaBianCao} => {HuangQi}	0.24717	1	0.24717	1.7608	131
{BaiZhu,DouKou,HuangQi,MaBianCao} => {JiNeiJin}	0.24717	1	0.24717	2.09486	131
{BaiZhu,HuangQi,JiNeiJin,MaBianCao} => {DouKou}	0.24717	1	0.24717	2.07843	131
{DouKou,HuangQi,JiNeiJin,MaBianCao} => {BaiZhu}	0.24717	0.949275	0.260377	1.9886	131
{BaiZhu,DouKou,HuangQi,JiNeiJin} => {MaBianCao}	0.24717	0.935714	0.264151	3.49245	131
{ChaiHu,DangGui,EZhu,FuLing} => {HuangQi}	0.24717	1	0.24717	1.7608	131
{ChaiHu,DangGui,FuLing,HuangQi} => {EZhu}	0.24717	1	0.24717	2.05426	131
{ChaiHu,EZhu,FuLing,HuangQi} => {DangGui}	0.24717	1	0.24717	2.20833	131
{ChaiHu,DangGui,EZhu,HuangQi} => {FuLing}	0.24717	0.992424	0.249057	2.26718	131
{DangGui,EZhu,FuLing,HuangQi} => {ChaiHu}	0.24717	1	0.24717	2.69036	131
{ChaiHu,DangGui,FuLing,JiNeiJin} => {HuangQi}	0.24717	0.984962	0.250943	1.73432	131
{ChaiHu,DangGui,FuLing,HuangQi} => {JiNeiJin}	0.24717	1	0.24717	2.09486	131
{ChaiHu,FuLing,HuangQi,JiNeiJin} => {DangGui}	0.24717	0.992424	0.249057	2.1916	131
{ChaiHu,DangGui,HuangQi,JiNeiJin} => {FuLing}	0.24717	0.984962	0.250943	2.25013	131
{DangGui,FuLing,HuangQi,JiNeiJin} => {ChaiHu}	0.24717	0.992424	0.249057	2.66997	131
{ChaiHu,EZhu,FuLing,JiNeiJin} => {HuangQi}	0.24717	0.956204	0.258491	1.68368	131
{ChaiHu,EZhu,FuLing,HuangQi} => {JiNeiJin}	0.24717	1	0.24717	2.09486	131
{ChaiHu,FuLing,HuangQi,JiNeiJin} => {EZhu}	0.24717	0.992424	0.249057	2.0387	131
{ChaiHu,EZhu,HuangQi,JiNeiJin} => {FuLing}	0.24717	0.97037	0.254717	2.21679	131
{EZhu,FuLing,HuangQi,JiNeiJin} => {ChaiHu}	0.24717	1	0.24717	2.69036	131
{BaiZhu,ChaiHu,DangGui,EZhu} => {HuangQi}	0.24717	1	0.24717	1.7608	131
{BaiZhu,ChaiHu,DangGui,HuangQi} => {EZhu}	0.24717	0.977612	0.25283	2.00827	131
{ChaiHu,DangGui,EZhu,HuangQi} => {BaiZhu}	0.24717	0.992424	0.249057	2.07899	131
{BaiZhu,ChaiHu,EZhu,HuangQi} => {DangGui}	0.24717	0.984962	0.250943	2.17513	131
{BaiZhu,DangGui,EZhu,HuangQi} => {ChaiHu}	0.24717	0.949275	0.260377	2.55389	131
{BaiZhu,ChaiHu,DangGui,JiNeiJin} => {HuangQi}	0.24717	0.984962	0.250943	1.73432	131
{BaiZhu,ChaiHu,DangGui,HuangQi} => {JiNeiJin}	0.24717	0.977612	0.25283	2.04796	131
{ChaiHu,DangGui,HuangQi,JiNeiJin} => {BaiZhu}	0.24717	0.984962	0.250943	2.06336	131
{BaiZhu,ChaiHu,HuangQi,JiNeiJin} => {DangGui}	0.24717	0.977612	0.25283	2.15889	131
{BaiZhu,DangGui,HuangQi,JiNeiJin} => {ChaiHu}	0.24717	0.942446	0.262264	2.53551	131
{BaiZhu,BieJia,FuLing,ShuiHongHuaZi} => {HuangQi}	0.24717	1	0.24717	1.7608	131
{BieJia,FuLing,HuangQi,ShuiHongHuaZi} => {BaiZhu}	0.24717	1	0.24717	2.09486	131
{BaiZhu,BieJia,HuangQi,ShuiHongHuaZi} => {FuLing}	0.24717	0.984962	0.250943	2.25013	131
{BaiZhu,BieJia,FuLing,HuangQi} => {ShuiHongHuaZi}	0.24717	0.89726	0.275472	2.1325	131
{BaiZhu,FuLing,HuangQi,ShuiHongHuaZi} => {BieJia}	0.24717	1	0.24717	2.46512	131
{BieJia,DouKou,EZhu,ShuiHongHuaZi} => {HuangQi}	0.24717	1	0.24717	1.7608	131
{BieJia,EZhu,HuangQi,ShuiHongHuaZi} => {DouKou}	0.24717	0.929078	0.266038	1.93102	131
{BieJia,DouKou,HuangQi,ShuiHongHuaZi} => {EZhu}	0.24717	0.963235	0.256604	1.97874	131
{BieJia,DouKou,EZhu,HuangQi} => {ShuiHongHuaZi}	0.24717	0.963235	0.256604	2.2893	131
{DouKou,EZhu,HuangQi,ShuiHongHuaZi} => {BieJia}	0.24717	0.984962	0.250943	2.42805	131
{BieJia,DangGui,DouKou,FuLing} => {HuangQi}	0.24717	1	0.24717	1.7608	131
{BieJia,DangGui,FuLing,HuangQi} => {DouKou}	0.24717	0.935714	0.264151	1.94482	131
{BieJia,DouKou,FuLing,HuangQi} => {DangGui}	0.24717	0.984962	0.250943	2.17513	131
{BieJia,DangGui,DouKou,HuangQi} => {FuLing}	0.24717	1	0.24717	2.28448	131
{DangGui,DouKou,FuLing,HuangQi} => {BieJia}	0.24717	0.977612	0.25283	2.40993	131
{BaiZhu,BieJia,DangGui,DouKou} => {HuangQi}	0.24717	0.949275	0.260377	1.67148	131
{BaiZhu,BieJia,DangGui,HuangQi} => {DouKou}	0.24717	0.929078	0.266038	1.93102	131
{BieJia,DangGui,DouKou,HuangQi} => {BaiZhu}	0.24717	1	0.24717	2.09486	131
{BaiZhu,BieJia,DouKou,HuangQi} => {DangGui}	0.24717	0.949275	0.260377	2.09632	131
{BaiZhu,DangGui,DouKou,HuangQi} => {BieJia}	0.24717	0.97037	0.254717	2.39208	131
{DouKou,EZhu,JiNeiJin,ShuiHongHuaZi} => {HuangQi}	0.24717	0.984962	0.250943	1.73432	131
{DouKou,EZhu,HuangQi,ShuiHongHuaZi} => {JiNeiJin}	0.24717	0.984962	0.250943	2.06336	131
{EZhu,HuangQi,JiNeiJin,ShuiHongHuaZi} => {DouKou}	0.24717	0.963235	0.256604	2.00202	131
{DouKou,HuangQi,JiNeiJin,ShuiHongHuaZi} => {EZhu}	0.24717	0.992424	0.249057	2.0387	131
{DouKou,EZhu,HuangQi,JiNeiJin} => {ShuiHongHuaZi}	0.24717	0.942446	0.262264	2.23989	131
{BaiZhu,DangGui,FuLing,JiNeiJin} => {HuangQi}	0.24717	0.984962	0.250943	1.73432	131
{BaiZhu,DangGui,FuLing,HuangQi} => {JiNeiJin}	0.24717	0.885135	0.279245	1.85424	131
{DangGui,FuLing,HuangQi,JiNeiJin} => {BaiZhu}	0.24717	0.992424	0.249057	2.07899	131
{BaiZhu,FuLing,HuangQi,JiNeiJin} => {DangGui}	0.24717	0.977612	0.25283	2.15889	131
{BaiZhu,DangGui,HuangQi,JiNeiJin} => {FuLing}	0.24717	0.942446	0.262264	2.153	131
{DangGui,EZhu,FuLing,JiNeiJin} => {HuangQi}	0.24717	1	0.24717	1.7608	131
{DangGui,EZhu,FuLing,HuangQi} => {JiNeiJin}	0.24717	1	0.24717	2.09486	131
{DangGui,FuLing,HuangQi,JiNeiJin} => {EZhu}	0.24717	0.992424	0.249057	2.0387	131
{EZhu,FuLing,HuangQi,JiNeiJin} => {DangGui}	0.24717	1	0.24717	2.20833	131
{DangGui,EZhu,HuangQi,JiNeiJin} => {FuLing}	0.24717	0.935714	0.264151	2.13762	131
{BaiZhu,DouKou,FuLing,JiNeiJin} => {HuangQi}	0.24717	0.949275	0.260377	1.67148	131
{BaiZhu,DouKou,FuLing,HuangQi} => {JiNeiJin}	0.24717	0.963235	0.256604	2.01784	131
{BaiZhu,FuLing,HuangQi,JiNeiJin} => {DouKou}	0.24717	0.977612	0.25283	2.0319	131
{DouKou,FuLing,HuangQi,JiNeiJin} => {BaiZhu}	0.24717	0.984962	0.250943	2.06336	131
{BaiZhu,DouKou,HuangQi,JiNeiJin} => {FuLing}	0.24717	0.935714	0.264151	2.13762	131
{BaiZhu,BieJia,DouKou,JiNeiJin,MaBianCao} => {HuangQi}	0.24717	1	0.24717	1.7608	131
{BaiZhu,BieJia,DouKou,HuangQi,MaBianCao} => {JiNeiJin}	0.24717	1	0.24717	2.09486	131
{BaiZhu,BieJia,HuangQi,JiNeiJin,MaBianCao} => {DouKou}	0.24717	1	0.24717	2.07843	131
{BieJia,DouKou,HuangQi,JiNeiJin,MaBianCao} => {BaiZhu}	0.24717	0.963235	0.256604	2.01784	131
{BaiZhu,DouKou,HuangQi,JiNeiJin,MaBianCao} => {BieJia}	0.24717	1	0.24717	2.46512	131
{BaiZhu,BieJia,DouKou,HuangQi,JiNeiJin} => {MaBianCao}	0.24717	0.977612	0.25283	3.64883	131
{ChaiHu,DangGui,EZhu,FuLing,JiNeiJin} => {HuangQi}	0.24717	1	0.24717	1.7608	131
{ChaiHu,DangGui,EZhu,FuLing,HuangQi} => {JiNeiJin}	0.24717	1	0.24717	2.09486	131
{ChaiHu,DangGui,FuLing,HuangQi,JiNeiJin} => {EZhu}	0.24717	1	0.24717	2.05426	131
{ChaiHu,EZhu,FuLing,HuangQi,JiNeiJin} => {DangGui}	0.24717	1	0.24717	2.20833	131
{ChaiHu,DangGui,EZhu,HuangQi,JiNeiJin} => {FuLing}	0.24717	0.992424	0.249057	2.26718	131
{DangGui,EZhu,FuLing,HuangQi,JiNeiJin} => {ChaiHu}	0.24717	1	0.24717	2.69036	131
{BaiZhu,ChaiHu,DangGui,EZhu,JiNeiJin} => {HuangQi}	0.24717	1	0.24717	1.7608	131
{BaiZhu,ChaiHu,DangGui,EZhu,HuangQi} => {JiNeiJin}	0.24717	1	0.24717	2.09486	131
{BaiZhu,ChaiHu,DangGui,HuangQi,JiNeiJin} => {EZhu}	0.24717	1	0.24717	2.05426	131
{ChaiHu,DangGui,EZhu,HuangQi,JiNeiJin} => {BaiZhu}	0.24717	0.992424	0.249057	2.07899	131
{BaiZhu,ChaiHu,EZhu,HuangQi,JiNeiJin} => {DangGui}	0.24717	0.984962	0.250943	2.17513	131
{BaiZhu,DangGui,EZhu,HuangQi,JiNeiJin} => {ChaiHu}	0.24717	0.949275	0.260377	2.55389	131
{BieJia,DouKou,EZhu,JiNeiJin,ShuiHongHuaZi} => {HuangQi}	0.24717	1	0.24717	1.7608	131
{BieJia,DouKou,EZhu,HuangQi,ShuiHongHuaZi} => {JiNeiJin}	0.24717	1	0.24717	2.09486	131
{BieJia,EZhu,HuangQi,JiNeiJin,ShuiHongHuaZi} => {DouKou}	0.24717	0.984962	0.250943	2.04718	131
{BieJia,DouKou,HuangQi,JiNeiJin,ShuiHongHuaZi} => {EZhu}	0.24717	0.992424	0.249057	2.0387	131
{BieJia,DouKou,EZhu,HuangQi,JiNeiJin} => {ShuiHongHuaZi}	0.24717	0.963235	0.256604	2.2893	131
{DouKou,EZhu,HuangQi,JiNeiJin,ShuiHongHuaZi} => {BieJia}	0.24717	1	0.24717	2.46512	131
{BaiZhu,BieJia,DangGui,DouKou,FuLing} => {HuangQi}	0.24717	1	0.24717	1.7608	131
{BaiZhu,BieJia,DangGui,FuLing,HuangQi} => {DouKou}	0.24717	0.935714	0.264151	1.94482	131
{BieJia,DangGui,DouKou,FuLing,HuangQi} => {BaiZhu}	0.24717	1	0.24717	2.09486	131
{BaiZhu,BieJia,DouKou,FuLing,HuangQi} => {DangGui}	0.24717	0.992424	0.249057	2.1916	131
{BaiZhu,BieJia,DangGui,DouKou,HuangQi} => {FuLing}	0.24717	1	0.24717	2.28448	131
{BaiZhu,DangGui,DouKou,FuLing,HuangQi} => {BieJia}	0.24717	0.992424	0.249057	2.44644	131
{FuLing,MaBianCao} => {HuangQi}	0.245283	1	0.245283	1.7608	130
{HuangQi,MaBianCao} => {FuLing}	0.245283	0.921986	0.266038	2.10626	130
{FuLing,HuangQi} => {MaBianCao}	0.245283	0.702703	0.349057	2.62276	130
{BieJia,TaoRen} => {HuangQi}	0.245283	1	0.245283	1.7608	130
{HuangQi,TaoRen} => {BieJia}	0.245283	0.915493	0.267925	2.2568	130
{BieJia,HuangQi} => {TaoRen}	0.245283	0.738636	0.332075	2.60985	130
{DouKou,TaoRen} => {HuangQi}	0.245283	0.992366	0.24717	1.74736	130
{HuangQi,TaoRen} => {DouKou}	0.245283	0.915493	0.267925	1.90279	130
{DouKou,HuangQi} => {TaoRen}	0.245283	0.760234	0.322642	2.68616	130
{BieJia,ShuiHongHuaZi,MaBianCao} => {HuangQi}	0.245283	1	0.245283	1.7608	130
{BieJia,HuangQi,MaBianCao} => {ShuiHongHuaZi}	0.245283	0.948905	0.258491	2.25525	130
{HuangQi,ShuiHongHuaZi,MaBianCao} => {BieJia}	0.245283	0.984848	0.249057	2.42777	130
{BieJia,HuangQi,ShuiHongHuaZi} => {MaBianCao}	0.245283	0.884354	0.277358	3.30076	130
{EZhu,ShuiHongHuaZi,MaBianCao} => {HuangQi}	0.245283	1	0.245283	1.7608	130
{HuangQi,ShuiHongHuaZi,MaBianCao} => {EZhu}	0.245283	0.984848	0.249057	2.02314	130
{EZhu,HuangQi,MaBianCao} => {ShuiHongHuaZi}	0.245283	0.962963	0.254717	2.28866	130
{EZhu,HuangQi,ShuiHongHuaZi} => {MaBianCao}	0.245283	0.797546	0.307547	2.97676	130
{DouKou,ShuiHongHuaZi,MaBianCao} => {HuangQi}	0.245283	1	0.245283	1.7608	130
{HuangQi,ShuiHongHuaZi,MaBianCao} => {DouKou}	0.245283	0.984848	0.249057	2.04694	130
{DouKou,HuangQi,MaBianCao} => {ShuiHongHuaZi}	0.245283	0.942029	0.260377	2.2389	130
{DouKou,HuangQi,ShuiHongHuaZi} => {MaBianCao}	0.245283	0.942029	0.260377	3.51602	130
{JiNeiJin,ShuiHongHuaZi,MaBianCao} => {HuangQi}	0.245283	1	0.245283	1.7608	130
{HuangQi,ShuiHongHuaZi,MaBianCao} => {JiNeiJin}	0.245283	0.984848	0.249057	2.06312	130
{HuangQi,JiNeiJin,MaBianCao} => {ShuiHongHuaZi}	0.245283	0.935252	0.262264	2.2228	130
{HuangQi,JiNeiJin,ShuiHongHuaZi} => {MaBianCao}	0.245283	0.902778	0.271698	3.36952	130
{DouKou,FuLing,MaBianCao} => {HuangQi}	0.245283	1	0.245283	1.7608	130
{FuLing,HuangQi,MaBianCao} => {DouKou}	0.245283	1	0.245283	2.07843	130
{DouKou,HuangQi,MaBianCao} => {FuLing}	0.245283	0.942029	0.260377	2.15205	130
{DouKou,FuLing,HuangQi} => {MaBianCao}	0.245283	0.878378	0.279245	3.27845	130
{FuLing,JiNeiJin,MaBianCao} => {HuangQi}	0.245283	1	0.245283	1.7608	130
{FuLing,HuangQi,MaBianCao} => {JiNeiJin}	0.245283	1	0.245283	2.09486	130
{HuangQi,JiNeiJin,MaBianCao} => {FuLing}	0.245283	0.935252	0.262264	2.13657	130
{FuLing,HuangQi,JiNeiJin} => {MaBianCao}	0.245283	0.942029	0.260377	3.51602	130
{BaiZhu,EZhu,MaBianCao} => {HuangQi}	0.245283	1	0.245283	1.7608	130
{BaiZhu,HuangQi,MaBianCao} => {EZhu}	0.245283	0.992366	0.24717	2.03858	130
{EZhu,HuangQi,MaBianCao} => {BaiZhu}	0.245283	0.962963	0.254717	2.01727	130
{BaiZhu,EZhu,HuangQi} => {MaBianCao}	0.245283	0.878378	0.279245	3.27845	130
{BieJia,FuLing,TaoRen} => {HuangQi}	0.245283	1	0.245283	1.7608	130
{BieJia,HuangQi,TaoRen} => {FuLing}	0.245283	1	0.245283	2.28448	130
{FuLing,HuangQi,TaoRen} => {BieJia}	0.245283	0.977444	0.250943	2.40951	130
{BieJia,FuLing,HuangQi} => {TaoRen}	0.245283	0.878378	0.279245	3.1036	130
{BaiZhu,BieJia,TaoRen} => {HuangQi}	0.245283	1	0.245283	1.7608	130
{BieJia,HuangQi,TaoRen} => {BaiZhu}	0.245283	1	0.245283	2.09486	130
{BaiZhu,HuangQi,TaoRen} => {BieJia}	0.245283	0.984848	0.249057	2.42777	130
{BaiZhu,BieJia,HuangQi} => {TaoRen}	0.245283	0.849673	0.288679	3.00218	130
{BaiZhu,FuLing,TaoRen} => {HuangQi}	0.245283	1	0.245283	1.7608	130
{FuLing,HuangQi,TaoRen} => {BaiZhu}	0.245283	0.977444	0.250943	2.04761	130
{BaiZhu,HuangQi,TaoRen} => {FuLing}	0.245283	0.984848	0.249057	2.24987	130
{BaiZhu,FuLing,HuangQi} => {TaoRen}	0.245283	0.802469	0.30566	2.83539	130
{DouKou,FuLing,TaoRen} => {HuangQi}	0.245283	1	0.245283	1.7608	130
{FuLing,HuangQi,TaoRen} => {DouKou}	0.245283	0.977444	0.250943	2.03155	130
{DouKou,HuangQi,TaoRen} => {FuLing}	0.245283	1	0.245283	2.28448	130
{DouKou,FuLing,HuangQi} => {TaoRen}	0.245283	0.878378	0.279245	3.1036	130
{DangGui,EZhu,ChuShiZi} => {HuangQi}	0.245283	1	0.245283	1.7608	130
{DangGui,HuangQi,ChuShiZi} => {EZhu}	0.245283	0.970149	0.25283	1.99294	130
{EZhu,HuangQi,ChuShiZi} => {DangGui}	0.245283	0.962963	0.254717	2.12654	130
{DangGui,EZhu,HuangQi} => {ChuShiZi}	0.245283	0.849673	0.288679	2.83224	130
{BaiZhu,ChaiHu,FuLing} => {HuangQi}	0.245283	0.928571	0.264151	1.63503	130
{ChaiHu,FuLing,HuangQi} => {BaiZhu}	0.245283	0.977444	0.250943	2.04761	130
{BaiZhu,ChaiHu,HuangQi} => {FuLing}	0.245283	0.948905	0.258491	2.16776	130
{BaiZhu,FuLing,HuangQi} => {ChaiHu}	0.245283	0.802469	0.30566	2.15893	130
{DangGui,DouKou,ShuiHongHuaZi} => {HuangQi}	0.245283	1	0.245283	1.7608	130
{DangGui,HuangQi,ShuiHongHuaZi} => {DouKou}	0.245283	0.909091	0.269811	1.88948	130
{DouKou,HuangQi,ShuiHongHuaZi} => {DangGui}	0.245283	0.942029	0.260377	2.08031	130
{DangGui,DouKou,HuangQi} => {ShuiHongHuaZi}	0.245283	0.935252	0.262264	2.2228	130
{BieJia,DouKou,ShuiHongHuaZi,MaBianCao} => {HuangQi}	0.245283	1	0.245283	1.7608	130
{BieJia,HuangQi,ShuiHongHuaZi,MaBianCao} => {DouKou}	0.245283	1	0.245283	2.07843	130
{BieJia,DouKou,HuangQi,MaBianCao} => {ShuiHongHuaZi}	0.245283	0.955882	0.256604	2.27183	130
{DouKou,HuangQi,ShuiHongHuaZi,MaBianCao} => {BieJia}	0.245283	1	0.245283	2.46512	130
{BieJia,DouKou,HuangQi,ShuiHongHuaZi} => {MaBianCao}	0.245283	0.955882	0.256604	3.56773	130
{BieJia,JiNeiJin,ShuiHongHuaZi,MaBianCao} => {HuangQi}	0.245283	1	0.245283	1.7608	130
{BieJia,HuangQi,ShuiHongHuaZi,MaBianCao} => {JiNeiJin}	0.245283	1	0.245283	2.09486	130
{BieJia,HuangQi,JiNeiJin,MaBianCao} => {ShuiHongHuaZi}	0.245283	0.948905	0.258491	2.25525	130
{HuangQi,JiNeiJin,ShuiHongHuaZi,MaBianCao} => {BieJia}	0.245283	1	0.245283	2.46512	130
{BieJia,HuangQi,JiNeiJin,ShuiHongHuaZi} => {MaBianCao}	0.245283	0.970149	0.25283	3.62098	130
{BaiZhu,BieJia,EZhu,MaBianCao} => {HuangQi}	0.245283	1	0.245283	1.7608	130
{BaiZhu,BieJia,HuangQi,MaBianCao} => {EZhu}	0.245283	0.992366	0.24717	2.03858	130
{BieJia,EZhu,HuangQi,MaBianCao} => {BaiZhu}	0.245283	0.970149	0.25283	2.03233	130
{BaiZhu,EZhu,HuangQi,MaBianCao} => {BieJia}	0.245283	1	0.245283	2.46512	130
{BaiZhu,BieJia,EZhu,HuangQi} => {MaBianCao}	0.245283	0.970149	0.25283	3.62098	130
{DouKou,JiNeiJin,ShuiHongHuaZi,MaBianCao} => {HuangQi}	0.245283	1	0.245283	1.7608	130
{DouKou,HuangQi,ShuiHongHuaZi,MaBianCao} => {JiNeiJin}	0.245283	1	0.245283	2.09486	130
{HuangQi,JiNeiJin,ShuiHongHuaZi,MaBianCao} => {DouKou}	0.245283	1	0.245283	2.07843	130
{DouKou,HuangQi,JiNeiJin,MaBianCao} => {ShuiHongHuaZi}	0.245283	0.942029	0.260377	2.2389	130
{DouKou,HuangQi,JiNeiJin,ShuiHongHuaZi} => {MaBianCao}	0.245283	0.984848	0.249057	3.67584	130
{DouKou,FuLing,JiNeiJin,MaBianCao} => {HuangQi}	0.245283	1	0.245283	1.7608	130
{DouKou,FuLing,HuangQi,MaBianCao} => {JiNeiJin}	0.245283	1	0.245283	2.09486	130
{FuLing,HuangQi,JiNeiJin,MaBianCao} => {DouKou}	0.245283	1	0.245283	2.07843	130
{DouKou,HuangQi,JiNeiJin,MaBianCao} => {FuLing}	0.245283	0.942029	0.260377	2.15205	130
{DouKou,FuLing,HuangQi,JiNeiJin} => {MaBianCao}	0.245283	0.977444	0.250943	3.64821	130
{BaiZhu,DouKou,EZhu,MaBianCao} => {HuangQi}	0.245283	1	0.245283	1.7608	130
{BaiZhu,EZhu,HuangQi,MaBianCao} => {DouKou}	0.245283	1	0.245283	2.07843	130
{BaiZhu,DouKou,HuangQi,MaBianCao} => {EZhu}	0.245283	0.992366	0.24717	2.03858	130
{DouKou,EZhu,HuangQi,MaBianCao} => {BaiZhu}	0.245283	0.977444	0.250943	2.04761	130
{BaiZhu,DouKou,EZhu,HuangQi} => {MaBianCao}	0.245283	0.962963	0.254717	3.59416	130
{BaiZhu,EZhu,JiNeiJin,MaBianCao} => {HuangQi}	0.245283	1	0.245283	1.7608	130
{BaiZhu,EZhu,HuangQi,MaBianCao} => {JiNeiJin}	0.245283	1	0.245283	2.09486	130
{BaiZhu,HuangQi,JiNeiJin,MaBianCao} => {EZhu}	0.245283	0.992366	0.24717	2.03858	130
{EZhu,HuangQi,JiNeiJin,MaBianCao} => {BaiZhu}	0.245283	0.970149	0.25283	2.03233	130
{BaiZhu,EZhu,HuangQi,JiNeiJin} => {MaBianCao}	0.245283	0.884354	0.277358	3.30076	130
{BaiZhu,BieJia,FuLing,TaoRen} => {HuangQi}	0.245283	1	0.245283	1.7608	130
{BieJia,FuLing,HuangQi,TaoRen} => {BaiZhu}	0.245283	1	0.245283	2.09486	130
{BaiZhu,BieJia,HuangQi,TaoRen} => {FuLing}	0.245283	1	0.245283	2.28448	130
{BaiZhu,FuLing,HuangQi,TaoRen} => {BieJia}	0.245283	1	0.245283	2.46512	130
{BaiZhu,BieJia,FuLing,HuangQi} => {TaoRen}	0.245283	0.890411	0.275472	3.14612	130
{BaiZhu,ChaiHu,DangGui,FuLing} => {HuangQi}	0.245283	0.970149	0.25283	1.70824	130
{ChaiHu,DangGui,FuLing,HuangQi} => {BaiZhu}	0.245283	0.992366	0.24717	2.07887	130
{BaiZhu,ChaiHu,FuLing,HuangQi} => {DangGui}	0.245283	1	0.245283	2.20833	130
{BaiZhu,ChaiHu,DangGui,HuangQi} => {FuLing}	0.245283	0.970149	0.25283	2.21629	130
{BaiZhu,DangGui,FuLing,HuangQi} => {ChaiHu}	0.245283	0.878378	0.279245	2.36315	130
{BaiZhu,ChaiHu,EZhu,FuLing} => {HuangQi}	0.245283	0.955882	0.256604	1.68312	130
{BaiZhu,ChaiHu,FuLing,HuangQi} => {EZhu}	0.245283	1	0.245283	2.05426	130
{ChaiHu,EZhu,FuLing,HuangQi} => {BaiZhu}	0.245283	0.992366	0.24717	2.07887	130
{BaiZhu,ChaiHu,EZhu,HuangQi} => {FuLing}	0.245283	0.977444	0.250943	2.23295	130
{BaiZhu,EZhu,FuLing,HuangQi} => {ChaiHu}	0.245283	0.992366	0.24717	2.66982	130
{BaiZhu,ChaiHu,FuLing,JiNeiJin} => {HuangQi}	0.245283	0.942029	0.260377	1.65872	130
{BaiZhu,ChaiHu,FuLing,HuangQi} => {JiNeiJin}	0.245283	1	0.245283	2.09486	130
{ChaiHu,FuLing,HuangQi,JiNeiJin} => {BaiZhu}	0.245283	0.984848	0.249057	2.06312	130
{BaiZhu,ChaiHu,HuangQi,JiNeiJin} => {FuLing}	0.245283	0.970149	0.25283	2.21629	130
{BaiZhu,FuLing,HuangQi,JiNeiJin} => {ChaiHu}	0.245283	0.970149	0.25283	2.61005	130
{BaiZhu,ChaiHu,DangGui,DouKou} => {HuangQi}	0.245283	0.984848	0.249057	1.73412	130
{BaiZhu,ChaiHu,DangGui,HuangQi} => {DouKou}	0.245283	0.970149	0.25283	2.01639	130
{ChaiHu,DangGui,DouKou,HuangQi} => {BaiZhu}	0.245283	0.984848	0.249057	2.06312	130
{BaiZhu,ChaiHu,DouKou,HuangQi} => {DangGui}	0.245283	0.977444	0.250943	2.15852	130
{BaiZhu,DangGui,DouKou,HuangQi} => {ChaiHu}	0.245283	0.962963	0.254717	2.59071	130
{BaiZhu,ChaiHu,DouKou,JiNeiJin} => {HuangQi}	0.245283	0.955882	0.256604	1.68312	130
{BaiZhu,ChaiHu,DouKou,HuangQi} => {JiNeiJin}	0.245283	0.977444	0.250943	2.04761	130
{BaiZhu,ChaiHu,HuangQi,JiNeiJin} => {DouKou}	0.245283	0.970149	0.25283	2.01639	130
{ChaiHu,DouKou,HuangQi,JiNeiJin} => {BaiZhu}	0.245283	0.992366	0.24717	2.07887	130
{BaiZhu,DouKou,HuangQi,JiNeiJin} => {ChaiHu}	0.245283	0.928571	0.264151	2.49819	130
{BieJia,DangGui,FuLing,ShuiHongHuaZi} => {HuangQi}	0.245283	1	0.245283	1.7608	130
{BieJia,FuLing,HuangQi,ShuiHongHuaZi} => {DangGui}	0.245283	0.992366	0.24717	2.19148	130
{BieJia,DangGui,HuangQi,ShuiHongHuaZi} => {FuLing}	0.245283	0.970149	0.25283	2.21629	130
{BieJia,DangGui,FuLing,HuangQi} => {ShuiHongHuaZi}	0.245283	0.928571	0.264151	2.20692	130
{DangGui,FuLing,HuangQi,ShuiHongHuaZi} => {BieJia}	0.245283	0.984848	0.249057	2.42777	130
{BieJia,DouKou,FuLing,ShuiHongHuaZi} => {HuangQi}	0.245283	1	0.245283	1.7608	130
{BieJia,FuLing,HuangQi,ShuiHongHuaZi} => {DouKou}	0.245283	0.992366	0.24717	2.06257	130
{BieJia,DouKou,HuangQi,ShuiHongHuaZi} => {FuLing}	0.245283	0.955882	0.256604	2.1837	130
{BieJia,DouKou,FuLing,HuangQi} => {ShuiHongHuaZi}	0.245283	0.977444	0.250943	2.32307	130
{DouKou,FuLing,HuangQi,ShuiHongHuaZi} => {BieJia}	0.245283	0.992366	0.24717	2.4463	130
{BaiZhu,BieJia,DangGui,ShuiHongHuaZi} => {HuangQi}	0.245283	1	0.245283	1.7608	130
{BieJia,DangGui,HuangQi,ShuiHongHuaZi} => {BaiZhu}	0.245283	0.970149	0.25283	2.03233	130
{BaiZhu,BieJia,HuangQi,ShuiHongHuaZi} => {DangGui}	0.245283	0.977444	0.250943	2.15852	130
{BaiZhu,BieJia,DangGui,HuangQi} => {ShuiHongHuaZi}	0.245283	0.921986	0.266038	2.19127	130
{BaiZhu,DangGui,HuangQi,ShuiHongHuaZi} => {BieJia}	0.245283	0.992366	0.24717	2.4463	130
{BieJia,DangGui,EZhu,ShuiHongHuaZi} => {HuangQi}	0.245283	0.977444	0.250943	1.72108	130
{BieJia,DangGui,HuangQi,ShuiHongHuaZi} => {EZhu}	0.245283	0.970149	0.25283	1.99294	130
{BieJia,EZhu,HuangQi,ShuiHongHuaZi} => {DangGui}	0.245283	0.921986	0.266038	2.03605	130
{BieJia,DangGui,EZhu,HuangQi} => {ShuiHongHuaZi}	0.245283	0.984848	0.249057	2.34067	130
{DangGui,EZhu,HuangQi,ShuiHongHuaZi} => {BieJia}	0.245283	0.942029	0.260377	2.32221	130
{BieJia,DangGui,DouKou,ShuiHongHuaZi} => {HuangQi}	0.245283	1	0.245283	1.7608	130
{BieJia,DangGui,HuangQi,ShuiHongHuaZi} => {DouKou}	0.245283	0.970149	0.25283	2.01639	130
{BieJia,DouKou,HuangQi,ShuiHongHuaZi} => {DangGui}	0.245283	0.955882	0.256604	2.11091	130
{BieJia,DangGui,DouKou,HuangQi} => {ShuiHongHuaZi}	0.245283	0.992366	0.24717	2.35854	130
{DangGui,DouKou,HuangQi,ShuiHongHuaZi} => {BieJia}	0.245283	1	0.245283	2.46512	130
{BaiZhu,DangGui,FuLing,ShuiHongHuaZi} => {HuangQi}	0.245283	1	0.245283	1.7608	130
{DangGui,FuLing,HuangQi,ShuiHongHuaZi} => {BaiZhu}	0.245283	0.984848	0.249057	2.06312	130
{BaiZhu,FuLing,HuangQi,ShuiHongHuaZi} => {DangGui}	0.245283	0.992366	0.24717	2.19148	130
{BaiZhu,DangGui,HuangQi,ShuiHongHuaZi} => {FuLing}	0.245283	0.992366	0.24717	2.26704	130
{BaiZhu,DangGui,FuLing,HuangQi} => {ShuiHongHuaZi}	0.245283	0.878378	0.279245	2.08763	130
{DangGui,DouKou,FuLing,ShuiHongHuaZi} => {HuangQi}	0.245283	1	0.245283	1.7608	130
{DangGui,FuLing,HuangQi,ShuiHongHuaZi} => {DouKou}	0.245283	0.984848	0.249057	2.04694	130
{DouKou,FuLing,HuangQi,ShuiHongHuaZi} => {DangGui}	0.245283	0.992366	0.24717	2.19148	130
{DangGui,DouKou,HuangQi,ShuiHongHuaZi} => {FuLing}	0.245283	1	0.245283	2.28448	130
{DangGui,DouKou,FuLing,HuangQi} => {ShuiHongHuaZi}	0.245283	0.970149	0.25283	2.30574	130
{BaiZhu,DouKou,FuLing,ShuiHongHuaZi} => {HuangQi}	0.245283	1	0.245283	1.7608	130
{BaiZhu,FuLing,HuangQi,ShuiHongHuaZi} => {DouKou}	0.245283	0.992366	0.24717	2.06257	130
{DouKou,FuLing,HuangQi,ShuiHongHuaZi} => {BaiZhu}	0.245283	0.992366	0.24717	2.07887	130
{BaiZhu,DouKou,HuangQi,ShuiHongHuaZi} => {FuLing}	0.245283	0.984848	0.249057	2.24987	130
{BaiZhu,DouKou,FuLing,HuangQi} => {ShuiHongHuaZi}	0.245283	0.955882	0.256604	2.27183	130
{BaiZhu,DangGui,DouKou,ShuiHongHuaZi} => {HuangQi}	0.245283	1	0.245283	1.7608	130
{BaiZhu,DangGui,HuangQi,ShuiHongHuaZi} => {DouKou}	0.245283	0.992366	0.24717	2.06257	130
{DangGui,DouKou,HuangQi,ShuiHongHuaZi} => {BaiZhu}	0.245283	1	0.245283	2.09486	130
{BaiZhu,DouKou,HuangQi,ShuiHongHuaZi} => {DangGui}	0.245283	0.984848	0.249057	2.17487	130
{BaiZhu,DangGui,DouKou,HuangQi} => {ShuiHongHuaZi}	0.245283	0.962963	0.254717	2.28866	130
{BaiZhu,EZhu,JiNeiJin,ShuiHongHuaZi} => {HuangQi}	0.245283	0.992366	0.24717	1.74736	130
{BaiZhu,EZhu,HuangQi,ShuiHongHuaZi} => {JiNeiJin}	0.245283	0.992366	0.24717	2.07887	130
{BaiZhu,HuangQi,JiNeiJin,ShuiHongHuaZi} => {EZhu}	0.245283	0.948905	0.258491	1.9493	130
{EZhu,HuangQi,JiNeiJin,ShuiHongHuaZi} => {BaiZhu}	0.245283	0.955882	0.256604	2.00244	130
{BaiZhu,EZhu,HuangQi,JiNeiJin} => {ShuiHongHuaZi}	0.245283	0.884354	0.277358	2.10183	130
{BaiZhu,DangGui,EZhu,FuLing} => {HuangQi}	0.245283	1	0.245283	1.7608	130
{BaiZhu,DangGui,FuLing,HuangQi} => {EZhu}	0.245283	0.878378	0.279245	1.80442	130
{DangGui,EZhu,FuLing,HuangQi} => {BaiZhu}	0.245283	0.992366	0.24717	2.07887	130
{BaiZhu,EZhu,FuLing,HuangQi} => {DangGui}	0.245283	0.992366	0.24717	2.19148	130
{BaiZhu,DangGui,EZhu,HuangQi} => {FuLing}	0.245283	0.942029	0.260377	2.15205	130
{BaiZhu,EZhu,FuLing,JiNeiJin} => {HuangQi}	0.245283	0.948905	0.258491	1.67083	130
{BaiZhu,EZhu,FuLing,HuangQi} => {JiNeiJin}	0.245283	0.992366	0.24717	2.07887	130
{BaiZhu,FuLing,HuangQi,JiNeiJin} => {EZhu}	0.245283	0.970149	0.25283	1.99294	130
{EZhu,FuLing,HuangQi,JiNeiJin} => {BaiZhu}	0.245283	0.992366	0.24717	2.07887	130
{BaiZhu,EZhu,HuangQi,JiNeiJin} => {FuLing}	0.245283	0.884354	0.277358	2.02029	130
{BieJia,DouKou,JiNeiJin,ShuiHongHuaZi,MaBianCao} => {HuangQi}	0.245283	1	0.245283	1.7608	130
{BieJia,DouKou,HuangQi,ShuiHongHuaZi,MaBianCao} => {JiNeiJin}	0.245283	1	0.245283	2.09486	130
{BieJia,HuangQi,JiNeiJin,ShuiHongHuaZi,MaBianCao} => {DouKou}	0.245283	1	0.245283	2.07843	130
{BieJia,DouKou,HuangQi,JiNeiJin,MaBianCao} => {ShuiHongHuaZi}	0.245283	0.955882	0.256604	2.27183	130
{DouKou,HuangQi,JiNeiJin,ShuiHongHuaZi,MaBianCao} => {BieJia}	0.245283	1	0.245283	2.46512	130
{BieJia,DouKou,HuangQi,JiNeiJin,ShuiHongHuaZi} => {MaBianCao}	0.245283	0.984848	0.249057	3.67584	130
{BaiZhu,BieJia,DouKou,EZhu,MaBianCao} => {HuangQi}	0.245283	1	0.245283	1.7608	130
{BaiZhu,BieJia,EZhu,HuangQi,MaBianCao} => {DouKou}	0.245283	1	0.245283	2.07843	130
{BaiZhu,BieJia,DouKou,HuangQi,MaBianCao} => {EZhu}	0.245283	0.992366	0.24717	2.03858	130
{BieJia,DouKou,EZhu,HuangQi,MaBianCao} => {BaiZhu}	0.245283	0.977444	0.250943	2.04761	130
{BaiZhu,DouKou,EZhu,HuangQi,MaBianCao} => {BieJia}	0.245283	1	0.245283	2.46512	130
{BaiZhu,BieJia,DouKou,EZhu,HuangQi} => {MaBianCao}	0.245283	0.977444	0.250943	3.64821	130
{BaiZhu,BieJia,EZhu,JiNeiJin,MaBianCao} => {HuangQi}	0.245283	1	0.245283	1.7608	130
{BaiZhu,BieJia,EZhu,HuangQi,MaBianCao} => {JiNeiJin}	0.245283	1	0.245283	2.09486	130
{BaiZhu,BieJia,HuangQi,JiNeiJin,MaBianCao} => {EZhu}	0.245283	0.992366	0.24717	2.03858	130
{BieJia,EZhu,HuangQi,JiNeiJin,MaBianCao} => {BaiZhu}	0.245283	0.970149	0.25283	2.03233	130
{BaiZhu,EZhu,HuangQi,JiNeiJin,MaBianCao} => {BieJia}	0.245283	1	0.245283	2.46512	130
{BaiZhu,BieJia,EZhu,HuangQi,JiNeiJin} => {MaBianCao}	0.245283	0.977444	0.250943	3.64821	130
{BaiZhu,DouKou,EZhu,JiNeiJin,MaBianCao} => {HuangQi}	0.245283	1	0.245283	1.7608	130
{BaiZhu,DouKou,EZhu,HuangQi,MaBianCao} => {JiNeiJin}	0.245283	1	0.245283	2.09486	130
{BaiZhu,EZhu,HuangQi,JiNeiJin,MaBianCao} => {DouKou}	0.245283	1	0.245283	2.07843	130
{BaiZhu,DouKou,HuangQi,JiNeiJin,MaBianCao} => {EZhu}	0.245283	0.992366	0.24717	2.03858	130
{DouKou,EZhu,HuangQi,JiNeiJin,MaBianCao} => {BaiZhu}	0.245283	0.977444	0.250943	2.04761	130
{BaiZhu,DouKou,EZhu,HuangQi,JiNeiJin} => {MaBianCao}	0.245283	0.962963	0.254717	3.59416	130
{BaiZhu,ChaiHu,DangGui,EZhu,FuLing} => {HuangQi}	0.245283	1	0.245283	1.7608	130
{BaiZhu,ChaiHu,DangGui,FuLing,HuangQi} => {EZhu}	0.245283	1	0.245283	2.05426	130
{ChaiHu,DangGui,EZhu,FuLing,HuangQi} => {BaiZhu}	0.245283	0.992366	0.24717	2.07887	130
{BaiZhu,ChaiHu,EZhu,FuLing,HuangQi} => {DangGui}	0.245283	1	0.245283	2.20833	130
{BaiZhu,ChaiHu,DangGui,EZhu,HuangQi} => {FuLing}	0.245283	0.992366	0.24717	2.26704	130
{BaiZhu,DangGui,EZhu,FuLing,HuangQi} => {ChaiHu}	0.245283	1	0.245283	2.69036	130
{BaiZhu,ChaiHu,DangGui,FuLing,JiNeiJin} => {HuangQi}	0.245283	0.984848	0.249057	1.73412	130
{BaiZhu,ChaiHu,DangGui,FuLing,HuangQi} => {JiNeiJin}	0.245283	1	0.245283	2.09486	130
{ChaiHu,DangGui,FuLing,HuangQi,JiNeiJin} => {BaiZhu}	0.245283	0.992366	0.24717	2.07887	130
{BaiZhu,ChaiHu,FuLing,HuangQi,JiNeiJin} => {DangGui}	0.245283	1	0.245283	2.20833	130
{BaiZhu,ChaiHu,DangGui,HuangQi,JiNeiJin} => {FuLing}	0.245283	0.992366	0.24717	2.26704	130
{BaiZhu,DangGui,FuLing,HuangQi,JiNeiJin} => {ChaiHu}	0.245283	0.992366	0.24717	2.66982	130
{BaiZhu,ChaiHu,EZhu,FuLing,JiNeiJin} => {HuangQi}	0.245283	0.955882	0.256604	1.68312	130
{BaiZhu,ChaiHu,EZhu,FuLing,HuangQi} => {JiNeiJin}	0.245283	1	0.245283	2.09486	130
{BaiZhu,ChaiHu,FuLing,HuangQi,JiNeiJin} => {EZhu}	0.245283	1	0.245283	2.05426	130
{ChaiHu,EZhu,FuLing,HuangQi,JiNeiJin} => {BaiZhu}	0.245283	0.992366	0.24717	2.07887	130
{BaiZhu,ChaiHu,EZhu,HuangQi,JiNeiJin} => {FuLing}	0.245283	0.977444	0.250943	2.23295	130
{BaiZhu,EZhu,FuLing,HuangQi,JiNeiJin} => {ChaiHu}	0.245283	1	0.245283	2.69036	130
{BaiZhu,BieJia,DangGui,FuLing,ShuiHongHuaZi} => {HuangQi}	0.245283	1	0.245283	1.7608	130
{BieJia,DangGui,FuLing,HuangQi,ShuiHongHuaZi} => {BaiZhu}	0.245283	1	0.245283	2.09486	130
{BaiZhu,BieJia,FuLing,HuangQi,ShuiHongHuaZi} => {DangGui}	0.245283	0.992366	0.24717	2.19148	130
{BaiZhu,BieJia,DangGui,HuangQi,ShuiHongHuaZi} => {FuLing}	0.245283	1	0.245283	2.28448	130
{BaiZhu,BieJia,DangGui,FuLing,HuangQi} => {ShuiHongHuaZi}	0.245283	0.928571	0.264151	2.20692	130
{BaiZhu,DangGui,FuLing,HuangQi,ShuiHongHuaZi} => {BieJia}	0.245283	1	0.245283	2.46512	130
{BieJia,DangGui,DouKou,FuLing,ShuiHongHuaZi} => {HuangQi}	0.245283	1	0.245283	1.7608	130
{BieJia,DangGui,FuLing,HuangQi,ShuiHongHuaZi} => {DouKou}	0.245283	1	0.245283	2.07843	130
{BieJia,DouKou,FuLing,HuangQi,ShuiHongHuaZi} => {DangGui}	0.245283	1	0.245283	2.20833	130
{BieJia,DangGui,DouKou,HuangQi,ShuiHongHuaZi} => {FuLing}	0.245283	1	0.245283	2.28448	130
{BieJia,DangGui,DouKou,FuLing,HuangQi} => {ShuiHongHuaZi}	0.245283	0.992366	0.24717	2.35854	130
{DangGui,DouKou,FuLing,HuangQi,ShuiHongHuaZi} => {BieJia}	0.245283	1	0.245283	2.46512	130
{BaiZhu,BieJia,DouKou,FuLing,ShuiHongHuaZi} => {HuangQi}	0.245283	1	0.245283	1.7608	130
{BaiZhu,BieJia,FuLing,HuangQi,ShuiHongHuaZi} => {DouKou}	0.245283	0.992366	0.24717	2.06257	130
{BieJia,DouKou,FuLing,HuangQi,ShuiHongHuaZi} => {BaiZhu}	0.245283	1	0.245283	2.09486	130
{BaiZhu,BieJia,DouKou,HuangQi,ShuiHongHuaZi} => {FuLing}	0.245283	0.984848	0.249057	2.24987	130
{BaiZhu,BieJia,DouKou,FuLing,HuangQi} => {ShuiHongHuaZi}	0.245283	0.984848	0.249057	2.34067	130
{BaiZhu,DouKou,FuLing,HuangQi,ShuiHongHuaZi} => {BieJia}	0.245283	1	0.245283	2.46512	130
{BaiZhu,BieJia,DangGui,DouKou,ShuiHongHuaZi} => {HuangQi}	0.245283	1	0.245283	1.7608	130
{BaiZhu,BieJia,DangGui,HuangQi,ShuiHongHuaZi} => {DouKou}	0.245283	1	0.245283	2.07843	130
{BieJia,DangGui,DouKou,HuangQi,ShuiHongHuaZi} => {BaiZhu}	0.245283	1	0.245283	2.09486	130
{BaiZhu,BieJia,DouKou,HuangQi,ShuiHongHuaZi} => {DangGui}	0.245283	0.984848	0.249057	2.17487	130
{BaiZhu,BieJia,DangGui,DouKou,HuangQi} => {ShuiHongHuaZi}	0.245283	0.992366	0.24717	2.35854	130
{BaiZhu,DangGui,DouKou,HuangQi,ShuiHongHuaZi} => {BieJia}	0.245283	1	0.245283	2.46512	130
{BaiZhu,DangGui,DouKou,FuLing,ShuiHongHuaZi} => {HuangQi}	0.245283	1	0.245283	1.7608	130
{BaiZhu,DangGui,FuLing,HuangQi,ShuiHongHuaZi} => {DouKou}	0.245283	1	0.245283	2.07843	130
{DangGui,DouKou,FuLing,HuangQi,ShuiHongHuaZi} => {BaiZhu}	0.245283	1	0.245283	2.09486	130
{BaiZhu,DouKou,FuLing,HuangQi,ShuiHongHuaZi} => {DangGui}	0.245283	1	0.245283	2.20833	130
{BaiZhu,DangGui,DouKou,HuangQi,ShuiHongHuaZi} => {FuLing}	0.245283	1	0.245283	2.28448	130
{BaiZhu,DangGui,DouKou,FuLing,HuangQi} => {ShuiHongHuaZi}	0.245283	0.984848	0.249057	2.34067	130
{BaiZhu,DangGui,EZhu,FuLing,JiNeiJin} => {HuangQi}	0.245283	1	0.245283	1.7608	130
{BaiZhu,DangGui,EZhu,FuLing,HuangQi} => {JiNeiJin}	0.245283	1	0.245283	2.09486	130
{BaiZhu,DangGui,FuLing,HuangQi,JiNeiJin} => {EZhu}	0.245283	0.992366	0.24717	2.03858	130
{DangGui,EZhu,FuLing,HuangQi,JiNeiJin} => {BaiZhu}	0.245283	0.992366	0.24717	2.07887	130
{BaiZhu,EZhu,FuLing,HuangQi,JiNeiJin} => {DangGui}	0.245283	1	0.245283	2.20833	130
{BaiZhu,DangGui,EZhu,HuangQi,JiNeiJin} => {FuLing}	0.245283	0.942029	0.260377	2.15205	130
{BaiZhu,BieJia,DouKou,EZhu,JiNeiJin,MaBianCao} => {HuangQi}	0.245283	1	0.245283	1.7608	130
{BaiZhu,BieJia,DouKou,EZhu,HuangQi,MaBianCao} => {JiNeiJin}	0.245283	1	0.245283	2.09486	130
{BaiZhu,BieJia,EZhu,HuangQi,JiNeiJin,MaBianCao} => {DouKou}	0.245283	1	0.245283	2.07843	130
{BaiZhu,BieJia,DouKou,HuangQi,JiNeiJin,MaBianCao} => {EZhu}	0.245283	0.992366	0.24717	2.03858	130
{BieJia,DouKou,EZhu,HuangQi,JiNeiJin,MaBianCao} => {BaiZhu}	0.245283	0.977444	0.250943	2.04761	130
{BaiZhu,DouKou,EZhu,HuangQi,JiNeiJin,MaBianCao} => {BieJia}	0.245283	1	0.245283	2.46512	130
{BaiZhu,BieJia,DouKou,EZhu,HuangQi,JiNeiJin} => {MaBianCao}	0.245283	0.977444	0.250943	3.64821	130
{BaiZhu,ChaiHu,DangGui,EZhu,FuLing,JiNeiJin} => {HuangQi}	0.245283	1	0.245283	1.7608	130
{BaiZhu,ChaiHu,DangGui,EZhu,FuLing,HuangQi} => {JiNeiJin}	0.245283	1	0.245283	2.09486	130
{BaiZhu,ChaiHu,DangGui,FuLing,HuangQi,JiNeiJin} => {EZhu}	0.245283	1	0.245283	2.05426	130
{ChaiHu,DangGui,EZhu,FuLing,HuangQi,JiNeiJin} => {BaiZhu}	0.245283	0.992366	0.24717	2.07887	130
{BaiZhu,ChaiHu,EZhu,FuLing,HuangQi,JiNeiJin} => {DangGui}	0.245283	1	0.245283	2.20833	130
{BaiZhu,ChaiHu,DangGui,EZhu,HuangQi,JiNeiJin} => {FuLing}	0.245283	0.992366	0.24717	2.26704	130
{BaiZhu,DangGui,EZhu,FuLing,HuangQi,JiNeiJin} => {ChaiHu}	0.245283	1	0.245283	2.69036	130
{BaiZhu,BieJia,DangGui,DouKou,FuLing,ShuiHongHuaZi} => {HuangQi}	0.245283	1	0.245283	1.7608	130
{BaiZhu,BieJia,DangGui,FuLing,HuangQi,ShuiHongHuaZi} => {DouKou}	0.245283	1	0.245283	2.07843	130
{BieJia,DangGui,DouKou,FuLing,HuangQi,ShuiHongHuaZi} => {BaiZhu}	0.245283	1	0.245283	2.09486	130
{BaiZhu,BieJia,DouKou,FuLing,HuangQi,ShuiHongHuaZi} => {DangGui}	0.245283	1	0.245283	2.20833	130
{BaiZhu,BieJia,DangGui,DouKou,HuangQi,ShuiHongHuaZi} => {FuLing}	0.245283	1	0.245283	2.28448	130
{BaiZhu,BieJia,DangGui,DouKou,FuLing,HuangQi} => {ShuiHongHuaZi}	0.245283	0.992366	0.24717	2.35854	130
{BaiZhu,DangGui,DouKou,FuLing,HuangQi,ShuiHongHuaZi} => {BieJia}	0.245283	1	0.245283	2.46512	130
{EZhu,TaoRen} => {HuangQi}	0.243396	0.969925	0.250943	1.70784	129
{HuangQi,TaoRen} => {EZhu}	0.243396	0.908451	0.267925	1.8662	129
{EZhu,HuangQi} => {TaoRen}	0.243396	0.678947	0.358491	2.39895	129
{BieJia,FuLing,MaBianCao} => {HuangQi}	0.243396	1	0.243396	1.7608	129
{BieJia,HuangQi,MaBianCao} => {FuLing}	0.243396	0.941606	0.258491	2.15108	129
{FuLing,HuangQi,MaBianCao} => {BieJia}	0.243396	0.992308	0.245283	2.44615	129
{BieJia,FuLing,HuangQi} => {MaBianCao}	0.243396	0.871622	0.279245	3.25324	129
{BaiZhu,DangGui,TaoRen} => {HuangQi}	0.243396	0.992308	0.245283	1.74725	129
{DangGui,HuangQi,TaoRen} => {BaiZhu}	0.243396	0.962687	0.25283	2.0167	129
{BaiZhu,HuangQi,TaoRen} => {DangGui}	0.243396	0.977273	0.249057	2.15814	129
{BaiZhu,DangGui,HuangQi} => {TaoRen}	0.243396	0.801242	0.303774	2.83106	129
{BaiZhu,EZhu,ChuShiZi} => {HuangQi}	0.243396	1	0.243396	1.7608	129
{BaiZhu,HuangQi,ChuShiZi} => {EZhu}	0.243396	0.962687	0.25283	1.97761	129
{EZhu,HuangQi,ChuShiZi} => {BaiZhu}	0.243396	0.955556	0.254717	2.00176	129
{BaiZhu,EZhu,HuangQi} => {ChuShiZi}	0.243396	0.871622	0.279245	2.90541	129
{ChaiHu,JiNeiJin,ShuiHongHuaZi} => {HuangQi}	0.243396	0.992308	0.245283	1.74725	129
{ChaiHu,HuangQi,ShuiHongHuaZi} => {JiNeiJin}	0.243396	0.984733	0.24717	2.06288	129
{ChaiHu,HuangQi,JiNeiJin} => {ShuiHongHuaZi}	0.243396	0.934783	0.260377	2.22168	129
{HuangQi,JiNeiJin,ShuiHongHuaZi} => {ChaiHu}	0.243396	0.895833	0.271698	2.41011	129
{ChaiHu,DouKou,EZhu} => {HuangQi}	0.243396	0.948529	0.256604	1.67017	129
{ChaiHu,EZhu,HuangQi} => {DouKou}	0.243396	0.941606	0.258491	1.95706	129
{ChaiHu,DouKou,HuangQi} => {EZhu}	0.243396	0.955556	0.254717	1.96296	129
{DouKou,EZhu,HuangQi} => {ChaiHu}	0.243396	0.914894	0.266038	2.46139	129
{BieJia,FuLing,JiNeiJin} => {HuangQi}	0.243396	0.928058	0.262264	1.63412	129
{BieJia,FuLing,HuangQi} => {JiNeiJin}	0.243396	0.871622	0.279245	1.82593	129
{BieJia,HuangQi,JiNeiJin} => {FuLing}	0.243396	0.902098	0.269811	2.06083	129
{FuLing,HuangQi,JiNeiJin} => {BieJia}	0.243396	0.934783	0.260377	2.30435	129
{DangGui,DouKou,JiNeiJin} => {HuangQi}	0.243396	0.941606	0.258491	1.65798	129
{DangGui,DouKou,HuangQi} => {JiNeiJin}	0.243396	0.928058	0.262264	1.94415	129
{DangGui,HuangQi,JiNeiJin} => {DouKou}	0.243396	0.908451	0.267925	1.88815	129
{DouKou,HuangQi,JiNeiJin} => {DangGui}	0.243396	0.865772	0.281132	1.91191	129
{BieJia,EZhu,ShuiHongHuaZi,MaBianCao} => {HuangQi}	0.243396	1	0.243396	1.7608	129
{BieJia,HuangQi,ShuiHongHuaZi,MaBianCao} => {EZhu}	0.243396	0.992308	0.245283	2.03846	129
{BieJia,EZhu,HuangQi,MaBianCao} => {ShuiHongHuaZi}	0.243396	0.962687	0.25283	2.288	129
{EZhu,HuangQi,ShuiHongHuaZi,MaBianCao} => {BieJia}	0.243396	0.992308	0.245283	2.44615	129
{BieJia,EZhu,HuangQi,ShuiHongHuaZi} => {MaBianCao}	0.243396	0.914894	0.266038	3.41474	129
{BieJia,DouKou,FuLing,MaBianCao} => {HuangQi}	0.243396	1	0.243396	1.7608	129
{BieJia,FuLing,HuangQi,MaBianCao} => {DouKou}	0.243396	1	0.243396	2.07843	129
{BieJia,DouKou,HuangQi,MaBianCao} => {FuLing}	0.243396	0.948529	0.256604	2.1669	129
{DouKou,FuLing,HuangQi,MaBianCao} => {BieJia}	0.243396	0.992308	0.245283	2.44615	129
{BieJia,DouKou,FuLing,HuangQi} => {MaBianCao}	0.243396	0.969925	0.250943	3.62014	129
{BieJia,FuLing,JiNeiJin,MaBianCao} => {HuangQi}	0.243396	1	0.243396	1.7608	129
{BieJia,FuLing,HuangQi,MaBianCao} => {JiNeiJin}	0.243396	1	0.243396	2.09486	129
{BieJia,HuangQi,JiNeiJin,MaBianCao} => {FuLing}	0.243396	0.941606	0.258491	2.15108	129
{FuLing,HuangQi,JiNeiJin,MaBianCao} => {BieJia}	0.243396	0.992308	0.245283	2.44615	129
{BieJia,FuLing,HuangQi,JiNeiJin} => {MaBianCao}	0.243396	1	0.243396	3.73239	129
{DouKou,EZhu,ShuiHongHuaZi,MaBianCao} => {HuangQi}	0.243396	1	0.243396	1.7608	129
{EZhu,HuangQi,ShuiHongHuaZi,MaBianCao} => {DouKou}	0.243396	0.992308	0.245283	2.06244	129
{DouKou,HuangQi,ShuiHongHuaZi,MaBianCao} => {EZhu}	0.243396	0.992308	0.245283	2.03846	129
{DouKou,EZhu,HuangQi,MaBianCao} => {ShuiHongHuaZi}	0.243396	0.969925	0.250943	2.3052	129
{DouKou,EZhu,HuangQi,ShuiHongHuaZi} => {MaBianCao}	0.243396	0.969925	0.250943	3.62014	129
{EZhu,JiNeiJin,ShuiHongHuaZi,MaBianCao} => {HuangQi}	0.243396	1	0.243396	1.7608	129
{EZhu,HuangQi,ShuiHongHuaZi,MaBianCao} => {JiNeiJin}	0.243396	0.992308	0.245283	2.07875	129
{HuangQi,JiNeiJin,ShuiHongHuaZi,MaBianCao} => {EZhu}	0.243396	0.992308	0.245283	2.03846	129
{EZhu,HuangQi,JiNeiJin,MaBianCao} => {ShuiHongHuaZi}	0.243396	0.962687	0.25283	2.288	129
{EZhu,HuangQi,JiNeiJin,ShuiHongHuaZi} => {MaBianCao}	0.243396	0.948529	0.256604	3.54029	129
{ChaiHu,EZhu,JiNeiJin,ShuiHongHuaZi} => {HuangQi}	0.243396	1	0.243396	1.7608	129
{ChaiHu,EZhu,HuangQi,ShuiHongHuaZi} => {JiNeiJin}	0.243396	0.984733	0.24717	2.06288	129
{ChaiHu,HuangQi,JiNeiJin,ShuiHongHuaZi} => {EZhu}	0.243396	1	0.243396	2.05426	129
{ChaiHu,EZhu,HuangQi,JiNeiJin} => {ShuiHongHuaZi}	0.243396	0.955556	0.254717	2.27105	129
{EZhu,HuangQi,JiNeiJin,ShuiHongHuaZi} => {ChaiHu}	0.243396	0.948529	0.256604	2.55188	129
{BaiZhu,ChaiHu,DouKou,EZhu} => {HuangQi}	0.243396	0.955556	0.254717	1.68254	129
{BaiZhu,ChaiHu,EZhu,HuangQi} => {DouKou}	0.243396	0.969925	0.250943	2.01592	129
{BaiZhu,ChaiHu,DouKou,HuangQi} => {EZhu}	0.243396	0.969925	0.250943	1.99248	129
{ChaiHu,DouKou,EZhu,HuangQi} => {BaiZhu}	0.243396	1	0.243396	2.09486	129
{BaiZhu,DouKou,EZhu,HuangQi} => {ChaiHu}	0.243396	0.955556	0.254717	2.57078	129
{ChaiHu,DouKou,EZhu,JiNeiJin} => {HuangQi}	0.243396	0.955556	0.254717	1.68254	129
{ChaiHu,DouKou,EZhu,HuangQi} => {JiNeiJin}	0.243396	1	0.243396	2.09486	129
{ChaiHu,EZhu,HuangQi,JiNeiJin} => {DouKou}	0.243396	0.955556	0.254717	1.98606	129
{ChaiHu,DouKou,HuangQi,JiNeiJin} => {EZhu}	0.243396	0.984733	0.24717	2.0229	129
{DouKou,EZhu,HuangQi,JiNeiJin} => {ChaiHu}	0.243396	0.928058	0.262264	2.4968	129
{BaiZhu,BieJia,EZhu,ShuiHongHuaZi} => {HuangQi}	0.243396	1	0.243396	1.7608	129
{BaiZhu,BieJia,HuangQi,ShuiHongHuaZi} => {EZhu}	0.243396	0.969925	0.250943	1.99248	129
{BieJia,EZhu,HuangQi,ShuiHongHuaZi} => {BaiZhu}	0.243396	0.914894	0.266038	1.91658	129
{BaiZhu,BieJia,EZhu,HuangQi} => {ShuiHongHuaZi}	0.243396	0.962687	0.25283	2.288	129
{BaiZhu,EZhu,HuangQi,ShuiHongHuaZi} => {BieJia}	0.243396	0.984733	0.24717	2.42748	129
{BieJia,DouKou,FuLing,JiNeiJin} => {HuangQi}	0.243396	0.928058	0.262264	1.63412	129
{BieJia,DouKou,FuLing,HuangQi} => {JiNeiJin}	0.243396	0.969925	0.250943	2.03186	129
{BieJia,FuLing,HuangQi,JiNeiJin} => {DouKou}	0.243396	1	0.243396	2.07843	129
{BieJia,DouKou,HuangQi,JiNeiJin} => {FuLing}	0.243396	0.928058	0.262264	2.12013	129
{DouKou,FuLing,HuangQi,JiNeiJin} => {BieJia}	0.243396	0.969925	0.250943	2.39098	129
{BieJia,DouKou,EZhu,ShuiHongHuaZi,MaBianCao} => {HuangQi}	0.243396	1	0.243396	1.7608	129
{BieJia,EZhu,HuangQi,ShuiHongHuaZi,MaBianCao} => {DouKou}	0.243396	1	0.243396	2.07843	129
{BieJia,DouKou,HuangQi,ShuiHongHuaZi,MaBianCao} => {EZhu}	0.243396	0.992308	0.245283	2.03846	129
{BieJia,DouKou,EZhu,HuangQi,MaBianCao} => {ShuiHongHuaZi}	0.243396	0.969925	0.250943	2.3052	129
{DouKou,EZhu,HuangQi,ShuiHongHuaZi,MaBianCao} => {BieJia}	0.243396	1	0.243396	2.46512	129
{BieJia,DouKou,EZhu,HuangQi,ShuiHongHuaZi} => {MaBianCao}	0.243396	0.984733	0.24717	3.67541	129
{BieJia,EZhu,JiNeiJin,ShuiHongHuaZi,MaBianCao} => {HuangQi}	0.243396	1	0.243396	1.7608	129
{BieJia,EZhu,HuangQi,ShuiHongHuaZi,MaBianCao} => {JiNeiJin}	0.243396	1	0.243396	2.09486	129
{BieJia,HuangQi,JiNeiJin,ShuiHongHuaZi,MaBianCao} => {EZhu}	0.243396	0.992308	0.245283	2.03846	129
{BieJia,EZhu,HuangQi,JiNeiJin,MaBianCao} => {ShuiHongHuaZi}	0.243396	0.962687	0.25283	2.288	129
{EZhu,HuangQi,JiNeiJin,ShuiHongHuaZi,MaBianCao} => {BieJia}	0.243396	1	0.243396	2.46512	129
{BieJia,EZhu,HuangQi,JiNeiJin,ShuiHongHuaZi} => {MaBianCao}	0.243396	0.969925	0.250943	3.62014	129
{BieJia,DouKou,FuLing,JiNeiJin,MaBianCao} => {HuangQi}	0.243396	1	0.243396	1.7608	129
{BieJia,DouKou,FuLing,HuangQi,MaBianCao} => {JiNeiJin}	0.243396	1	0.243396	2.09486	129
{BieJia,FuLing,HuangQi,JiNeiJin,MaBianCao} => {DouKou}	0.243396	1	0.243396	2.07843	129
{BieJia,DouKou,HuangQi,JiNeiJin,MaBianCao} => {FuLing}	0.243396	0.948529	0.256604	2.1669	129
{DouKou,FuLing,HuangQi,JiNeiJin,MaBianCao} => {BieJia}	0.243396	0.992308	0.245283	2.44615	129
{BieJia,DouKou,FuLing,HuangQi,JiNeiJin} => {MaBianCao}	0.243396	1	0.243396	3.73239	129
{DouKou,EZhu,JiNeiJin,ShuiHongHuaZi,MaBianCao} => {HuangQi}	0.243396	1	0.243396	1.7608	129
{DouKou,EZhu,HuangQi,ShuiHongHuaZi,MaBianCao} => {JiNeiJin}	0.243396	1	0.243396	2.09486	129
{EZhu,HuangQi,JiNeiJin,ShuiHongHuaZi,MaBianCao} => {DouKou}	0.243396	1	0.243396	2.07843	129
{DouKou,HuangQi,JiNeiJin,ShuiHongHuaZi,MaBianCao} => {EZhu}	0.243396	0.992308	0.245283	2.03846	129
{DouKou,EZhu,HuangQi,JiNeiJin,MaBianCao} => {ShuiHongHuaZi}	0.243396	0.969925	0.250943	2.3052	129
{DouKou,EZhu,HuangQi,JiNeiJin,ShuiHongHuaZi} => {MaBianCao}	0.243396	0.984733	0.24717	3.67541	129
{BaiZhu,ChaiHu,DouKou,EZhu,JiNeiJin} => {HuangQi}	0.243396	0.955556	0.254717	1.68254	129
{BaiZhu,ChaiHu,DouKou,EZhu,HuangQi} => {JiNeiJin}	0.243396	1	0.243396	2.09486	129
{BaiZhu,ChaiHu,EZhu,HuangQi,JiNeiJin} => {DouKou}	0.243396	0.969925	0.250943	2.01592	129
{BaiZhu,ChaiHu,DouKou,HuangQi,JiNeiJin} => {EZhu}	0.243396	0.992308	0.245283	2.03846	129
{ChaiHu,DouKou,EZhu,HuangQi,JiNeiJin} => {BaiZhu}	0.243396	1	0.243396	2.09486	129
{BaiZhu,DouKou,EZhu,HuangQi,JiNeiJin} => {ChaiHu}	0.243396	0.955556	0.254717	2.57078	129
{BieJia,DouKou,EZhu,JiNeiJin,ShuiHongHuaZi,MaBianCao} => {HuangQi}	0.243396	1	0.243396	1.7608	129
{BieJia,DouKou,EZhu,HuangQi,ShuiHongHuaZi,MaBianCao} => {JiNeiJin}	0.243396	1	0.243396	2.09486	129
{BieJia,EZhu,HuangQi,JiNeiJin,ShuiHongHuaZi,MaBianCao} => {DouKou}	0.243396	1	0.243396	2.07843	129
{BieJia,DouKou,HuangQi,JiNeiJin,ShuiHongHuaZi,MaBianCao} => {EZhu}	0.243396	0.992308	0.245283	2.03846	129
{BieJia,DouKou,EZhu,HuangQi,JiNeiJin,MaBianCao} => {ShuiHongHuaZi}	0.243396	0.969925	0.250943	2.3052	129
{DouKou,EZhu,HuangQi,JiNeiJin,ShuiHongHuaZi,MaBianCao} => {BieJia}	0.243396	1	0.243396	2.46512	129
{BieJia,DouKou,EZhu,HuangQi,JiNeiJin,ShuiHongHuaZi} => {MaBianCao}	0.243396	0.984733	0.24717	3.67541	129
{BaiZhu,BieJia,ChaiHu,EZhu,FuLing,QingPi} => {DouKou}	0.243396	1	0.243396	2.07843	129
{BaiZhu,BieJia,ChaiHu,DouKou,FuLing,QingPi} => {EZhu}	0.243396	1	0.243396	2.05426	129
{BieJia,ChaiHu,DouKou,EZhu,FuLing,QingPi} => {BaiZhu}	0.243396	1	0.243396	2.09486	129
{BaiZhu,BieJia,ChaiHu,DouKou,EZhu,QingPi} => {FuLing}	0.243396	1	0.243396	2.28448	129
{BaiZhu,ChaiHu,DouKou,EZhu,FuLing,QingPi} => {BieJia}	0.243396	1	0.243396	2.46512	129
{BaiZhu,BieJia,DouKou,EZhu,FuLing,QingPi} => {ChaiHu}	0.243396	1	0.243396	2.69036	129
{BaiZhu,BieJia,ChaiHu,DouKou,EZhu,FuLing} => {QingPi}	0.243396	0.969925	0.250943	3.0782	129
{BaiZhu,BieJia,ChaiHu,EZhu,FuLing,QingPi} => {JiNeiJin}	0.243396	1	0.243396	2.09486	129
{BaiZhu,BieJia,ChaiHu,FuLing,JiNeiJin,QingPi} => {EZhu}	0.243396	1	0.243396	2.05426	129
{BieJia,ChaiHu,EZhu,FuLing,JiNeiJin,QingPi} => {BaiZhu}	0.243396	1	0.243396	2.09486	129
{BaiZhu,BieJia,ChaiHu,EZhu,JiNeiJin,QingPi} => {FuLing}	0.243396	1	0.243396	2.28448	129
{BaiZhu,ChaiHu,EZhu,FuLing,JiNeiJin,QingPi} => {BieJia}	0.243396	0.977273	0.249057	2.40909	129
{BaiZhu,BieJia,EZhu,FuLing,JiNeiJin,QingPi} => {ChaiHu}	0.243396	1	0.243396	2.69036	129
{BaiZhu,BieJia,ChaiHu,EZhu,FuLing,JiNeiJin} => {QingPi}	0.243396	0.969925	0.250943	3.0782	129
{BaiZhu,BieJia,ChaiHu,DouKou,FuLing,QingPi} => {JiNeiJin}	0.243396	1	0.243396	2.09486	129
{BaiZhu,BieJia,ChaiHu,FuLing,JiNeiJin,QingPi} => {DouKou}	0.243396	1	0.243396	2.07843	129
{BieJia,ChaiHu,DouKou,FuLing,JiNeiJin,QingPi} => {BaiZhu}	0.243396	1	0.243396	2.09486	129
{BaiZhu,BieJia,ChaiHu,DouKou,JiNeiJin,QingPi} => {FuLing}	0.243396	1	0.243396	2.28448	129
{BaiZhu,ChaiHu,DouKou,FuLing,JiNeiJin,QingPi} => {BieJia}	0.243396	1	0.243396	2.46512	129
{BaiZhu,BieJia,DouKou,FuLing,JiNeiJin,QingPi} => {ChaiHu}	0.243396	1	0.243396	2.69036	129
{BaiZhu,BieJia,ChaiHu,DouKou,FuLing,JiNeiJin} => {QingPi}	0.243396	0.969925	0.250943	3.0782	129
{BieJia,ChaiHu,DouKou,EZhu,FuLing,QingPi} => {JiNeiJin}	0.243396	1	0.243396	2.09486	129
{BieJia,ChaiHu,EZhu,FuLing,JiNeiJin,QingPi} => {DouKou}	0.243396	1	0.243396	2.07843	129
{BieJia,ChaiHu,DouKou,FuLing,JiNeiJin,QingPi} => {EZhu}	0.243396	1	0.243396	2.05426	129
{BieJia,ChaiHu,DouKou,EZhu,JiNeiJin,QingPi} => {FuLing}	0.243396	1	0.243396	2.28448	129
{ChaiHu,DouKou,EZhu,FuLing,JiNeiJin,QingPi} => {BieJia}	0.243396	1	0.243396	2.46512	129
{BieJia,DouKou,EZhu,FuLing,JiNeiJin,QingPi} => {ChaiHu}	0.243396	1	0.243396	2.69036	129
{BieJia,ChaiHu,DouKou,EZhu,FuLing,JiNeiJin} => {QingPi}	0.243396	0.969925	0.250943	3.0782	129
{BaiZhu,BieJia,ChaiHu,DouKou,EZhu,QingPi} => {JiNeiJin}	0.243396	1	0.243396	2.09486	129
{BaiZhu,BieJia,ChaiHu,EZhu,JiNeiJin,QingPi} => {DouKou}	0.243396	1	0.243396	2.07843	129
{BaiZhu,BieJia,ChaiHu,DouKou,JiNeiJin,QingPi} => {EZhu}	0.243396	1	0.243396	2.05426	129
{BieJia,ChaiHu,DouKou,EZhu,JiNeiJin,QingPi} => {BaiZhu}	0.243396	1	0.243396	2.09486	129
{BaiZhu,ChaiHu,DouKou,EZhu,JiNeiJin,QingPi} => {BieJia}	0.243396	1	0.243396	2.46512	129
{BaiZhu,BieJia,DouKou,EZhu,JiNeiJin,QingPi} => {ChaiHu}	0.243396	1	0.243396	2.69036	129
{BaiZhu,BieJia,ChaiHu,DouKou,EZhu,JiNeiJin} => {QingPi}	0.243396	0.969925	0.250943	3.0782	129
{BaiZhu,ChaiHu,DouKou,EZhu,FuLing,QingPi} => {JiNeiJin}	0.243396	1	0.243396	2.09486	129
{BaiZhu,ChaiHu,EZhu,FuLing,JiNeiJin,QingPi} => {DouKou}	0.243396	0.977273	0.249057	2.03119	129
{BaiZhu,ChaiHu,DouKou,FuLing,JiNeiJin,QingPi} => {EZhu}	0.243396	1	0.243396	2.05426	129
{ChaiHu,DouKou,EZhu,FuLing,JiNeiJin,QingPi} => {BaiZhu}	0.243396	1	0.243396	2.09486	129
{BaiZhu,ChaiHu,DouKou,EZhu,JiNeiJin,QingPi} => {FuLing}	0.243396	1	0.243396	2.28448	129
{BaiZhu,DouKou,EZhu,FuLing,JiNeiJin,QingPi} => {ChaiHu}	0.243396	1	0.243396	2.69036	129
{BaiZhu,ChaiHu,DouKou,EZhu,FuLing,JiNeiJin} => {QingPi}	0.243396	0.969925	0.250943	3.0782	129
{BaiZhu,BieJia,DouKou,EZhu,FuLing,QingPi} => {JiNeiJin}	0.243396	1	0.243396	2.09486	129
{BaiZhu,BieJia,EZhu,FuLing,JiNeiJin,QingPi} => {DouKou}	0.243396	1	0.243396	2.07843	129
{BaiZhu,BieJia,DouKou,FuLing,JiNeiJin,QingPi} => {EZhu}	0.243396	1	0.243396	2.05426	129
{BieJia,DouKou,EZhu,FuLing,JiNeiJin,QingPi} => {BaiZhu}	0.243396	1	0.243396	2.09486	129
{BaiZhu,BieJia,DouKou,EZhu,JiNeiJin,QingPi} => {FuLing}	0.243396	1	0.243396	2.28448	129
{BaiZhu,DouKou,EZhu,FuLing,JiNeiJin,QingPi} => {BieJia}	0.243396	1	0.243396	2.46512	129
{BaiZhu,BieJia,DouKou,EZhu,FuLing,JiNeiJin} => {QingPi}	0.243396	0.969925	0.250943	3.0782	129
{BaiZhu,BieJia,ChaiHu,DouKou,EZhu,FuLing,QingPi} => {JiNeiJin}	0.243396	1	0.243396	2.09486	129
{BaiZhu,BieJia,ChaiHu,EZhu,FuLing,JiNeiJin,QingPi} => {DouKou}	0.243396	1	0.243396	2.07843	129
{BaiZhu,BieJia,ChaiHu,DouKou,FuLing,JiNeiJin,QingPi} => {EZhu}	0.243396	1	0.243396	2.05426	129
{BieJia,ChaiHu,DouKou,EZhu,FuLing,JiNeiJin,QingPi} => {BaiZhu}	0.243396	1	0.243396	2.09486	129
{BaiZhu,BieJia,ChaiHu,DouKou,EZhu,JiNeiJin,QingPi} => {FuLing}	0.243396	1	0.243396	2.28448	129
{BaiZhu,ChaiHu,DouKou,EZhu,FuLing,JiNeiJin,QingPi} => {BieJia}	0.243396	1	0.243396	2.46512	129
{BaiZhu,BieJia,DouKou,EZhu,FuLing,JiNeiJin,QingPi} => {ChaiHu}	0.243396	1	0.243396	2.69036	129
{BaiZhu,BieJia,ChaiHu,DouKou,EZhu,FuLing,JiNeiJin} => {QingPi}	0.243396	0.969925	0.250943	3.0782	129
{DangGui,WeiLingXian} => {HuangQi}	0.241509	1	0.241509	1.7608	128
{HuangQi,WeiLingXian} => {DangGui}	0.241509	1	0.241509	2.20833	128
{DangGui,HuangQi} => {WeiLingXian}	0.241509	0.659794	0.366038	2.73196	128
{EZhu,WeiLingXian} => {HuangQi}	0.241509	1	0.241509	1.7608	128
{HuangQi,WeiLingXian} => {EZhu}	0.241509	1	0.241509	2.05426	128
{EZhu,HuangQi} => {WeiLingXian}	0.241509	0.673684	0.358491	2.78947	128
{JiNeiJin,WeiLingXian} => {HuangQi}	0.241509	1	0.241509	1.7608	128
{HuangQi,WeiLingXian} => {JiNeiJin}	0.241509	1	0.241509	2.09486	128
{HuangQi,JiNeiJin} => {WeiLingXian}	0.241509	0.723164	0.333962	2.99435	128
{DangGui,MaBianCao} => {HuangQi}	0.241509	1	0.241509	1.7608	128
{HuangQi,MaBianCao} => {DangGui}	0.241509	0.907801	0.266038	2.00473	128
{DangGui,HuangQi} => {MaBianCao}	0.241509	0.659794	0.366038	2.46261	128
{ChaiHu,TaoRen} => {HuangQi}	0.241509	0.992248	0.243396	1.74715	128
{HuangQi,TaoRen} => {ChaiHu}	0.241509	0.901408	0.267925	2.42511	128
{ChaiHu,HuangQi} => {TaoRen}	0.241509	0.876712	0.275472	3.09772	128
{JiNeiJin,TaoRen} => {HuangQi}	0.241509	0.992248	0.243396	1.74715	128
{HuangQi,TaoRen} => {JiNeiJin}	0.241509	0.901408	0.267925	1.88833	128
{HuangQi,JiNeiJin} => {TaoRen}	0.241509	0.723164	0.333962	2.55518	128
{BieJia,ChuShiZi} => {HuangQi}	0.241509	0.992248	0.243396	1.74715	128
{HuangQi,ChuShiZi} => {BieJia}	0.241509	0.901408	0.267925	2.22208	128
{BieJia,HuangQi} => {ChuShiZi}	0.241509	0.727273	0.332075	2.42424	128
{ShuiHongHuaZi,ChuShiZi} => {HuangQi}	0.241509	0.984615	0.245283	1.73371	128
{HuangQi,ChuShiZi} => {ShuiHongHuaZi}	0.241509	0.901408	0.267925	2.14236	128
{HuangQi,ShuiHongHuaZi} => {ChuShiZi}	0.241509	0.711111	0.339623	2.37037	128
{JiNeiJin,ChuShiZi} => {HuangQi}	0.241509	0.907801	0.266038	1.59845	128
{HuangQi,ChuShiZi} => {JiNeiJin}	0.241509	0.901408	0.267925	1.88833	128
{HuangQi,JiNeiJin} => {ChuShiZi}	0.241509	0.723164	0.333962	2.41055	128
{DangGui,QingPi} => {HuangQi}	0.241509	0.977099	0.24717	1.72047	128
{HuangQi,QingPi} => {DangGui}	0.241509	1	0.241509	2.20833	128
{DangGui,HuangQi} => {QingPi}	0.241509	0.659794	0.366038	2.09396	128
{JiNeiJin,QingPi} => {HuangQi}	0.241509	0.85906	0.281132	1.51263	128
{HuangQi,QingPi} => {JiNeiJin}	0.241509	1	0.241509	2.09486	128
{HuangQi,JiNeiJin} => {QingPi}	0.241509	0.723164	0.333962	2.29507	128
{BieJia,ChaiHu} => {HuangQi}	0.241509	0.955224	0.25283	1.68196	128
{ChaiHu,HuangQi} => {BieJia}	0.241509	0.876712	0.275472	2.1612	128
{BieJia,HuangQi} => {ChaiHu}	0.241509	0.727273	0.332075	1.95662	128
{DangGui,EZhu,WeiLingXian} => {HuangQi}	0.241509	1	0.241509	1.7608	128
{DangGui,HuangQi,WeiLingXian} => {EZhu}	0.241509	1	0.241509	2.05426	128
{EZhu,HuangQi,WeiLingXian} => {DangGui}	0.241509	1	0.241509	2.20833	128
{DangGui,EZhu,HuangQi} => {WeiLingXian}	0.241509	0.836601	0.288679	3.46405	128
{DangGui,JiNeiJin,WeiLingXian} => {HuangQi}	0.241509	1	0.241509	1.7608	128
{DangGui,HuangQi,WeiLingXian} => {JiNeiJin}	0.241509	1	0.241509	2.09486	128
{HuangQi,JiNeiJin,WeiLingXian} => {DangGui}	0.241509	1	0.241509	2.20833	128
{DangGui,HuangQi,JiNeiJin} => {WeiLingXian}	0.241509	0.901408	0.267925	3.73239	128
{EZhu,JiNeiJin,WeiLingXian} => {HuangQi}	0.241509	1	0.241509	1.7608	128
{EZhu,HuangQi,WeiLingXian} => {JiNeiJin}	0.241509	1	0.241509	2.09486	128
{HuangQi,JiNeiJin,WeiLingXian} => {EZhu}	0.241509	1	0.241509	2.05426	128
{EZhu,HuangQi,JiNeiJin} => {WeiLingXian}	0.241509	0.820513	0.29434	3.39744	128
{BieJia,DangGui,MaBianCao} => {HuangQi}	0.241509	1	0.241509	1.7608	128
{BieJia,HuangQi,MaBianCao} => {DangGui}	0.241509	0.934307	0.258491	2.06326	128
{DangGui,HuangQi,MaBianCao} => {BieJia}	0.241509	1	0.241509	2.46512	128
{BieJia,DangGui,HuangQi} => {MaBianCao}	0.241509	0.870748	0.277358	3.24998	128
{BaiZhu,FuLing,MaBianCao} => {HuangQi}	0.241509	1	0.241509	1.7608	128
{FuLing,HuangQi,MaBianCao} => {BaiZhu}	0.241509	0.984615	0.245283	2.06263	128
{BaiZhu,HuangQi,MaBianCao} => {FuLing}	0.241509	0.977099	0.24717	2.23217	128
{BaiZhu,FuLing,HuangQi} => {MaBianCao}	0.241509	0.790123	0.30566	2.94905	128
{DangGui,EZhu,MaBianCao} => {HuangQi}	0.241509	1	0.241509	1.7608	128
{DangGui,HuangQi,MaBianCao} => {EZhu}	0.241509	1	0.241509	2.05426	128
{EZhu,HuangQi,MaBianCao} => {DangGui}	0.241509	0.948148	0.254717	2.09383	128
{DangGui,EZhu,HuangQi} => {MaBianCao}	0.241509	0.836601	0.288679	3.12253	128
{DangGui,JiNeiJin,MaBianCao} => {HuangQi}	0.241509	1	0.241509	1.7608	128
{DangGui,HuangQi,MaBianCao} => {JiNeiJin}	0.241509	1	0.241509	2.09486	128
{HuangQi,JiNeiJin,MaBianCao} => {DangGui}	0.241509	0.920863	0.262264	2.03357	128
{DangGui,HuangQi,JiNeiJin} => {MaBianCao}	0.241509	0.901408	0.267925	3.36441	128
{ChaiHu,DangGui,TaoRen} => {HuangQi}	0.241509	1	0.241509	1.7608	128
{ChaiHu,HuangQi,TaoRen} => {DangGui}	0.241509	1	0.241509	2.20833	128
{DangGui,HuangQi,TaoRen} => {ChaiHu}	0.241509	0.955224	0.25283	2.56989	128
{ChaiHu,DangGui,HuangQi} => {TaoRen}	0.241509	0.934307	0.258491	3.30122	128
{BaiZhu,ChaiHu,TaoRen} => {HuangQi}	0.241509	1	0.241509	1.7608	128
{ChaiHu,HuangQi,TaoRen} => {BaiZhu}	0.241509	1	0.241509	2.09486	128
{BaiZhu,HuangQi,TaoRen} => {ChaiHu}	0.241509	0.969697	0.249057	2.60883	128
{BaiZhu,ChaiHu,HuangQi} => {TaoRen}	0.241509	0.934307	0.258491	3.30122	128
{ChaiHu,EZhu,TaoRen} => {HuangQi}	0.241509	1	0.241509	1.7608	128
{ChaiHu,HuangQi,TaoRen} => {EZhu}	0.241509	1	0.241509	2.05426	128
{EZhu,HuangQi,TaoRen} => {ChaiHu}	0.241509	0.992248	0.243396	2.6695	128
{ChaiHu,EZhu,HuangQi} => {TaoRen}	0.241509	0.934307	0.258491	3.30122	128
{ChaiHu,JiNeiJin,TaoRen} => {HuangQi}	0.241509	1	0.241509	1.7608	128
{ChaiHu,HuangQi,TaoRen} => {JiNeiJin}	0.241509	1	0.241509	2.09486	128
{HuangQi,JiNeiJin,TaoRen} => {ChaiHu}	0.241509	1	0.241509	2.69036	128
{ChaiHu,HuangQi,JiNeiJin} => {TaoRen}	0.241509	0.927536	0.260377	3.27729	128
{DangGui,EZhu,TaoRen} => {HuangQi}	0.241509	0.977099	0.24717	1.72047	128
{DangGui,HuangQi,TaoRen} => {EZhu}	0.241509	0.955224	0.25283	1.96228	128
{EZhu,HuangQi,TaoRen} => {DangGui}	0.241509	0.992248	0.243396	2.19121	128
{DangGui,EZhu,HuangQi} => {TaoRen}	0.241509	0.836601	0.288679	2.95599	128
{DangGui,JiNeiJin,TaoRen} => {HuangQi}	0.241509	0.992248	0.243396	1.74715	128
{DangGui,HuangQi,TaoRen} => {JiNeiJin}	0.241509	0.955224	0.25283	2.00106	128
{HuangQi,JiNeiJin,TaoRen} => {DangGui}	0.241509	1	0.241509	2.20833	128
{DangGui,HuangQi,JiNeiJin} => {TaoRen}	0.241509	0.901408	0.267925	3.18498	128
{BaiZhu,EZhu,TaoRen} => {HuangQi}	0.241509	0.992248	0.243396	1.74715	128
{BaiZhu,HuangQi,TaoRen} => {EZhu}	0.241509	0.969697	0.249057	1.99201	128
{EZhu,HuangQi,TaoRen} => {BaiZhu}	0.241509	0.992248	0.243396	2.07862	128
{BaiZhu,EZhu,HuangQi} => {TaoRen}	0.241509	0.864865	0.279245	3.05586	128
{BaiZhu,JiNeiJin,TaoRen} => {HuangQi}	0.241509	0.992248	0.243396	1.74715	128
{BaiZhu,HuangQi,TaoRen} => {JiNeiJin}	0.241509	0.969697	0.249057	2.03138	128
{HuangQi,JiNeiJin,TaoRen} => {BaiZhu}	0.241509	1	0.241509	2.09486	128
{BaiZhu,HuangQi,JiNeiJin} => {TaoRen}	0.241509	0.790123	0.30566	2.79177	128
{EZhu,JiNeiJin,TaoRen} => {HuangQi}	0.241509	0.992248	0.243396	1.74715	128
{EZhu,HuangQi,TaoRen} => {JiNeiJin}	0.241509	0.992248	0.243396	2.07862	128
{HuangQi,JiNeiJin,TaoRen} => {EZhu}	0.241509	1	0.241509	2.05426	128
{EZhu,HuangQi,JiNeiJin} => {TaoRen}	0.241509	0.820513	0.29434	2.89915	128
{EZhu,ShuiHongHuaZi,ChuShiZi} => {HuangQi}	0.241509	1	0.241509	1.7608	128
{HuangQi,ShuiHongHuaZi,ChuShiZi} => {EZhu}	0.241509	1	0.241509	2.05426	128
{EZhu,HuangQi,ChuShiZi} => {ShuiHongHuaZi}	0.241509	0.948148	0.254717	2.25345	128
{EZhu,HuangQi,ShuiHongHuaZi} => {ChuShiZi}	0.241509	0.785276	0.307547	2.61759	128
{BaiZhu,JiNeiJin,ChuShiZi} => {HuangQi}	0.241509	0.948148	0.254717	1.6695	128
{BaiZhu,HuangQi,ChuShiZi} => {JiNeiJin}	0.241509	0.955224	0.25283	2.00106	128
{HuangQi,JiNeiJin,ChuShiZi} => {BaiZhu}	0.241509	1	0.241509	2.09486	128
{BaiZhu,HuangQi,JiNeiJin} => {ChuShiZi}	0.241509	0.790123	0.30566	2.63374	128
{EZhu,JiNeiJin,ChuShiZi} => {HuangQi}	0.241509	1	0.241509	1.7608	128
{EZhu,HuangQi,ChuShiZi} => {JiNeiJin}	0.241509	0.948148	0.254717	1.98624	128
{HuangQi,JiNeiJin,ChuShiZi} => {EZhu}	0.241509	1	0.241509	2.05426	128
{EZhu,HuangQi,JiNeiJin} => {ChuShiZi}	0.241509	0.820513	0.29434	2.73504	128
{DangGui,JiNeiJin,QingPi} => {HuangQi}	0.241509	0.984615	0.245283	1.73371	128
{DangGui,HuangQi,QingPi} => {JiNeiJin}	0.241509	1	0.241509	2.09486	128
{HuangQi,JiNeiJin,QingPi} => {DangGui}	0.241509	1	0.241509	2.20833	128
{DangGui,HuangQi,JiNeiJin} => {QingPi}	0.241509	0.901408	0.267925	2.86076	128
{BieJia,ChaiHu,EZhu} => {HuangQi}	0.241509	0.955224	0.25283	1.68196	128
{BieJia,ChaiHu,HuangQi} => {EZhu}	0.241509	1	0.241509	2.05426	128
{ChaiHu,EZhu,HuangQi} => {BieJia}	0.241509	0.934307	0.258491	2.30317	128
{BieJia,EZhu,HuangQi} => {ChaiHu}	0.241509	0.85906	0.281132	2.31118	128
{BieJia,ChaiHu,JiNeiJin} => {HuangQi}	0.241509	0.955224	0.25283	1.68196	128
{BieJia,ChaiHu,HuangQi} => {JiNeiJin}	0.241509	1	0.241509	2.09486	128
{ChaiHu,HuangQi,JiNeiJin} => {BieJia}	0.241509	0.927536	0.260377	2.28648	128
{BieJia,HuangQi,JiNeiJin} => {ChaiHu}	0.241509	0.895105	0.269811	2.40815	128
{ChaiHu,DangGui,ShuiHongHuaZi} => {HuangQi}	0.241509	0.992248	0.243396	1.74715	128
{ChaiHu,HuangQi,ShuiHongHuaZi} => {DangGui}	0.241509	0.977099	0.24717	2.15776	128
{ChaiHu,DangGui,HuangQi} => {ShuiHongHuaZi}	0.241509	0.934307	0.258491	2.22055	128
{DangGui,HuangQi,ShuiHongHuaZi} => {ChaiHu}	0.241509	0.895105	0.269811	2.40815	128
{BieJia,EZhu,FuLing} => {HuangQi}	0.241509	0.955224	0.25283	1.68196	128
{BieJia,FuLing,HuangQi} => {EZhu}	0.241509	0.864865	0.279245	1.77666	128
{BieJia,EZhu,HuangQi} => {FuLing}	0.241509	0.85906	0.281132	1.96251	128
{EZhu,FuLing,HuangQi} => {BieJia}	0.241509	0.948148	0.254717	2.3373	128
{BieJia,DangGui,JiNeiJin} => {HuangQi}	0.241509	0.934307	0.258491	1.64512	128
{BieJia,DangGui,HuangQi} => {JiNeiJin}	0.241509	0.870748	0.277358	1.8241	128
{BieJia,HuangQi,JiNeiJin} => {DangGui}	0.241509	0.895105	0.269811	1.97669	128
{DangGui,HuangQi,JiNeiJin} => {BieJia}	0.241509	0.901408	0.267925	2.22208	128
{DangGui,JiNeiJin,ShuiHongHuaZi} => {HuangQi}	0.241509	0.984615	0.245283	1.73371	128
{DangGui,HuangQi,ShuiHongHuaZi} => {JiNeiJin}	0.241509	0.895105	0.269811	1.87512	128
{HuangQi,JiNeiJin,ShuiHongHuaZi} => {DangGui}	0.241509	0.888889	0.271698	1.96296	128
{DangGui,HuangQi,JiNeiJin} => {ShuiHongHuaZi}	0.241509	0.901408	0.267925	2.14236	128
{DouKou,EZhu,FuLing} => {HuangQi}	0.241509	0.941176	0.256604	1.65722	128
{EZhu,FuLing,HuangQi} => {DouKou}	0.241509	0.948148	0.254717	1.97066	128
{DouKou,FuLing,HuangQi} => {EZhu}	0.241509	0.864865	0.279245	1.77666	128
{DouKou,EZhu,HuangQi} => {FuLing}	0.241509	0.907801	0.266038	2.07386	128
{DangGui,EZhu,JiNeiJin,WeiLingXian} => {HuangQi}	0.241509	1	0.241509	1.7608	128
{DangGui,EZhu,HuangQi,WeiLingXian} => {JiNeiJin}	0.241509	1	0.241509	2.09486	128
{DangGui,HuangQi,JiNeiJin,WeiLingXian} => {EZhu}	0.241509	1	0.241509	2.05426	128
{EZhu,HuangQi,JiNeiJin,WeiLingXian} => {DangGui}	0.241509	1	0.241509	2.20833	128
{DangGui,EZhu,HuangQi,JiNeiJin} => {WeiLingXian}	0.241509	0.914286	0.264151	3.78571	128
{BaiZhu,BieJia,FuLing,MaBianCao} => {HuangQi}	0.241509	1	0.241509	1.7608	128
{BieJia,FuLing,HuangQi,MaBianCao} => {BaiZhu}	0.241509	0.992248	0.243396	2.07862	128
{BaiZhu,BieJia,HuangQi,MaBianCao} => {FuLing}	0.241509	0.977099	0.24717	2.23217	128
{BaiZhu,FuLing,HuangQi,MaBianCao} => {BieJia}	0.241509	1	0.241509	2.46512	128
{BaiZhu,BieJia,FuLing,HuangQi} => {MaBianCao}	0.241509	0.876712	0.275472	3.27224	128
{BieJia,DangGui,EZhu,MaBianCao} => {HuangQi}	0.241509	1	0.241509	1.7608	128
{BieJia,DangGui,HuangQi,MaBianCao} => {EZhu}	0.241509	1	0.241509	2.05426	128
{BieJia,EZhu,HuangQi,MaBianCao} => {DangGui}	0.241509	0.955224	0.25283	2.10945	128
{DangGui,EZhu,HuangQi,MaBianCao} => {BieJia}	0.241509	1	0.241509	2.46512	128
{BieJia,DangGui,EZhu,HuangQi} => {MaBianCao}	0.241509	0.969697	0.249057	3.61929	128
{BieJia,DangGui,JiNeiJin,MaBianCao} => {HuangQi}	0.241509	1	0.241509	1.7608	128
{BieJia,DangGui,HuangQi,MaBianCao} => {JiNeiJin}	0.241509	1	0.241509	2.09486	128
{BieJia,HuangQi,JiNeiJin,MaBianCao} => {DangGui}	0.241509	0.934307	0.258491	2.06326	128
{DangGui,HuangQi,JiNeiJin,MaBianCao} => {BieJia}	0.241509	1	0.241509	2.46512	128
{BieJia,DangGui,HuangQi,JiNeiJin} => {MaBianCao}	0.241509	1	0.241509	3.73239	128
{BaiZhu,DouKou,FuLing,MaBianCao} => {HuangQi}	0.241509	1	0.241509	1.7608	128
{BaiZhu,FuLing,HuangQi,MaBianCao} => {DouKou}	0.241509	1	0.241509	2.07843	128
{DouKou,FuLing,HuangQi,MaBianCao} => {BaiZhu}	0.241509	0.984615	0.245283	2.06263	128
{BaiZhu,DouKou,HuangQi,MaBianCao} => {FuLing}	0.241509	0.977099	0.24717	2.23217	128
{BaiZhu,DouKou,FuLing,HuangQi} => {MaBianCao}	0.241509	0.941176	0.256604	3.51284	128
{BaiZhu,FuLing,JiNeiJin,MaBianCao} => {HuangQi}	0.241509	1	0.241509	1.7608	128
{BaiZhu,FuLing,HuangQi,MaBianCao} => {JiNeiJin}	0.241509	1	0.241509	2.09486	128
{FuLing,HuangQi,JiNeiJin,MaBianCao} => {BaiZhu}	0.241509	0.984615	0.245283	2.06263	128
{BaiZhu,HuangQi,JiNeiJin,MaBianCao} => {FuLing}	0.241509	0.977099	0.24717	2.23217	128
{BaiZhu,FuLing,HuangQi,JiNeiJin} => {MaBianCao}	0.241509	0.955224	0.25283	3.56527	128
{DangGui,EZhu,JiNeiJin,MaBianCao} => {HuangQi}	0.241509	1	0.241509	1.7608	128
{DangGui,EZhu,HuangQi,MaBianCao} => {JiNeiJin}	0.241509	1	0.241509	2.09486	128
{DangGui,HuangQi,JiNeiJin,MaBianCao} => {EZhu}	0.241509	1	0.241509	2.05426	128
{EZhu,HuangQi,JiNeiJin,MaBianCao} => {DangGui}	0.241509	0.955224	0.25283	2.10945	128
{DangGui,EZhu,HuangQi,JiNeiJin} => {MaBianCao}	0.241509	0.914286	0.264151	3.41247	128
{BaiZhu,ChaiHu,DangGui,TaoRen} => {HuangQi}	0.241509	1	0.241509	1.7608	128
{ChaiHu,DangGui,HuangQi,TaoRen} => {BaiZhu}	0.241509	1	0.241509	2.09486	128
{BaiZhu,ChaiHu,HuangQi,TaoRen} => {DangGui}	0.241509	1	0.241509	2.20833	128
{BaiZhu,DangGui,HuangQi,TaoRen} => {ChaiHu}	0.241509	0.992248	0.243396	2.6695	128
{BaiZhu,ChaiHu,DangGui,HuangQi} => {TaoRen}	0.241509	0.955224	0.25283	3.37512	128
{ChaiHu,DangGui,EZhu,TaoRen} => {HuangQi}	0.241509	1	0.241509	1.7608	128
{ChaiHu,DangGui,HuangQi,TaoRen} => {EZhu}	0.241509	1	0.241509	2.05426	128
{ChaiHu,EZhu,HuangQi,TaoRen} => {DangGui}	0.241509	1	0.241509	2.20833	128
{DangGui,EZhu,HuangQi,TaoRen} => {ChaiHu}	0.241509	1	0.241509	2.69036	128
{ChaiHu,DangGui,EZhu,HuangQi} => {TaoRen}	0.241509	0.969697	0.249057	3.42626	128
{ChaiHu,DangGui,JiNeiJin,TaoRen} => {HuangQi}	0.241509	1	0.241509	1.7608	128
{ChaiHu,DangGui,HuangQi,TaoRen} => {JiNeiJin}	0.241509	1	0.241509	2.09486	128
{ChaiHu,HuangQi,JiNeiJin,TaoRen} => {DangGui}	0.241509	1	0.241509	2.20833	128
{DangGui,HuangQi,JiNeiJin,TaoRen} => {ChaiHu}	0.241509	1	0.241509	2.69036	128
{ChaiHu,DangGui,HuangQi,JiNeiJin} => {TaoRen}	0.241509	0.962406	0.250943	3.4005	128
{BaiZhu,ChaiHu,EZhu,TaoRen} => {HuangQi}	0.241509	1	0.241509	1.7608	128
{BaiZhu,ChaiHu,HuangQi,TaoRen} => {EZhu}	0.241509	1	0.241509	2.05426	128
{ChaiHu,EZhu,HuangQi,TaoRen} => {BaiZhu}	0.241509	1	0.241509	2.09486	128
{BaiZhu,EZhu,HuangQi,TaoRen} => {ChaiHu}	0.241509	1	0.241509	2.69036	128
{BaiZhu,ChaiHu,EZhu,HuangQi} => {TaoRen}	0.241509	0.962406	0.250943	3.4005	128
{BaiZhu,ChaiHu,JiNeiJin,TaoRen} => {HuangQi}	0.241509	1	0.241509	1.7608	128
{BaiZhu,ChaiHu,HuangQi,TaoRen} => {JiNeiJin}	0.241509	1	0.241509	2.09486	128
{ChaiHu,HuangQi,JiNeiJin,TaoRen} => {BaiZhu}	0.241509	1	0.241509	2.09486	128
{BaiZhu,HuangQi,JiNeiJin,TaoRen} => {ChaiHu}	0.241509	1	0.241509	2.69036	128
{BaiZhu,ChaiHu,HuangQi,JiNeiJin} => {TaoRen}	0.241509	0.955224	0.25283	3.37512	128
{ChaiHu,EZhu,JiNeiJin,TaoRen} => {HuangQi}	0.241509	1	0.241509	1.7608	128
{ChaiHu,EZhu,HuangQi,TaoRen} => {JiNeiJin}	0.241509	1	0.241509	2.09486	128
{ChaiHu,HuangQi,JiNeiJin,TaoRen} => {EZhu}	0.241509	1	0.241509	2.05426	128
{EZhu,HuangQi,JiNeiJin,TaoRen} => {ChaiHu}	0.241509	1	0.241509	2.69036	128
{ChaiHu,EZhu,HuangQi,JiNeiJin} => {TaoRen}	0.241509	0.948148	0.254717	3.35012	128
{BaiZhu,DangGui,EZhu,TaoRen} => {HuangQi}	0.241509	0.992248	0.243396	1.74715	128
{BaiZhu,DangGui,HuangQi,TaoRen} => {EZhu}	0.241509	0.992248	0.243396	2.03834	128
{DangGui,EZhu,HuangQi,TaoRen} => {BaiZhu}	0.241509	1	0.241509	2.09486	128
{BaiZhu,EZhu,HuangQi,TaoRen} => {DangGui}	0.241509	1	0.241509	2.20833	128
{BaiZhu,DangGui,EZhu,HuangQi} => {TaoRen}	0.241509	0.927536	0.260377	3.27729	128
{BaiZhu,DangGui,JiNeiJin,TaoRen} => {HuangQi}	0.241509	0.992248	0.243396	1.74715	128
{BaiZhu,DangGui,HuangQi,TaoRen} => {JiNeiJin}	0.241509	0.992248	0.243396	2.07862	128
{DangGui,HuangQi,JiNeiJin,TaoRen} => {BaiZhu}	0.241509	1	0.241509	2.09486	128
{BaiZhu,HuangQi,JiNeiJin,TaoRen} => {DangGui}	0.241509	1	0.241509	2.20833	128
{BaiZhu,DangGui,HuangQi,JiNeiJin} => {TaoRen}	0.241509	0.920863	0.262264	3.25372	128
{DangGui,EZhu,JiNeiJin,TaoRen} => {HuangQi}	0.241509	0.992248	0.243396	1.74715	128
{DangGui,EZhu,HuangQi,TaoRen} => {JiNeiJin}	0.241509	1	0.241509	2.09486	128
{DangGui,HuangQi,JiNeiJin,TaoRen} => {EZhu}	0.241509	1	0.241509	2.05426	128
{EZhu,HuangQi,JiNeiJin,TaoRen} => {DangGui}	0.241509	1	0.241509	2.20833	128
{DangGui,EZhu,HuangQi,JiNeiJin} => {TaoRen}	0.241509	0.914286	0.264151	3.23048	128
{BaiZhu,EZhu,JiNeiJin,TaoRen} => {HuangQi}	0.241509	0.992248	0.243396	1.74715	128
{BaiZhu,EZhu,HuangQi,TaoRen} => {JiNeiJin}	0.241509	1	0.241509	2.09486	128
{BaiZhu,HuangQi,JiNeiJin,TaoRen} => {EZhu}	0.241509	1	0.241509	2.05426	128
{EZhu,HuangQi,JiNeiJin,TaoRen} => {BaiZhu}	0.241509	1	0.241509	2.09486	128
{BaiZhu,EZhu,HuangQi,JiNeiJin} => {TaoRen}	0.241509	0.870748	0.277358	3.07664	128
{BaiZhu,EZhu,JiNeiJin,ChuShiZi} => {HuangQi}	0.241509	1	0.241509	1.7608	128
{BaiZhu,EZhu,HuangQi,ChuShiZi} => {JiNeiJin}	0.241509	0.992248	0.243396	2.07862	128
{BaiZhu,HuangQi,JiNeiJin,ChuShiZi} => {EZhu}	0.241509	1	0.241509	2.05426	128
{EZhu,HuangQi,JiNeiJin,ChuShiZi} => {BaiZhu}	0.241509	1	0.241509	2.09486	128
{BaiZhu,EZhu,HuangQi,JiNeiJin} => {ChuShiZi}	0.241509	0.870748	0.277358	2.90249	128
{BieJia,ChaiHu,EZhu,JiNeiJin} => {HuangQi}	0.241509	0.955224	0.25283	1.68196	128
{BieJia,ChaiHu,EZhu,HuangQi} => {JiNeiJin}	0.241509	1	0.241509	2.09486	128
{BieJia,ChaiHu,HuangQi,JiNeiJin} => {EZhu}	0.241509	1	0.241509	2.05426	128
{ChaiHu,EZhu,HuangQi,JiNeiJin} => {BieJia}	0.241509	0.948148	0.254717	2.3373	128
{BieJia,EZhu,HuangQi,JiNeiJin} => {ChaiHu}	0.241509	0.914286	0.264151	2.45975	128
{ChaiHu,DangGui,EZhu,ShuiHongHuaZi} => {HuangQi}	0.241509	1	0.241509	1.7608	128
{ChaiHu,DangGui,HuangQi,ShuiHongHuaZi} => {EZhu}	0.241509	1	0.241509	2.05426	128
{ChaiHu,EZhu,HuangQi,ShuiHongHuaZi} => {DangGui}	0.241509	0.977099	0.24717	2.15776	128
{ChaiHu,DangGui,EZhu,HuangQi} => {ShuiHongHuaZi}	0.241509	0.969697	0.249057	2.30466	128
{DangGui,EZhu,HuangQi,ShuiHongHuaZi} => {ChaiHu}	0.241509	0.927536	0.260377	2.4954	128
{ChaiHu,DangGui,JiNeiJin,ShuiHongHuaZi} => {HuangQi}	0.241509	1	0.241509	1.7608	128
{ChaiHu,DangGui,HuangQi,ShuiHongHuaZi} => {JiNeiJin}	0.241509	1	0.241509	2.09486	128
{ChaiHu,HuangQi,JiNeiJin,ShuiHongHuaZi} => {DangGui}	0.241509	0.992248	0.243396	2.19121	128
{ChaiHu,DangGui,HuangQi,JiNeiJin} => {ShuiHongHuaZi}	0.241509	0.962406	0.250943	2.28733	128
{DangGui,HuangQi,JiNeiJin,ShuiHongHuaZi} => {ChaiHu}	0.241509	1	0.241509	2.69036	128
{ChaiHu,DangGui,DouKou,JiNeiJin} => {HuangQi}	0.241509	1	0.241509	1.7608	128
{ChaiHu,DangGui,DouKou,HuangQi} => {JiNeiJin}	0.241509	0.969697	0.249057	2.03138	128
{ChaiHu,DangGui,HuangQi,JiNeiJin} => {DouKou}	0.241509	0.962406	0.250943	2.00029	128
{ChaiHu,DouKou,HuangQi,JiNeiJin} => {DangGui}	0.241509	0.977099	0.24717	2.15776	128
{DangGui,DouKou,HuangQi,JiNeiJin} => {ChaiHu}	0.241509	0.992248	0.243396	2.6695	128
{BaiZhu,BieJia,JiNeiJin,ShuiHongHuaZi} => {HuangQi}	0.241509	1	0.241509	1.7608	128
{BaiZhu,BieJia,HuangQi,ShuiHongHuaZi} => {JiNeiJin}	0.241509	0.962406	0.250943	2.01611	128
{BieJia,HuangQi,JiNeiJin,ShuiHongHuaZi} => {BaiZhu}	0.241509	0.955224	0.25283	2.00106	128
{BaiZhu,BieJia,HuangQi,JiNeiJin} => {ShuiHongHuaZi}	0.241509	0.955224	0.25283	2.27026	128
{BaiZhu,HuangQi,JiNeiJin,ShuiHongHuaZi} => {BieJia}	0.241509	0.934307	0.258491	2.30317	128
{BaiZhu,BieJia,EZhu,FuLing} => {HuangQi}	0.241509	0.955224	0.25283	1.68196	128
{BaiZhu,BieJia,FuLing,HuangQi} => {EZhu}	0.241509	0.876712	0.275472	1.801	128
{BieJia,EZhu,FuLing,HuangQi} => {BaiZhu}	0.241509	1	0.241509	2.09486	128
{BaiZhu,BieJia,EZhu,HuangQi} => {FuLing}	0.241509	0.955224	0.25283	2.18219	128
{BaiZhu,EZhu,FuLing,HuangQi} => {BieJia}	0.241509	0.977099	0.24717	2.40866	128
{BaiZhu,BieJia,FuLing,JiNeiJin} => {HuangQi}	0.241509	0.955224	0.25283	1.68196	128
{BaiZhu,BieJia,FuLing,HuangQi} => {JiNeiJin}	0.241509	0.876712	0.275472	1.83659	128
{BieJia,FuLing,HuangQi,JiNeiJin} => {BaiZhu}	0.241509	0.992248	0.243396	2.07862	128
{BaiZhu,BieJia,HuangQi,JiNeiJin} => {FuLing}	0.241509	0.955224	0.25283	2.18219	128
{BaiZhu,FuLing,HuangQi,JiNeiJin} => {BieJia}	0.241509	0.955224	0.25283	2.35474	128
{BieJia,DangGui,EZhu,JiNeiJin} => {HuangQi}	0.241509	0.934307	0.258491	1.64512	128
{BieJia,DangGui,EZhu,HuangQi} => {JiNeiJin}	0.241509	0.969697	0.249057	2.03138	128
{BieJia,DangGui,HuangQi,JiNeiJin} => {EZhu}	0.241509	1	0.241509	2.05426	128
{BieJia,EZhu,HuangQi,JiNeiJin} => {DangGui}	0.241509	0.914286	0.264151	2.01905	128
{DangGui,EZhu,HuangQi,JiNeiJin} => {BieJia}	0.241509	0.914286	0.264151	2.25382	128
{DangGui,EZhu,JiNeiJin,ShuiHongHuaZi} => {HuangQi}	0.241509	0.984615	0.245283	1.73371	128
{DangGui,EZhu,HuangQi,ShuiHongHuaZi} => {JiNeiJin}	0.241509	0.927536	0.260377	1.94306	128
{DangGui,HuangQi,JiNeiJin,ShuiHongHuaZi} => {EZhu}	0.241509	1	0.241509	2.05426	128
{EZhu,HuangQi,JiNeiJin,ShuiHongHuaZi} => {DangGui}	0.241509	0.941176	0.256604	2.07843	128
{DangGui,EZhu,HuangQi,JiNeiJin} => {ShuiHongHuaZi}	0.241509	0.914286	0.264151	2.17297	128
{BaiZhu,DouKou,EZhu,ShuiHongHuaZi} => {HuangQi}	0.241509	0.992248	0.243396	1.74715	128
{BaiZhu,EZhu,HuangQi,ShuiHongHuaZi} => {DouKou}	0.241509	0.977099	0.24717	2.03083	128
{BaiZhu,DouKou,HuangQi,ShuiHongHuaZi} => {EZhu}	0.241509	0.969697	0.249057	1.99201	128
{DouKou,EZhu,HuangQi,ShuiHongHuaZi} => {BaiZhu}	0.241509	0.962406	0.250943	2.01611	128
{BaiZhu,DouKou,EZhu,HuangQi} => {ShuiHongHuaZi}	0.241509	0.948148	0.254717	2.25345	128
{BaiZhu,DouKou,JiNeiJin,ShuiHongHuaZi} => {HuangQi}	0.241509	0.992248	0.243396	1.74715	128
{BaiZhu,DouKou,HuangQi,ShuiHongHuaZi} => {JiNeiJin}	0.241509	0.969697	0.249057	2.03138	128
{BaiZhu,HuangQi,JiNeiJin,ShuiHongHuaZi} => {DouKou}	0.241509	0.934307	0.258491	1.94189	128
{DouKou,HuangQi,JiNeiJin,ShuiHongHuaZi} => {BaiZhu}	0.241509	0.969697	0.249057	2.03138	128
{BaiZhu,DouKou,HuangQi,JiNeiJin} => {ShuiHongHuaZi}	0.241509	0.914286	0.264151	2.17297	128
{DangGui,DouKou,FuLing,JiNeiJin} => {HuangQi}	0.241509	1	0.241509	1.7608	128
{DangGui,DouKou,FuLing,HuangQi} => {JiNeiJin}	0.241509	0.955224	0.25283	2.00106	128
{DangGui,FuLing,HuangQi,JiNeiJin} => {DouKou}	0.241509	0.969697	0.249057	2.01545	128
{DouKou,FuLing,HuangQi,JiNeiJin} => {DangGui}	0.241509	0.962406	0.250943	2.12531	128
{DangGui,DouKou,HuangQi,JiNeiJin} => {FuLing}	0.241509	0.992248	0.243396	2.26677	128
{BaiZhu,DangGui,DouKou,JiNeiJin} => {HuangQi}	0.241509	0.941176	0.256604	1.65722	128
{BaiZhu,DangGui,DouKou,HuangQi} => {JiNeiJin}	0.241509	0.948148	0.254717	1.98624	128
{BaiZhu,DangGui,HuangQi,JiNeiJin} => {DouKou}	0.241509	0.920863	0.262264	1.91395	128
{DangGui,DouKou,HuangQi,JiNeiJin} => {BaiZhu}	0.241509	0.992248	0.243396	2.07862	128
{BaiZhu,DouKou,HuangQi,JiNeiJin} => {DangGui}	0.241509	0.914286	0.264151	2.01905	128
{BaiZhu,BieJia,DouKou,FuLing,MaBianCao} => {HuangQi}	0.241509	1	0.241509	1.7608	128
{BaiZhu,BieJia,FuLing,HuangQi,MaBianCao} => {DouKou}	0.241509	1	0.241509	2.07843	128
{BieJia,DouKou,FuLing,HuangQi,MaBianCao} => {BaiZhu}	0.241509	0.992248	0.243396	2.07862	128
{BaiZhu,BieJia,DouKou,HuangQi,MaBianCao} => {FuLing}	0.241509	0.977099	0.24717	2.23217	128
{BaiZhu,DouKou,FuLing,HuangQi,MaBianCao} => {BieJia}	0.241509	1	0.241509	2.46512	128
{BaiZhu,BieJia,DouKou,FuLing,HuangQi} => {MaBianCao}	0.241509	0.969697	0.249057	3.61929	128
{BaiZhu,BieJia,FuLing,JiNeiJin,MaBianCao} => {HuangQi}	0.241509	1	0.241509	1.7608	128
{BaiZhu,BieJia,FuLing,HuangQi,MaBianCao} => {JiNeiJin}	0.241509	1	0.241509	2.09486	128
{BieJia,FuLing,HuangQi,JiNeiJin,MaBianCao} => {BaiZhu}	0.241509	0.992248	0.243396	2.07862	128
{BaiZhu,BieJia,HuangQi,JiNeiJin,MaBianCao} => {FuLing}	0.241509	0.977099	0.24717	2.23217	128
{BaiZhu,FuLing,HuangQi,JiNeiJin,MaBianCao} => {BieJia}	0.241509	1	0.241509	2.46512	128
{BaiZhu,BieJia,FuLing,HuangQi,JiNeiJin} => {MaBianCao}	0.241509	1	0.241509	3.73239	128
{BieJia,DangGui,EZhu,JiNeiJin,MaBianCao} => {HuangQi}	0.241509	1	0.241509	1.7608	128
{BieJia,DangGui,EZhu,HuangQi,MaBianCao} => {JiNeiJin}	0.241509	1	0.241509	2.09486	128
{BieJia,DangGui,HuangQi,JiNeiJin,MaBianCao} => {EZhu}	0.241509	1	0.241509	2.05426	128
{BieJia,EZhu,HuangQi,JiNeiJin,MaBianCao} => {DangGui}	0.241509	0.955224	0.25283	2.10945	128
{DangGui,EZhu,HuangQi,JiNeiJin,MaBianCao} => {BieJia}	0.241509	1	0.241509	2.46512	128
{BieJia,DangGui,EZhu,HuangQi,JiNeiJin} => {MaBianCao}	0.241509	1	0.241509	3.73239	128
{BaiZhu,DouKou,FuLing,JiNeiJin,MaBianCao} => {HuangQi}	0.241509	1	0.241509	1.7608	128
{BaiZhu,DouKou,FuLing,HuangQi,MaBianCao} => {JiNeiJin}	0.241509	1	0.241509	2.09486	128
{BaiZhu,FuLing,HuangQi,JiNeiJin,MaBianCao} => {DouKou}	0.241509	1	0.241509	2.07843	128
{DouKou,FuLing,HuangQi,JiNeiJin,MaBianCao} => {BaiZhu}	0.241509	0.984615	0.245283	2.06263	128
{BaiZhu,DouKou,HuangQi,JiNeiJin,MaBianCao} => {FuLing}	0.241509	0.977099	0.24717	2.23217	128
{BaiZhu,DouKou,FuLing,HuangQi,JiNeiJin} => {MaBianCao}	0.241509	0.977099	0.24717	3.64692	128
{BaiZhu,ChaiHu,DangGui,EZhu,TaoRen} => {HuangQi}	0.241509	1	0.241509	1.7608	128
{BaiZhu,ChaiHu,DangGui,HuangQi,TaoRen} => {EZhu}	0.241509	1	0.241509	2.05426	128
{ChaiHu,DangGui,EZhu,HuangQi,TaoRen} => {BaiZhu}	0.241509	1	0.241509	2.09486	128
{BaiZhu,ChaiHu,EZhu,HuangQi,TaoRen} => {DangGui}	0.241509	1	0.241509	2.20833	128
{BaiZhu,DangGui,EZhu,HuangQi,TaoRen} => {ChaiHu}	0.241509	1	0.241509	2.69036	128
{BaiZhu,ChaiHu,DangGui,EZhu,HuangQi} => {TaoRen}	0.241509	0.977099	0.24717	3.45242	128
{BaiZhu,ChaiHu,DangGui,JiNeiJin,TaoRen} => {HuangQi}	0.241509	1	0.241509	1.7608	128
{BaiZhu,ChaiHu,DangGui,HuangQi,TaoRen} => {JiNeiJin}	0.241509	1	0.241509	2.09486	128
{ChaiHu,DangGui,HuangQi,JiNeiJin,TaoRen} => {BaiZhu}	0.241509	1	0.241509	2.09486	128
{BaiZhu,ChaiHu,HuangQi,JiNeiJin,TaoRen} => {DangGui}	0.241509	1	0.241509	2.20833	128
{BaiZhu,DangGui,HuangQi,JiNeiJin,TaoRen} => {ChaiHu}	0.241509	1	0.241509	2.69036	128
{BaiZhu,ChaiHu,DangGui,HuangQi,JiNeiJin} => {TaoRen}	0.241509	0.977099	0.24717	3.45242	128
{ChaiHu,DangGui,EZhu,JiNeiJin,TaoRen} => {HuangQi}	0.241509	1	0.241509	1.7608	128
{ChaiHu,DangGui,EZhu,HuangQi,TaoRen} => {JiNeiJin}	0.241509	1	0.241509	2.09486	128
{ChaiHu,DangGui,HuangQi,JiNeiJin,TaoRen} => {EZhu}	0.241509	1	0.241509	2.05426	128
{ChaiHu,EZhu,HuangQi,JiNeiJin,TaoRen} => {DangGui}	0.241509	1	0.241509	2.20833	128
{DangGui,EZhu,HuangQi,JiNeiJin,TaoRen} => {ChaiHu}	0.241509	1	0.241509	2.69036	128
{ChaiHu,DangGui,EZhu,HuangQi,JiNeiJin} => {TaoRen}	0.241509	0.969697	0.249057	3.42626	128
{BaiZhu,ChaiHu,EZhu,JiNeiJin,TaoRen} => {HuangQi}	0.241509	1	0.241509	1.7608	128
{BaiZhu,ChaiHu,EZhu,HuangQi,TaoRen} => {JiNeiJin}	0.241509	1	0.241509	2.09486	128
{BaiZhu,ChaiHu,HuangQi,JiNeiJin,TaoRen} => {EZhu}	0.241509	1	0.241509	2.05426	128
{ChaiHu,EZhu,HuangQi,JiNeiJin,TaoRen} => {BaiZhu}	0.241509	1	0.241509	2.09486	128
{BaiZhu,EZhu,HuangQi,JiNeiJin,TaoRen} => {ChaiHu}	0.241509	1	0.241509	2.69036	128
{BaiZhu,ChaiHu,EZhu,HuangQi,JiNeiJin} => {TaoRen}	0.241509	0.962406	0.250943	3.4005	128
{BaiZhu,DangGui,EZhu,JiNeiJin,TaoRen} => {HuangQi}	0.241509	0.992248	0.243396	1.74715	128
{BaiZhu,DangGui,EZhu,HuangQi,TaoRen} => {JiNeiJin}	0.241509	1	0.241509	2.09486	128
{BaiZhu,DangGui,HuangQi,JiNeiJin,TaoRen} => {EZhu}	0.241509	1	0.241509	2.05426	128
{DangGui,EZhu,HuangQi,JiNeiJin,TaoRen} => {BaiZhu}	0.241509	1	0.241509	2.09486	128
{BaiZhu,EZhu,HuangQi,JiNeiJin,TaoRen} => {DangGui}	0.241509	1	0.241509	2.20833	128
{BaiZhu,DangGui,EZhu,HuangQi,JiNeiJin} => {TaoRen}	0.241509	0.927536	0.260377	3.27729	128
{ChaiHu,DangGui,EZhu,JiNeiJin,ShuiHongHuaZi} => {HuangQi}	0.241509	1	0.241509	1.7608	128
{ChaiHu,DangGui,EZhu,HuangQi,ShuiHongHuaZi} => {JiNeiJin}	0.241509	1	0.241509	2.09486	128
{ChaiHu,DangGui,HuangQi,JiNeiJin,ShuiHongHuaZi} => {EZhu}	0.241509	1	0.241509	2.05426	128
{ChaiHu,EZhu,HuangQi,JiNeiJin,ShuiHongHuaZi} => {DangGui}	0.241509	0.992248	0.243396	2.19121	128
{ChaiHu,DangGui,EZhu,HuangQi,JiNeiJin} => {ShuiHongHuaZi}	0.241509	0.969697	0.249057	2.30466	128
{DangGui,EZhu,HuangQi,JiNeiJin,ShuiHongHuaZi} => {ChaiHu}	0.241509	1	0.241509	2.69036	128
{BaiZhu,BieJia,DouKou,EZhu,ShuiHongHuaZi} => {HuangQi}	0.241509	1	0.241509	1.7608	128
{BaiZhu,BieJia,EZhu,HuangQi,ShuiHongHuaZi} => {DouKou}	0.241509	0.992248	0.243396	2.06232	128
{BaiZhu,BieJia,DouKou,HuangQi,ShuiHongHuaZi} => {EZhu}	0.241509	0.969697	0.249057	1.99201	128
{BieJia,DouKou,EZhu,HuangQi,ShuiHongHuaZi} => {BaiZhu}	0.241509	0.977099	0.24717	2.04689	128
{BaiZhu,BieJia,DouKou,EZhu,HuangQi} => {ShuiHongHuaZi}	0.241509	0.962406	0.250943	2.28733	128
{BaiZhu,DouKou,EZhu,HuangQi,ShuiHongHuaZi} => {BieJia}	0.241509	1	0.241509	2.46512	128
{BaiZhu,BieJia,EZhu,JiNeiJin,ShuiHongHuaZi} => {HuangQi}	0.241509	1	0.241509	1.7608	128
{BaiZhu,BieJia,EZhu,HuangQi,ShuiHongHuaZi} => {JiNeiJin}	0.241509	0.992248	0.243396	2.07862	128
{BaiZhu,BieJia,HuangQi,JiNeiJin,ShuiHongHuaZi} => {EZhu}	0.241509	1	0.241509	2.05426	128
{BieJia,EZhu,HuangQi,JiNeiJin,ShuiHongHuaZi} => {BaiZhu}	0.241509	0.962406	0.250943	2.01611	128
{BaiZhu,BieJia,EZhu,HuangQi,JiNeiJin} => {ShuiHongHuaZi}	0.241509	0.962406	0.250943	2.28733	128
{BaiZhu,EZhu,HuangQi,JiNeiJin,ShuiHongHuaZi} => {BieJia}	0.241509	0.984615	0.245283	2.42719	128
{BaiZhu,BieJia,DouKou,JiNeiJin,ShuiHongHuaZi} => {HuangQi}	0.241509	1	0.241509	1.7608	128
{BaiZhu,BieJia,DouKou,HuangQi,ShuiHongHuaZi} => {JiNeiJin}	0.241509	0.969697	0.249057	2.03138	128
{BaiZhu,BieJia,HuangQi,JiNeiJin,ShuiHongHuaZi} => {DouKou}	0.241509	1	0.241509	2.07843	128
{BieJia,DouKou,HuangQi,JiNeiJin,ShuiHongHuaZi} => {BaiZhu}	0.241509	0.969697	0.249057	2.03138	128
{BaiZhu,BieJia,DouKou,HuangQi,JiNeiJin} => {ShuiHongHuaZi}	0.241509	0.955224	0.25283	2.27026	128
{BaiZhu,DouKou,HuangQi,JiNeiJin,ShuiHongHuaZi} => {BieJia}	0.241509	1	0.241509	2.46512	128
{BaiZhu,BieJia,DouKou,FuLing,JiNeiJin} => {HuangQi}	0.241509	0.955224	0.25283	1.68196	128
{BaiZhu,BieJia,DouKou,FuLing,HuangQi} => {JiNeiJin}	0.241509	0.969697	0.249057	2.03138	128
{BaiZhu,BieJia,FuLing,HuangQi,JiNeiJin} => {DouKou}	0.241509	1	0.241509	2.07843	128
{BieJia,DouKou,FuLing,HuangQi,JiNeiJin} => {BaiZhu}	0.241509	0.992248	0.243396	2.07862	128
{BaiZhu,BieJia,DouKou,HuangQi,JiNeiJin} => {FuLing}	0.241509	0.955224	0.25283	2.18219	128
{BaiZhu,DouKou,FuLing,HuangQi,JiNeiJin} => {BieJia}	0.241509	0.977099	0.24717	2.40866	128
{BaiZhu,DouKou,EZhu,JiNeiJin,ShuiHongHuaZi} => {HuangQi}	0.241509	0.992248	0.243396	1.74715	128
{BaiZhu,DouKou,EZhu,HuangQi,ShuiHongHuaZi} => {JiNeiJin}	0.241509	1	0.241509	2.09486	128
{BaiZhu,EZhu,HuangQi,JiNeiJin,ShuiHongHuaZi} => {DouKou}	0.241509	0.984615	0.245283	2.04646	128
{BaiZhu,DouKou,HuangQi,JiNeiJin,ShuiHongHuaZi} => {EZhu}	0.241509	1	0.241509	2.05426	128
{DouKou,EZhu,HuangQi,JiNeiJin,ShuiHongHuaZi} => {BaiZhu}	0.241509	0.977099	0.24717	2.04689	128
{BaiZhu,DouKou,EZhu,HuangQi,JiNeiJin} => {ShuiHongHuaZi}	0.241509	0.948148	0.254717	2.25345	128
{BaiZhu,DangGui,DouKou,FuLing,JiNeiJin} => {HuangQi}	0.241509	1	0.241509	1.7608	128
{BaiZhu,DangGui,DouKou,FuLing,HuangQi} => {JiNeiJin}	0.241509	0.969697	0.249057	2.03138	128
{BaiZhu,DangGui,FuLing,HuangQi,JiNeiJin} => {DouKou}	0.241509	0.977099	0.24717	2.03083	128
{DangGui,DouKou,FuLing,HuangQi,JiNeiJin} => {BaiZhu}	0.241509	1	0.241509	2.09486	128
{BaiZhu,DouKou,FuLing,HuangQi,JiNeiJin} => {DangGui}	0.241509	0.977099	0.24717	2.15776	128
{BaiZhu,DangGui,DouKou,HuangQi,JiNeiJin} => {FuLing}	0.241509	1	0.241509	2.28448	128
{BaiZhu,BieJia,DouKou,FuLing,JiNeiJin,MaBianCao} => {HuangQi}	0.241509	1	0.241509	1.7608	128
{BaiZhu,BieJia,DouKou,FuLing,HuangQi,MaBianCao} => {JiNeiJin}	0.241509	1	0.241509	2.09486	128
{BaiZhu,BieJia,FuLing,HuangQi,JiNeiJin,MaBianCao} => {DouKou}	0.241509	1	0.241509	2.07843	128
{BieJia,DouKou,FuLing,HuangQi,JiNeiJin,MaBianCao} => {BaiZhu}	0.241509	0.992248	0.243396	2.07862	128
{BaiZhu,BieJia,DouKou,HuangQi,JiNeiJin,MaBianCao} => {FuLing}	0.241509	0.977099	0.24717	2.23217	128
{BaiZhu,DouKou,FuLing,HuangQi,JiNeiJin,MaBianCao} => {BieJia}	0.241509	1	0.241509	2.46512	128
{BaiZhu,BieJia,DouKou,FuLing,HuangQi,JiNeiJin} => {MaBianCao}	0.241509	1	0.241509	3.73239	128
{BaiZhu,ChaiHu,DangGui,EZhu,JiNeiJin,TaoRen} => {HuangQi}	0.241509	1	0.241509	1.7608	128
{BaiZhu,ChaiHu,DangGui,EZhu,HuangQi,TaoRen} => {JiNeiJin}	0.241509	1	0.241509	2.09486	128
{BaiZhu,ChaiHu,DangGui,HuangQi,JiNeiJin,TaoRen} => {EZhu}	0.241509	1	0.241509	2.05426	128
{ChaiHu,DangGui,EZhu,HuangQi,JiNeiJin,TaoRen} => {BaiZhu}	0.241509	1	0.241509	2.09486	128
{BaiZhu,ChaiHu,EZhu,HuangQi,JiNeiJin,TaoRen} => {DangGui}	0.241509	1	0.241509	2.20833	128
{BaiZhu,DangGui,EZhu,HuangQi,JiNeiJin,TaoRen} => {ChaiHu}	0.241509	1	0.241509	2.69036	128
{BaiZhu,ChaiHu,DangGui,EZhu,HuangQi,JiNeiJin} => {TaoRen}	0.241509	0.977099	0.24717	3.45242	128
{BaiZhu,BieJia,DouKou,EZhu,JiNeiJin,ShuiHongHuaZi} => {HuangQi}	0.241509	1	0.241509	1.7608	128
{BaiZhu,BieJia,DouKou,EZhu,HuangQi,ShuiHongHuaZi} => {JiNeiJin}	0.241509	1	0.241509	2.09486	128
{BaiZhu,BieJia,EZhu,HuangQi,JiNeiJin,ShuiHongHuaZi} => {DouKou}	0.241509	1	0.241509	2.07843	128
{BaiZhu,BieJia,DouKou,HuangQi,JiNeiJin,ShuiHongHuaZi} => {EZhu}	0.241509	1	0.241509	2.05426	128
{BieJia,DouKou,EZhu,HuangQi,JiNeiJin,ShuiHongHuaZi} => {BaiZhu}	0.241509	0.977099	0.24717	2.04689	128
{BaiZhu,BieJia,DouKou,EZhu,HuangQi,JiNeiJin} => {ShuiHongHuaZi}	0.241509	0.962406	0.250943	2.28733	128
{BaiZhu,DouKou,EZhu,HuangQi,JiNeiJin,ShuiHongHuaZi} => {BieJia}	0.241509	1	0.241509	2.46512	128
{ChuShiZi,WeiLingXian} => {HuangQi}	0.239623	1	0.239623	1.7608	127
{HuangQi,WeiLingXian} => {ChuShiZi}	0.239623	0.992188	0.241509	3.30729	127
{HuangQi,ChuShiZi} => {WeiLingXian}	0.239623	0.894366	0.267925	3.70324	127
{BaiZhu,WeiLingXian} => {HuangQi}	0.239623	1	0.239623	1.7608	127
{HuangQi,WeiLingXian} => {BaiZhu}	0.239623	0.992188	0.241509	2.0785	127
{BaiZhu,HuangQi} => {WeiLingXian}	0.239623	0.647959	0.369811	2.68296	127
{MaBianCao,TaoRen} => {HuangQi}	0.239623	1	0.239623	1.7608	127
{HuangQi,MaBianCao} => {TaoRen}	0.239623	0.900709	0.266038	3.18251	127
{HuangQi,TaoRen} => {MaBianCao}	0.239623	0.894366	0.267925	3.33813	127
{ChaiHu,MaBianCao} => {HuangQi}	0.239623	1	0.239623	1.7608	127
{HuangQi,MaBianCao} => {ChaiHu}	0.239623	0.900709	0.266038	2.42323	127
{ChaiHu,HuangQi} => {MaBianCao}	0.239623	0.869863	0.275472	3.24667	127
{ShuiHongHuaZi,TaoRen} => {HuangQi}	0.239623	0.969466	0.24717	1.70703	127
{HuangQi,TaoRen} => {ShuiHongHuaZi}	0.239623	0.894366	0.267925	2.12562	127
{HuangQi,ShuiHongHuaZi} => {TaoRen}	0.239623	0.705556	0.339623	2.49296	127
{ChaiHu,QingPi} => {HuangQi}	0.239623	0.858108	0.279245	1.51095	127
{HuangQi,QingPi} => {ChaiHu}	0.239623	0.992188	0.241509	2.66934	127
{ChaiHu,HuangQi} => {QingPi}	0.239623	0.869863	0.275472	2.76064	127
{FuLing,QingPi} => {HuangQi}	0.239623	0.92029	0.260377	1.62044	127
{HuangQi,QingPi} => {FuLing}	0.239623	0.992188	0.241509	2.26664	127
{FuLing,HuangQi} => {QingPi}	0.239623	0.686486	0.349057	2.17867	127
{BaiZhu,QingPi} => {HuangQi}	0.239623	0.888112	0.269811	1.56379	127
{HuangQi,QingPi} => {BaiZhu}	0.239623	0.992188	0.241509	2.0785	127
{BaiZhu,HuangQi} => {QingPi}	0.239623	0.647959	0.369811	2.0564	127
{DangGui,ChuShiZi,WeiLingXian} => {HuangQi}	0.239623	1	0.239623	1.7608	127
{HuangQi,ChuShiZi,WeiLingXian} => {DangGui}	0.239623	1	0.239623	2.20833	127
{DangGui,HuangQi,WeiLingXian} => {ChuShiZi}	0.239623	0.992188	0.241509	3.30729	127
{DangGui,HuangQi,ChuShiZi} => {WeiLingXian}	0.239623	0.947761	0.25283	3.92432	127
{BaiZhu,ChuShiZi,WeiLingXian} => {HuangQi}	0.239623	1	0.239623	1.7608	127
{HuangQi,ChuShiZi,WeiLingXian} => {BaiZhu}	0.239623	1	0.239623	2.09486	127
{BaiZhu,HuangQi,WeiLingXian} => {ChuShiZi}	0.239623	1	0.239623	3.33333	127
{BaiZhu,HuangQi,ChuShiZi} => {WeiLingXian}	0.239623	0.947761	0.25283	3.92432	127
{EZhu,ChuShiZi,WeiLingXian} => {HuangQi}	0.239623	1	0.239623	1.7608	127
{HuangQi,ChuShiZi,WeiLingXian} => {EZhu}	0.239623	1	0.239623	2.05426	127
{EZhu,HuangQi,WeiLingXian} => {ChuShiZi}	0.239623	0.992188	0.241509	3.30729	127
{EZhu,HuangQi,ChuShiZi} => {WeiLingXian}	0.239623	0.940741	0.254717	3.89525	127
{JiNeiJin,ChuShiZi,WeiLingXian} => {HuangQi}	0.239623	1	0.239623	1.7608	127
{HuangQi,ChuShiZi,WeiLingXian} => {JiNeiJin}	0.239623	1	0.239623	2.09486	127
{HuangQi,JiNeiJin,WeiLingXian} => {ChuShiZi}	0.239623	0.992188	0.241509	3.30729	127
{HuangQi,JiNeiJin,ChuShiZi} => {WeiLingXian}	0.239623	0.992188	0.241509	4.10828	127
{BaiZhu,DangGui,WeiLingXian} => {HuangQi}	0.239623	1	0.239623	1.7608	127
{DangGui,HuangQi,WeiLingXian} => {BaiZhu}	0.239623	0.992188	0.241509	2.0785	127
{BaiZhu,HuangQi,WeiLingXian} => {DangGui}	0.239623	1	0.239623	2.20833	127
{BaiZhu,DangGui,HuangQi} => {WeiLingXian}	0.239623	0.78882	0.303774	3.26621	127
{BaiZhu,EZhu,WeiLingXian} => {HuangQi}	0.239623	1	0.239623	1.7608	127
{BaiZhu,HuangQi,WeiLingXian} => {EZhu}	0.239623	1	0.239623	2.05426	127
{EZhu,HuangQi,WeiLingXian} => {BaiZhu}	0.239623	0.992188	0.241509	2.0785	127
{BaiZhu,EZhu,HuangQi} => {WeiLingXian}	0.239623	0.858108	0.279245	3.5531	127
{BaiZhu,JiNeiJin,WeiLingXian} => {HuangQi}	0.239623	1	0.239623	1.7608	127
{BaiZhu,HuangQi,WeiLingXian} => {JiNeiJin}	0.239623	1	0.239623	2.09486	127
{HuangQi,JiNeiJin,WeiLingXian} => {BaiZhu}	0.239623	0.992188	0.241509	2.0785	127
{BaiZhu,HuangQi,JiNeiJin} => {WeiLingXian}	0.239623	0.783951	0.30566	3.24605	127
{ChaiHu,MaBianCao,TaoRen} => {HuangQi}	0.239623	1	0.239623	1.7608	127
{HuangQi,MaBianCao,TaoRen} => {ChaiHu}	0.239623	1	0.239623	2.69036	127
{ChaiHu,HuangQi,MaBianCao} => {TaoRen}	0.239623	1	0.239623	3.53333	127
{ChaiHu,HuangQi,TaoRen} => {MaBianCao}	0.239623	0.992188	0.241509	3.70324	127
{BieJia,MaBianCao,TaoRen} => {HuangQi}	0.239623	1	0.239623	1.7608	127
{HuangQi,MaBianCao,TaoRen} => {BieJia}	0.239623	1	0.239623	2.46512	127
{BieJia,HuangQi,MaBianCao} => {TaoRen}	0.239623	0.927007	0.258491	3.27543	127
{BieJia,HuangQi,TaoRen} => {MaBianCao}	0.239623	0.976923	0.245283	3.64626	127
{FuLing,MaBianCao,TaoRen} => {HuangQi}	0.239623	1	0.239623	1.7608	127
{HuangQi,MaBianCao,TaoRen} => {FuLing}	0.239623	1	0.239623	2.28448	127
{FuLing,HuangQi,MaBianCao} => {TaoRen}	0.239623	0.976923	0.245283	3.45179	127
{FuLing,HuangQi,TaoRen} => {MaBianCao}	0.239623	0.954887	0.250943	3.56402	127
{DangGui,MaBianCao,TaoRen} => {HuangQi}	0.239623	1	0.239623	1.7608	127
{HuangQi,MaBianCao,TaoRen} => {DangGui}	0.239623	1	0.239623	2.20833	127
{DangGui,HuangQi,MaBianCao} => {TaoRen}	0.239623	0.992188	0.241509	3.50573	127
{DangGui,HuangQi,TaoRen} => {MaBianCao}	0.239623	0.947761	0.25283	3.53742	127
{BaiZhu,MaBianCao,TaoRen} => {HuangQi}	0.239623	1	0.239623	1.7608	127
{HuangQi,MaBianCao,TaoRen} => {BaiZhu}	0.239623	1	0.239623	2.09486	127
{BaiZhu,HuangQi,MaBianCao} => {TaoRen}	0.239623	0.969466	0.24717	3.42545	127
{BaiZhu,HuangQi,TaoRen} => {MaBianCao}	0.239623	0.962121	0.249057	3.59102	127
{EZhu,MaBianCao,TaoRen} => {HuangQi}	0.239623	1	0.239623	1.7608	127
{HuangQi,MaBianCao,TaoRen} => {EZhu}	0.239623	1	0.239623	2.05426	127
{EZhu,HuangQi,MaBianCao} => {TaoRen}	0.239623	0.940741	0.254717	3.32395	127
{EZhu,HuangQi,TaoRen} => {MaBianCao}	0.239623	0.984496	0.243396	3.67453	127
{DouKou,MaBianCao,TaoRen} => {HuangQi}	0.239623	1	0.239623	1.7608	127
{HuangQi,MaBianCao,TaoRen} => {DouKou}	0.239623	1	0.239623	2.07843	127
{DouKou,HuangQi,MaBianCao} => {TaoRen}	0.239623	0.92029	0.260377	3.25169	127
{DouKou,HuangQi,TaoRen} => {MaBianCao}	0.239623	0.976923	0.245283	3.64626	127
{JiNeiJin,MaBianCao,TaoRen} => {HuangQi}	0.239623	1	0.239623	1.7608	127
{HuangQi,MaBianCao,TaoRen} => {JiNeiJin}	0.239623	1	0.239623	2.09486	127
{HuangQi,JiNeiJin,MaBianCao} => {TaoRen}	0.239623	0.913669	0.262264	3.2283	127
{HuangQi,JiNeiJin,TaoRen} => {MaBianCao}	0.239623	0.992188	0.241509	3.70324	127
{BieJia,ChaiHu,MaBianCao} => {HuangQi}	0.239623	1	0.239623	1.7608	127
{ChaiHu,HuangQi,MaBianCao} => {BieJia}	0.239623	1	0.239623	2.46512	127
{BieJia,HuangQi,MaBianCao} => {ChaiHu}	0.239623	0.927007	0.258491	2.49398	127
{BieJia,ChaiHu,HuangQi} => {MaBianCao}	0.239623	0.992188	0.241509	3.70324	127
{ChaiHu,FuLing,MaBianCao} => {HuangQi}	0.239623	1	0.239623	1.7608	127
{ChaiHu,HuangQi,MaBianCao} => {FuLing}	0.239623	1	0.239623	2.28448	127
{FuLing,HuangQi,MaBianCao} => {ChaiHu}	0.239623	0.976923	0.245283	2.62827	127
{ChaiHu,FuLing,HuangQi} => {MaBianCao}	0.239623	0.954887	0.250943	3.56402	127
{ChaiHu,DangGui,MaBianCao} => {HuangQi}	0.239623	1	0.239623	1.7608	127
{ChaiHu,HuangQi,MaBianCao} => {DangGui}	0.239623	1	0.239623	2.20833	127
{DangGui,HuangQi,MaBianCao} => {ChaiHu}	0.239623	0.992188	0.241509	2.66934	127
{ChaiHu,DangGui,HuangQi} => {MaBianCao}	0.239623	0.927007	0.258491	3.45996	127
{BaiZhu,ChaiHu,MaBianCao} => {HuangQi}	0.239623	1	0.239623	1.7608	127
{ChaiHu,HuangQi,MaBianCao} => {BaiZhu}	0.239623	1	0.239623	2.09486	127
{BaiZhu,HuangQi,MaBianCao} => {ChaiHu}	0.239623	0.969466	0.24717	2.60821	127
{BaiZhu,ChaiHu,HuangQi} => {MaBianCao}	0.239623	0.927007	0.258491	3.45996	127
{ChaiHu,EZhu,MaBianCao} => {HuangQi}	0.239623	1	0.239623	1.7608	127
{ChaiHu,HuangQi,MaBianCao} => {EZhu}	0.239623	1	0.239623	2.05426	127
{EZhu,HuangQi,MaBianCao} => {ChaiHu}	0.239623	0.940741	0.254717	2.53093	127
{ChaiHu,EZhu,HuangQi} => {MaBianCao}	0.239623	0.927007	0.258491	3.45996	127
{ChaiHu,DouKou,MaBianCao} => {HuangQi}	0.239623	1	0.239623	1.7608	127
{ChaiHu,HuangQi,MaBianCao} => {DouKou}	0.239623	1	0.239623	2.07843	127
{DouKou,HuangQi,MaBianCao} => {ChaiHu}	0.239623	0.92029	0.260377	2.47591	127
{ChaiHu,DouKou,HuangQi} => {MaBianCao}	0.239623	0.940741	0.254717	3.51122	127
{ChaiHu,JiNeiJin,MaBianCao} => {HuangQi}	0.239623	1	0.239623	1.7608	127
{ChaiHu,HuangQi,MaBianCao} => {JiNeiJin}	0.239623	1	0.239623	2.09486	127
{HuangQi,JiNeiJin,MaBianCao} => {ChaiHu}	0.239623	0.913669	0.262264	2.45809	127
{ChaiHu,HuangQi,JiNeiJin} => {MaBianCao}	0.239623	0.92029	0.260377	3.43488	127
{DangGui,FuLing,MaBianCao} => {HuangQi}	0.239623	1	0.239623	1.7608	127
{FuLing,HuangQi,MaBianCao} => {DangGui}	0.239623	0.976923	0.245283	2.15737	127
{DangGui,HuangQi,MaBianCao} => {FuLing}	0.239623	0.992188	0.241509	2.26664	127
{DangGui,FuLing,HuangQi} => {MaBianCao}	0.239623	0.824675	0.290566	3.07801	127
{EZhu,FuLing,MaBianCao} => {HuangQi}	0.239623	1	0.239623	1.7608	127
{FuLing,HuangQi,MaBianCao} => {EZhu}	0.239623	0.976923	0.245283	2.00686	127
{EZhu,HuangQi,MaBianCao} => {FuLing}	0.239623	0.940741	0.254717	2.14911	127
{EZhu,FuLing,HuangQi} => {MaBianCao}	0.239623	0.940741	0.254717	3.51122	127
{BaiZhu,DangGui,MaBianCao} => {HuangQi}	0.239623	1	0.239623	1.7608	127
{DangGui,HuangQi,MaBianCao} => {BaiZhu}	0.239623	0.992188	0.241509	2.0785	127
{BaiZhu,HuangQi,MaBianCao} => {DangGui}	0.239623	0.969466	0.24717	2.1409	127
{BaiZhu,DangGui,HuangQi} => {MaBianCao}	0.239623	0.78882	0.303774	2.94419	127
{DangGui,DouKou,MaBianCao} => {HuangQi}	0.239623	1	0.239623	1.7608	127
{DangGui,HuangQi,MaBianCao} => {DouKou}	0.239623	0.992188	0.241509	2.06219	127
{DouKou,HuangQi,MaBianCao} => {DangGui}	0.239623	0.92029	0.260377	2.03231	127
{DangGui,DouKou,HuangQi} => {MaBianCao}	0.239623	0.913669	0.262264	3.41017	127
{BieJia,ChaiHu,TaoRen} => {HuangQi}	0.239623	1	0.239623	1.7608	127
{ChaiHu,HuangQi,TaoRen} => {BieJia}	0.239623	0.992188	0.241509	2.44586	127
{BieJia,HuangQi,TaoRen} => {ChaiHu}	0.239623	0.976923	0.245283	2.62827	127
{BieJia,ChaiHu,HuangQi} => {TaoRen}	0.239623	0.992188	0.241509	3.50573	127
{ChaiHu,ShuiHongHuaZi,TaoRen} => {HuangQi}	0.239623	1	0.239623	1.7608	127
{ChaiHu,HuangQi,TaoRen} => {ShuiHongHuaZi}	0.239623	0.992188	0.241509	2.35811	127
{HuangQi,ShuiHongHuaZi,TaoRen} => {ChaiHu}	0.239623	1	0.239623	2.69036	127
{ChaiHu,HuangQi,ShuiHongHuaZi} => {TaoRen}	0.239623	0.969466	0.24717	3.42545	127
{ChaiHu,FuLing,TaoRen} => {HuangQi}	0.239623	1	0.239623	1.7608	127
{ChaiHu,HuangQi,TaoRen} => {FuLing}	0.239623	0.992188	0.241509	2.26664	127
{FuLing,HuangQi,TaoRen} => {ChaiHu}	0.239623	0.954887	0.250943	2.56899	127
{ChaiHu,FuLing,HuangQi} => {TaoRen}	0.239623	0.954887	0.250943	3.37393	127
{ChaiHu,DouKou,TaoRen} => {HuangQi}	0.239623	1	0.239623	1.7608	127
{ChaiHu,HuangQi,TaoRen} => {DouKou}	0.239623	0.992188	0.241509	2.06219	127
{DouKou,HuangQi,TaoRen} => {ChaiHu}	0.239623	0.976923	0.245283	2.62827	127
{ChaiHu,DouKou,HuangQi} => {TaoRen}	0.239623	0.940741	0.254717	3.32395	127
{BieJia,DangGui,TaoRen} => {HuangQi}	0.239623	1	0.239623	1.7608	127
{BieJia,HuangQi,TaoRen} => {DangGui}	0.239623	0.976923	0.245283	2.15737	127
{DangGui,HuangQi,TaoRen} => {BieJia}	0.239623	0.947761	0.25283	2.33634	127
{BieJia,DangGui,HuangQi} => {TaoRen}	0.239623	0.863946	0.277358	3.05261	127
{BieJia,EZhu,TaoRen} => {HuangQi}	0.239623	1	0.239623	1.7608	127
{BieJia,HuangQi,TaoRen} => {EZhu}	0.239623	0.976923	0.245283	2.00686	127
{EZhu,HuangQi,TaoRen} => {BieJia}	0.239623	0.984496	0.243396	2.4269	127
{BieJia,EZhu,HuangQi} => {TaoRen}	0.239623	0.852349	0.281132	3.01163	127
{BieJia,DouKou,TaoRen} => {HuangQi}	0.239623	1	0.239623	1.7608	127
{BieJia,HuangQi,TaoRen} => {DouKou}	0.239623	0.976923	0.245283	2.03047	127
{DouKou,HuangQi,TaoRen} => {BieJia}	0.239623	0.976923	0.245283	2.40823	127
{BieJia,DouKou,HuangQi} => {TaoRen}	0.239623	0.888112	0.269811	3.138	127
{BieJia,JiNeiJin,TaoRen} => {HuangQi}	0.239623	1	0.239623	1.7608	127
{BieJia,HuangQi,TaoRen} => {JiNeiJin}	0.239623	0.976923	0.245283	2.04652	127
{HuangQi,JiNeiJin,TaoRen} => {BieJia}	0.239623	0.992188	0.241509	2.44586	127
{BieJia,HuangQi,JiNeiJin} => {TaoRen}	0.239623	0.888112	0.269811	3.138	127
{DangGui,ShuiHongHuaZi,TaoRen} => {HuangQi}	0.239623	0.992188	0.241509	1.74704	127
{HuangQi,ShuiHongHuaZi,TaoRen} => {DangGui}	0.239623	1	0.239623	2.20833	127
{DangGui,HuangQi,TaoRen} => {ShuiHongHuaZi}	0.239623	0.947761	0.25283	2.25253	127
{DangGui,HuangQi,ShuiHongHuaZi} => {TaoRen}	0.239623	0.888112	0.269811	3.138	127
{BaiZhu,ShuiHongHuaZi,TaoRen} => {HuangQi}	0.239623	1	0.239623	1.7608	127
{HuangQi,ShuiHongHuaZi,TaoRen} => {BaiZhu}	0.239623	1	0.239623	2.09486	127
{BaiZhu,HuangQi,TaoRen} => {ShuiHongHuaZi}	0.239623	0.962121	0.249057	2.28666	127
{BaiZhu,HuangQi,ShuiHongHuaZi} => {TaoRen}	0.239623	0.888112	0.269811	3.138	127
{EZhu,ShuiHongHuaZi,TaoRen} => {HuangQi}	0.239623	0.984496	0.243396	1.7335	127
{HuangQi,ShuiHongHuaZi,TaoRen} => {EZhu}	0.239623	1	0.239623	2.05426	127
{EZhu,HuangQi,TaoRen} => {ShuiHongHuaZi}	0.239623	0.984496	0.243396	2.33983	127
{EZhu,HuangQi,ShuiHongHuaZi} => {TaoRen}	0.239623	0.779141	0.307547	2.75297	127
{JiNeiJin,ShuiHongHuaZi,TaoRen} => {HuangQi}	0.239623	1	0.239623	1.7608	127
{HuangQi,ShuiHongHuaZi,TaoRen} => {JiNeiJin}	0.239623	1	0.239623	2.09486	127
{HuangQi,JiNeiJin,TaoRen} => {ShuiHongHuaZi}	0.239623	0.992188	0.241509	2.35811	127
{HuangQi,JiNeiJin,ShuiHongHuaZi} => {TaoRen}	0.239623	0.881944	0.271698	3.1162	127
{DangGui,FuLing,TaoRen} => {HuangQi}	0.239623	1	0.239623	1.7608	127
{FuLing,HuangQi,TaoRen} => {DangGui}	0.239623	0.954887	0.250943	2.10871	127
{DangGui,HuangQi,TaoRen} => {FuLing}	0.239623	0.947761	0.25283	2.16514	127
{DangGui,FuLing,HuangQi} => {TaoRen}	0.239623	0.824675	0.290566	2.91385	127
{EZhu,FuLing,TaoRen} => {HuangQi}	0.239623	1	0.239623	1.7608	127
{FuLing,HuangQi,TaoRen} => {EZhu}	0.239623	0.954887	0.250943	1.96159	127
{EZhu,HuangQi,TaoRen} => {FuLing}	0.239623	0.984496	0.243396	2.24906	127
{EZhu,FuLing,HuangQi} => {TaoRen}	0.239623	0.940741	0.254717	3.32395	127
{FuLing,JiNeiJin,TaoRen} => {HuangQi}	0.239623	1	0.239623	1.7608	127
{FuLing,HuangQi,TaoRen} => {JiNeiJin}	0.239623	0.954887	0.250943	2.00036	127
{HuangQi,JiNeiJin,TaoRen} => {FuLing}	0.239623	0.992188	0.241509	2.26664	127
{FuLing,HuangQi,JiNeiJin} => {TaoRen}	0.239623	0.92029	0.260377	3.25169	127
{DangGui,DouKou,TaoRen} => {HuangQi}	0.239623	0.992188	0.241509	1.74704	127
{DangGui,HuangQi,TaoRen} => {DouKou}	0.239623	0.947761	0.25283	1.96986	127
{DouKou,HuangQi,TaoRen} => {DangGui}	0.239623	0.976923	0.245283	2.15737	127
{DangGui,DouKou,HuangQi} => {TaoRen}	0.239623	0.913669	0.262264	3.2283	127
{BaiZhu,DouKou,TaoRen} => {HuangQi}	0.239623	0.992188	0.241509	1.74704	127
{BaiZhu,HuangQi,TaoRen} => {DouKou}	0.239623	0.962121	0.249057	1.9997	127
{DouKou,HuangQi,TaoRen} => {BaiZhu}	0.239623	0.976923	0.245283	2.04652	127
{BaiZhu,DouKou,HuangQi} => {TaoRen}	0.239623	0.858108	0.279245	3.03198	127
{DouKou,EZhu,TaoRen} => {HuangQi}	0.239623	0.992188	0.241509	1.74704	127
{EZhu,HuangQi,TaoRen} => {DouKou}	0.239623	0.984496	0.243396	2.04621	127
{DouKou,HuangQi,TaoRen} => {EZhu}	0.239623	0.976923	0.245283	2.00686	127
{DouKou,EZhu,HuangQi} => {TaoRen}	0.239623	0.900709	0.266038	3.18251	127
{DouKou,JiNeiJin,TaoRen} => {HuangQi}	0.239623	0.992188	0.241509	1.74704	127
{DouKou,HuangQi,TaoRen} => {JiNeiJin}	0.239623	0.976923	0.245283	2.04652	127
{HuangQi,JiNeiJin,TaoRen} => {DouKou}	0.239623	0.992188	0.241509	2.06219	127
{DouKou,HuangQi,JiNeiJin} => {TaoRen}	0.239623	0.852349	0.281132	3.01163	127
{BieJia,DangGui,ChuShiZi} => {HuangQi}	0.239623	1	0.239623	1.7608	127
{BieJia,HuangQi,ChuShiZi} => {DangGui}	0.239623	0.992188	0.241509	2.19108	127
{DangGui,HuangQi,ChuShiZi} => {BieJia}	0.239623	0.947761	0.25283	2.33634	127
{BieJia,DangGui,HuangQi} => {ChuShiZi}	0.239623	0.863946	0.277358	2.87982	127
{DangGui,JiNeiJin,ChuShiZi} => {HuangQi}	0.239623	0.954887	0.250943	1.68136	127
{DangGui,HuangQi,ChuShiZi} => {JiNeiJin}	0.239623	0.947761	0.25283	1.98543	127
{HuangQi,JiNeiJin,ChuShiZi} => {DangGui}	0.239623	0.992188	0.241509	2.19108	127
{DangGui,HuangQi,JiNeiJin} => {ChuShiZi}	0.239623	0.894366	0.267925	2.98122	127
{ChaiHu,DangGui,QingPi} => {HuangQi}	0.239623	0.976923	0.245283	1.72016	127
{ChaiHu,HuangQi,QingPi} => {DangGui}	0.239623	1	0.239623	2.20833	127
{DangGui,HuangQi,QingPi} => {ChaiHu}	0.239623	0.992188	0.241509	2.66934	127
{ChaiHu,DangGui,HuangQi} => {QingPi}	0.239623	0.927007	0.258491	2.942	127
{ChaiHu,JiNeiJin,QingPi} => {HuangQi}	0.239623	0.900709	0.266038	1.58597	127
{ChaiHu,HuangQi,QingPi} => {JiNeiJin}	0.239623	1	0.239623	2.09486	127
{HuangQi,JiNeiJin,QingPi} => {ChaiHu}	0.239623	0.992188	0.241509	2.66934	127
{ChaiHu,HuangQi,JiNeiJin} => {QingPi}	0.239623	0.92029	0.260377	2.92068	127
{DangGui,FuLing,QingPi} => {HuangQi}	0.239623	0.976923	0.245283	1.72016	127
{FuLing,HuangQi,QingPi} => {DangGui}	0.239623	1	0.239623	2.20833	127
{DangGui,HuangQi,QingPi} => {FuLing}	0.239623	0.992188	0.241509	2.26664	127
{DangGui,FuLing,HuangQi} => {QingPi}	0.239623	0.824675	0.290566	2.61723	127
{BaiZhu,FuLing,QingPi} => {HuangQi}	0.239623	0.933824	0.256604	1.64427	127
{FuLing,HuangQi,QingPi} => {BaiZhu}	0.239623	1	0.239623	2.09486	127
{BaiZhu,HuangQi,QingPi} => {FuLing}	0.239623	1	0.239623	2.28448	127
{BaiZhu,FuLing,HuangQi} => {QingPi}	0.239623	0.783951	0.30566	2.48799	127
{FuLing,JiNeiJin,QingPi} => {HuangQi}	0.239623	0.933824	0.256604	1.64427	127
{FuLing,HuangQi,QingPi} => {JiNeiJin}	0.239623	1	0.239623	2.09486	127
{HuangQi,JiNeiJin,QingPi} => {FuLing}	0.239623	0.992188	0.241509	2.26664	127
{FuLing,HuangQi,JiNeiJin} => {QingPi}	0.239623	0.92029	0.260377	2.92068	127
{BaiZhu,DangGui,QingPi} => {HuangQi}	0.239623	0.976923	0.245283	1.72016	127
{DangGui,HuangQi,QingPi} => {BaiZhu}	0.239623	0.992188	0.241509	2.0785	127
{BaiZhu,HuangQi,QingPi} => {DangGui}	0.239623	1	0.239623	2.20833	127
{BaiZhu,DangGui,HuangQi} => {QingPi}	0.239623	0.78882	0.303774	2.50344	127
{BaiZhu,JiNeiJin,QingPi} => {HuangQi}	0.239623	0.940741	0.254717	1.65645	127
{BaiZhu,HuangQi,QingPi} => {JiNeiJin}	0.239623	1	0.239623	2.09486	127
{HuangQi,JiNeiJin,QingPi} => {BaiZhu}	0.239623	0.992188	0.241509	2.0785	127
{BaiZhu,HuangQi,JiNeiJin} => {QingPi}	0.239623	0.783951	0.30566	2.48799	127
{BieJia,ChaiHu,ShuiHongHuaZi} => {HuangQi}	0.239623	1	0.239623	1.7608	127
{BieJia,ChaiHu,HuangQi} => {ShuiHongHuaZi}	0.239623	0.992188	0.241509	2.35811	127
{ChaiHu,HuangQi,ShuiHongHuaZi} => {BieJia}	0.239623	0.969466	0.24717	2.38985	127
{BieJia,HuangQi,ShuiHongHuaZi} => {ChaiHu}	0.239623	0.863946	0.277358	2.32432	127
{BieJia,ChaiHu,FuLing} => {HuangQi}	0.239623	0.954887	0.250943	1.68136	127
{BieJia,ChaiHu,HuangQi} => {FuLing}	0.239623	0.992188	0.241509	2.26664	127
{ChaiHu,FuLing,HuangQi} => {BieJia}	0.239623	0.954887	0.250943	2.35391	127
{BieJia,FuLing,HuangQi} => {ChaiHu}	0.239623	0.858108	0.279245	2.30862	127
{BieJia,ChaiHu,DangGui} => {HuangQi}	0.239623	1	0.239623	1.7608	127
{BieJia,ChaiHu,HuangQi} => {DangGui}	0.239623	0.992188	0.241509	2.19108	127
{ChaiHu,DangGui,HuangQi} => {BieJia}	0.239623	0.927007	0.258491	2.28518	127
{BieJia,DangGui,HuangQi} => {ChaiHu}	0.239623	0.863946	0.277358	2.32432	127
{BaiZhu,BieJia,ChaiHu} => {HuangQi}	0.239623	0.954887	0.250943	1.68136	127
{BieJia,ChaiHu,HuangQi} => {BaiZhu}	0.239623	0.992188	0.241509	2.0785	127
{BaiZhu,ChaiHu,HuangQi} => {BieJia}	0.239623	0.927007	0.258491	2.28518	127
{BaiZhu,BieJia,HuangQi} => {ChaiHu}	0.239623	0.830065	0.288679	2.23317	127
{BieJia,ChaiHu,DouKou} => {HuangQi}	0.239623	0.954887	0.250943	1.68136	127
{BieJia,ChaiHu,HuangQi} => {DouKou}	0.239623	0.992188	0.241509	2.06219	127
{ChaiHu,DouKou,HuangQi} => {BieJia}	0.239623	0.940741	0.254717	2.31904	127
{BieJia,DouKou,HuangQi} => {ChaiHu}	0.239623	0.888112	0.269811	2.38934	127
{ChaiHu,FuLing,ShuiHongHuaZi} => {HuangQi}	0.239623	0.992188	0.241509	1.74704	127
{ChaiHu,HuangQi,ShuiHongHuaZi} => {FuLing}	0.239623	0.969466	0.24717	2.21473	127
{ChaiHu,FuLing,HuangQi} => {ShuiHongHuaZi}	0.239623	0.954887	0.250943	2.26946	127
{FuLing,HuangQi,ShuiHongHuaZi} => {ChaiHu}	0.239623	0.933824	0.256604	2.51232	127
{BaiZhu,ChaiHu,ShuiHongHuaZi} => {HuangQi}	0.239623	1	0.239623	1.7608	127
{ChaiHu,HuangQi,ShuiHongHuaZi} => {BaiZhu}	0.239623	0.969466	0.24717	2.0309	127
{BaiZhu,ChaiHu,HuangQi} => {ShuiHongHuaZi}	0.239623	0.927007	0.258491	2.2032	127
{BaiZhu,HuangQi,ShuiHongHuaZi} => {ChaiHu}	0.239623	0.888112	0.269811	2.38934	127
{ChaiHu,DouKou,FuLing} => {HuangQi}	0.239623	0.933824	0.256604	1.64427	127
{ChaiHu,FuLing,HuangQi} => {DouKou}	0.239623	0.954887	0.250943	1.98467	127
{ChaiHu,DouKou,HuangQi} => {FuLing}	0.239623	0.940741	0.254717	2.14911	127
{DouKou,FuLing,HuangQi} => {ChaiHu}	0.239623	0.858108	0.279245	2.30862	127
{FuLing,JiNeiJin,ShuiHongHuaZi} => {HuangQi}	0.239623	1	0.239623	1.7608	127
{FuLing,HuangQi,ShuiHongHuaZi} => {JiNeiJin}	0.239623	0.933824	0.256604	1.95623	127
{HuangQi,JiNeiJin,ShuiHongHuaZi} => {FuLing}	0.239623	0.881944	0.271698	2.01479	127
{FuLing,HuangQi,JiNeiJin} => {ShuiHongHuaZi}	0.239623	0.92029	0.260377	2.18724	127
{DangGui,DouKou,EZhu} => {HuangQi}	0.239623	0.940741	0.254717	1.65645	127
{DangGui,EZhu,HuangQi} => {DouKou}	0.239623	0.830065	0.288679	1.72523	127
{DangGui,DouKou,HuangQi} => {EZhu}	0.239623	0.913669	0.262264	1.87692	127
{DouKou,EZhu,HuangQi} => {DangGui}	0.239623	0.900709	0.266038	1.98907	127
{BaiZhu,DangGui,ChuShiZi,WeiLingXian} => {HuangQi}	0.239623	1	0.239623	1.7608	127
{DangGui,HuangQi,ChuShiZi,WeiLingXian} => {BaiZhu}	0.239623	1	0.239623	2.09486	127
{BaiZhu,HuangQi,ChuShiZi,WeiLingXian} => {DangGui}	0.239623	1	0.239623	2.20833	127
{BaiZhu,DangGui,HuangQi,WeiLingXian} => {ChuShiZi}	0.239623	1	0.239623	3.33333	127
{BaiZhu,DangGui,HuangQi,ChuShiZi} => {WeiLingXian}	0.239623	0.969466	0.24717	4.01419	127
{DangGui,EZhu,ChuShiZi,WeiLingXian} => {HuangQi}	0.239623	1	0.239623	1.7608	127
{DangGui,HuangQi,ChuShiZi,WeiLingXian} => {EZhu}	0.239623	1	0.239623	2.05426	127
{EZhu,HuangQi,ChuShiZi,WeiLingXian} => {DangGui}	0.239623	1	0.239623	2.20833	127
{DangGui,EZhu,HuangQi,WeiLingXian} => {ChuShiZi}	0.239623	0.992188	0.241509	3.30729	127
{DangGui,EZhu,HuangQi,ChuShiZi} => {WeiLingXian}	0.239623	0.976923	0.245283	4.04507	127
{DangGui,JiNeiJin,ChuShiZi,WeiLingXian} => {HuangQi}	0.239623	1	0.239623	1.7608	127
{DangGui,HuangQi,ChuShiZi,WeiLingXian} => {JiNeiJin}	0.239623	1	0.239623	2.09486	127
{HuangQi,JiNeiJin,ChuShiZi,WeiLingXian} => {DangGui}	0.239623	1	0.239623	2.20833	127
{DangGui,HuangQi,JiNeiJin,WeiLingXian} => {ChuShiZi}	0.239623	0.992188	0.241509	3.30729	127
{DangGui,HuangQi,JiNeiJin,ChuShiZi} => {WeiLingXian}	0.239623	1	0.239623	4.14062	127
{BaiZhu,EZhu,ChuShiZi,WeiLingXian} => {HuangQi}	0.239623	1	0.239623	1.7608	127
{BaiZhu,HuangQi,ChuShiZi,WeiLingXian} => {EZhu}	0.239623	1	0.239623	2.05426	127
{EZhu,HuangQi,ChuShiZi,WeiLingXian} => {BaiZhu}	0.239623	1	0.239623	2.09486	127
{BaiZhu,EZhu,HuangQi,WeiLingXian} => {ChuShiZi}	0.239623	1	0.239623	3.33333	127
{BaiZhu,EZhu,HuangQi,ChuShiZi} => {WeiLingXian}	0.239623	0.984496	0.243396	4.07643	127
{BaiZhu,JiNeiJin,ChuShiZi,WeiLingXian} => {HuangQi}	0.239623	1	0.239623	1.7608	127
{BaiZhu,HuangQi,ChuShiZi,WeiLingXian} => {JiNeiJin}	0.239623	1	0.239623	2.09486	127
{HuangQi,JiNeiJin,ChuShiZi,WeiLingXian} => {BaiZhu}	0.239623	1	0.239623	2.09486	127
{BaiZhu,HuangQi,JiNeiJin,WeiLingXian} => {ChuShiZi}	0.239623	1	0.239623	3.33333	127
{BaiZhu,HuangQi,JiNeiJin,ChuShiZi} => {WeiLingXian}	0.239623	0.992188	0.241509	4.10828	127
{EZhu,JiNeiJin,ChuShiZi,WeiLingXian} => {HuangQi}	0.239623	1	0.239623	1.7608	127
{EZhu,HuangQi,ChuShiZi,WeiLingXian} => {JiNeiJin}	0.239623	1	0.239623	2.09486	127
{HuangQi,JiNeiJin,ChuShiZi,WeiLingXian} => {EZhu}	0.239623	1	0.239623	2.05426	127
{EZhu,HuangQi,JiNeiJin,WeiLingXian} => {ChuShiZi}	0.239623	0.992188	0.241509	3.30729	127
{EZhu,HuangQi,JiNeiJin,ChuShiZi} => {WeiLingXian}	0.239623	0.992188	0.241509	4.10828	127
{BaiZhu,DangGui,EZhu,WeiLingXian} => {HuangQi}	0.239623	1	0.239623	1.7608	127
{BaiZhu,DangGui,HuangQi,WeiLingXian} => {EZhu}	0.239623	1	0.239623	2.05426	127
{DangGui,EZhu,HuangQi,WeiLingXian} => {BaiZhu}	0.239623	0.992188	0.241509	2.0785	127
{BaiZhu,EZhu,HuangQi,WeiLingXian} => {DangGui}	0.239623	1	0.239623	2.20833	127
{BaiZhu,DangGui,EZhu,HuangQi} => {WeiLingXian}	0.239623	0.92029	0.260377	3.81058	127
{BaiZhu,DangGui,JiNeiJin,WeiLingXian} => {HuangQi}	0.239623	1	0.239623	1.7608	127
{BaiZhu,DangGui,HuangQi,WeiLingXian} => {JiNeiJin}	0.239623	1	0.239623	2.09486	127
{DangGui,HuangQi,JiNeiJin,WeiLingXian} => {BaiZhu}	0.239623	0.992188	0.241509	2.0785	127
{BaiZhu,HuangQi,JiNeiJin,WeiLingXian} => {DangGui}	0.239623	1	0.239623	2.20833	127
{BaiZhu,DangGui,HuangQi,JiNeiJin} => {WeiLingXian}	0.239623	0.913669	0.262264	3.78316	127
{BaiZhu,EZhu,JiNeiJin,WeiLingXian} => {HuangQi}	0.239623	1	0.239623	1.7608	127
{BaiZhu,EZhu,HuangQi,WeiLingXian} => {JiNeiJin}	0.239623	1	0.239623	2.09486	127
{BaiZhu,HuangQi,JiNeiJin,WeiLingXian} => {EZhu}	0.239623	1	0.239623	2.05426	127
{EZhu,HuangQi,JiNeiJin,WeiLingXian} => {BaiZhu}	0.239623	0.992188	0.241509	2.0785	127
{BaiZhu,EZhu,HuangQi,JiNeiJin} => {WeiLingXian}	0.239623	0.863946	0.277358	3.57727	127
{BieJia,ChaiHu,MaBianCao,TaoRen} => {HuangQi}	0.239623	1	0.239623	1.7608	127
{ChaiHu,HuangQi,MaBianCao,TaoRen} => {BieJia}	0.239623	1	0.239623	2.46512	127
{BieJia,HuangQi,MaBianCao,TaoRen} => {ChaiHu}	0.239623	1	0.239623	2.69036	127
{BieJia,ChaiHu,HuangQi,MaBianCao} => {TaoRen}	0.239623	1	0.239623	3.53333	127
{BieJia,ChaiHu,HuangQi,TaoRen} => {MaBianCao}	0.239623	1	0.239623	3.73239	127
{ChaiHu,FuLing,MaBianCao,TaoRen} => {HuangQi}	0.239623	1	0.239623	1.7608	127
{ChaiHu,HuangQi,MaBianCao,TaoRen} => {FuLing}	0.239623	1	0.239623	2.28448	127
{FuLing,HuangQi,MaBianCao,TaoRen} => {ChaiHu}	0.239623	1	0.239623	2.69036	127
{ChaiHu,FuLing,HuangQi,MaBianCao} => {TaoRen}	0.239623	1	0.239623	3.53333	127
{ChaiHu,FuLing,HuangQi,TaoRen} => {MaBianCao}	0.239623	1	0.239623	3.73239	127
{ChaiHu,DangGui,MaBianCao,TaoRen} => {HuangQi}	0.239623	1	0.239623	1.7608	127
{ChaiHu,HuangQi,MaBianCao,TaoRen} => {DangGui}	0.239623	1	0.239623	2.20833	127
{DangGui,HuangQi,MaBianCao,TaoRen} => {ChaiHu}	0.239623	1	0.239623	2.69036	127
{ChaiHu,DangGui,HuangQi,MaBianCao} => {TaoRen}	0.239623	1	0.239623	3.53333	127
{ChaiHu,DangGui,HuangQi,TaoRen} => {MaBianCao}	0.239623	0.992188	0.241509	3.70324	127
{BaiZhu,ChaiHu,MaBianCao,TaoRen} => {HuangQi}	0.239623	1	0.239623	1.7608	127
{ChaiHu,HuangQi,MaBianCao,TaoRen} => {BaiZhu}	0.239623	1	0.239623	2.09486	127
{BaiZhu,HuangQi,MaBianCao,TaoRen} => {ChaiHu}	0.239623	1	0.239623	2.69036	127
{BaiZhu,ChaiHu,HuangQi,MaBianCao} => {TaoRen}	0.239623	1	0.239623	3.53333	127
{BaiZhu,ChaiHu,HuangQi,TaoRen} => {MaBianCao}	0.239623	0.992188	0.241509	3.70324	127
{ChaiHu,EZhu,MaBianCao,TaoRen} => {HuangQi}	0.239623	1	0.239623	1.7608	127
{ChaiHu,HuangQi,MaBianCao,TaoRen} => {EZhu}	0.239623	1	0.239623	2.05426	127
{EZhu,HuangQi,MaBianCao,TaoRen} => {ChaiHu}	0.239623	1	0.239623	2.69036	127
{ChaiHu,EZhu,HuangQi,MaBianCao} => {TaoRen}	0.239623	1	0.239623	3.53333	127
{ChaiHu,EZhu,HuangQi,TaoRen} => {MaBianCao}	0.239623	0.992188	0.241509	3.70324	127
{ChaiHu,DouKou,MaBianCao,TaoRen} => {HuangQi}	0.239623	1	0.239623	1.7608	127
{ChaiHu,HuangQi,MaBianCao,TaoRen} => {DouKou}	0.239623	1	0.239623	2.07843	127
{DouKou,HuangQi,MaBianCao,TaoRen} => {ChaiHu}	0.239623	1	0.239623	2.69036	127
{ChaiHu,DouKou,HuangQi,MaBianCao} => {TaoRen}	0.239623	1	0.239623	3.53333	127
{ChaiHu,DouKou,HuangQi,TaoRen} => {MaBianCao}	0.239623	1	0.239623	3.73239	127
{ChaiHu,JiNeiJin,MaBianCao,TaoRen} => {HuangQi}	0.239623	1	0.239623	1.7608	127
{ChaiHu,HuangQi,MaBianCao,TaoRen} => {JiNeiJin}	0.239623	1	0.239623	2.09486	127
{HuangQi,JiNeiJin,MaBianCao,TaoRen} => {ChaiHu}	0.239623	1	0.239623	2.69036	127
{ChaiHu,HuangQi,JiNeiJin,MaBianCao} => {TaoRen}	0.239623	1	0.239623	3.53333	127
{ChaiHu,HuangQi,JiNeiJin,TaoRen} => {MaBianCao}	0.239623	0.992188	0.241509	3.70324	127
{BieJia,FuLing,MaBianCao,TaoRen} => {HuangQi}	0.239623	1	0.239623	1.7608	127
{BieJia,HuangQi,MaBianCao,TaoRen} => {FuLing}	0.239623	1	0.239623	2.28448	127
{FuLing,HuangQi,MaBianCao,TaoRen} => {BieJia}	0.239623	1	0.239623	2.46512	127
{BieJia,FuLing,HuangQi,MaBianCao} => {TaoRen}	0.239623	0.984496	0.243396	3.47855	127
{BieJia,FuLing,HuangQi,TaoRen} => {MaBianCao}	0.239623	0.976923	0.245283	3.64626	127
{BieJia,DangGui,MaBianCao,TaoRen} => {HuangQi}	0.239623	1	0.239623	1.7608	127
{BieJia,HuangQi,MaBianCao,TaoRen} => {DangGui}	0.239623	1	0.239623	2.20833	127
{DangGui,HuangQi,MaBianCao,TaoRen} => {BieJia}	0.239623	1	0.239623	2.46512	127
{BieJia,DangGui,HuangQi,MaBianCao} => {TaoRen}	0.239623	0.992188	0.241509	3.50573	127
{BieJia,DangGui,HuangQi,TaoRen} => {MaBianCao}	0.239623	1	0.239623	3.73239	127
{BaiZhu,BieJia,MaBianCao,TaoRen} => {HuangQi}	0.239623	1	0.239623	1.7608	127
{BieJia,HuangQi,MaBianCao,TaoRen} => {BaiZhu}	0.239623	1	0.239623	2.09486	127
{BaiZhu,HuangQi,MaBianCao,TaoRen} => {BieJia}	0.239623	1	0.239623	2.46512	127
{BaiZhu,BieJia,HuangQi,MaBianCao} => {TaoRen}	0.239623	0.969466	0.24717	3.42545	127
{BaiZhu,BieJia,HuangQi,TaoRen} => {MaBianCao}	0.239623	0.976923	0.245283	3.64626	127
{BieJia,EZhu,MaBianCao,TaoRen} => {HuangQi}	0.239623	1	0.239623	1.7608	127
{BieJia,HuangQi,MaBianCao,TaoRen} => {EZhu}	0.239623	1	0.239623	2.05426	127
{EZhu,HuangQi,MaBianCao,TaoRen} => {BieJia}	0.239623	1	0.239623	2.46512	127
{BieJia,EZhu,HuangQi,MaBianCao} => {TaoRen}	0.239623	0.947761	0.25283	3.34876	127
{BieJia,EZhu,HuangQi,TaoRen} => {MaBianCao}	0.239623	1	0.239623	3.73239	127
{BieJia,DouKou,MaBianCao,TaoRen} => {HuangQi}	0.239623	1	0.239623	1.7608	127
{BieJia,HuangQi,MaBianCao,TaoRen} => {DouKou}	0.239623	1	0.239623	2.07843	127
{DouKou,HuangQi,MaBianCao,TaoRen} => {BieJia}	0.239623	1	0.239623	2.46512	127
{BieJia,DouKou,HuangQi,MaBianCao} => {TaoRen}	0.239623	0.933824	0.256604	3.29951	127
{BieJia,DouKou,HuangQi,TaoRen} => {MaBianCao}	0.239623	1	0.239623	3.73239	127
{BieJia,JiNeiJin,MaBianCao,TaoRen} => {HuangQi}	0.239623	1	0.239623	1.7608	127
{BieJia,HuangQi,MaBianCao,TaoRen} => {JiNeiJin}	0.239623	1	0.239623	2.09486	127
{HuangQi,JiNeiJin,MaBianCao,TaoRen} => {BieJia}	0.239623	1	0.239623	2.46512	127
{BieJia,HuangQi,JiNeiJin,MaBianCao} => {TaoRen}	0.239623	0.927007	0.258491	3.27543	127
{BieJia,HuangQi,JiNeiJin,TaoRen} => {MaBianCao}	0.239623	1	0.239623	3.73239	127
{DangGui,FuLing,MaBianCao,TaoRen} => {HuangQi}	0.239623	1	0.239623	1.7608	127
{FuLing,HuangQi,MaBianCao,TaoRen} => {DangGui}	0.239623	1	0.239623	2.20833	127
{DangGui,HuangQi,MaBianCao,TaoRen} => {FuLing}	0.239623	1	0.239623	2.28448	127
{DangGui,FuLing,HuangQi,MaBianCao} => {TaoRen}	0.239623	1	0.239623	3.53333	127
{DangGui,FuLing,HuangQi,TaoRen} => {MaBianCao}	0.239623	1	0.239623	3.73239	127
{BaiZhu,FuLing,MaBianCao,TaoRen} => {HuangQi}	0.239623	1	0.239623	1.7608	127
{FuLing,HuangQi,MaBianCao,TaoRen} => {BaiZhu}	0.239623	1	0.239623	2.09486	127
{BaiZhu,HuangQi,MaBianCao,TaoRen} => {FuLing}	0.239623	1	0.239623	2.28448	127
{BaiZhu,FuLing,HuangQi,MaBianCao} => {TaoRen}	0.239623	0.992188	0.241509	3.50573	127
{BaiZhu,FuLing,HuangQi,TaoRen} => {MaBianCao}	0.239623	0.976923	0.245283	3.64626	127
{EZhu,FuLing,MaBianCao,TaoRen} => {HuangQi}	0.239623	1	0.239623	1.7608	127
{FuLing,HuangQi,MaBianCao,TaoRen} => {EZhu}	0.239623	1	0.239623	2.05426	127
{EZhu,HuangQi,MaBianCao,TaoRen} => {FuLing}	0.239623	1	0.239623	2.28448	127
{EZhu,FuLing,HuangQi,MaBianCao} => {TaoRen}	0.239623	1	0.239623	3.53333	127
{EZhu,FuLing,HuangQi,TaoRen} => {MaBianCao}	0.239623	1	0.239623	3.73239	127
{DouKou,FuLing,MaBianCao,TaoRen} => {HuangQi}	0.239623	1	0.239623	1.7608	127
{FuLing,HuangQi,MaBianCao,TaoRen} => {DouKou}	0.239623	1	0.239623	2.07843	127
{DouKou,HuangQi,MaBianCao,TaoRen} => {FuLing}	0.239623	1	0.239623	2.28448	127
{DouKou,FuLing,HuangQi,MaBianCao} => {TaoRen}	0.239623	0.976923	0.245283	3.45179	127
{DouKou,FuLing,HuangQi,TaoRen} => {MaBianCao}	0.239623	0.976923	0.245283	3.64626	127
{FuLing,JiNeiJin,MaBianCao,TaoRen} => {HuangQi}	0.239623	1	0.239623	1.7608	127
{FuLing,HuangQi,MaBianCao,TaoRen} => {JiNeiJin}	0.239623	1	0.239623	2.09486	127
{HuangQi,JiNeiJin,MaBianCao,TaoRen} => {FuLing}	0.239623	1	0.239623	2.28448	127
{FuLing,HuangQi,JiNeiJin,MaBianCao} => {TaoRen}	0.239623	0.976923	0.245283	3.45179	127
{FuLing,HuangQi,JiNeiJin,TaoRen} => {MaBianCao}	0.239623	1	0.239623	3.73239	127
{BaiZhu,DangGui,MaBianCao,TaoRen} => {HuangQi}	0.239623	1	0.239623	1.7608	127
{DangGui,HuangQi,MaBianCao,TaoRen} => {BaiZhu}	0.239623	1	0.239623	2.09486	127
{BaiZhu,HuangQi,MaBianCao,TaoRen} => {DangGui}	0.239623	1	0.239623	2.20833	127
{BaiZhu,DangGui,HuangQi,MaBianCao} => {TaoRen}	0.239623	1	0.239623	3.53333	127
{BaiZhu,DangGui,HuangQi,TaoRen} => {MaBianCao}	0.239623	0.984496	0.243396	3.67453	127
{DangGui,EZhu,MaBianCao,TaoRen} => {HuangQi}	0.239623	1	0.239623	1.7608	127
{DangGui,HuangQi,MaBianCao,TaoRen} => {EZhu}	0.239623	1	0.239623	2.05426	127
{EZhu,HuangQi,MaBianCao,TaoRen} => {DangGui}	0.239623	1	0.239623	2.20833	127
{DangGui,EZhu,HuangQi,MaBianCao} => {TaoRen}	0.239623	0.992188	0.241509	3.50573	127
{DangGui,EZhu,HuangQi,TaoRen} => {MaBianCao}	0.239623	0.992188	0.241509	3.70324	127
{DangGui,DouKou,MaBianCao,TaoRen} => {HuangQi}	0.239623	1	0.239623	1.7608	127
{DangGui,HuangQi,MaBianCao,TaoRen} => {DouKou}	0.239623	1	0.239623	2.07843	127
{DouKou,HuangQi,MaBianCao,TaoRen} => {DangGui}	0.239623	1	0.239623	2.20833	127
{DangGui,DouKou,HuangQi,MaBianCao} => {TaoRen}	0.239623	1	0.239623	3.53333	127
{DangGui,DouKou,HuangQi,TaoRen} => {MaBianCao}	0.239623	1	0.239623	3.73239	127
{DangGui,JiNeiJin,MaBianCao,TaoRen} => {HuangQi}	0.239623	1	0.239623	1.7608	127
{DangGui,HuangQi,MaBianCao,TaoRen} => {JiNeiJin}	0.239623	1	0.239623	2.09486	127
{HuangQi,JiNeiJin,MaBianCao,TaoRen} => {DangGui}	0.239623	1	0.239623	2.20833	127
{DangGui,HuangQi,JiNeiJin,MaBianCao} => {TaoRen}	0.239623	0.992188	0.241509	3.50573	127
{DangGui,HuangQi,JiNeiJin,TaoRen} => {MaBianCao}	0.239623	0.992188	0.241509	3.70324	127
{BaiZhu,EZhu,MaBianCao,TaoRen} => {HuangQi}	0.239623	1	0.239623	1.7608	127
{BaiZhu,HuangQi,MaBianCao,TaoRen} => {EZhu}	0.239623	1	0.239623	2.05426	127
{EZhu,HuangQi,MaBianCao,TaoRen} => {BaiZhu}	0.239623	1	0.239623	2.09486	127
{BaiZhu,EZhu,HuangQi,MaBianCao} => {TaoRen}	0.239623	0.976923	0.245283	3.45179	127
{BaiZhu,EZhu,HuangQi,TaoRen} => {MaBianCao}	0.239623	0.992188	0.241509	3.70324	127
{BaiZhu,DouKou,MaBianCao,TaoRen} => {HuangQi}	0.239623	1	0.239623	1.7608	127
{BaiZhu,HuangQi,MaBianCao,TaoRen} => {DouKou}	0.239623	1	0.239623	2.07843	127
{DouKou,HuangQi,MaBianCao,TaoRen} => {BaiZhu}	0.239623	1	0.239623	2.09486	127
{BaiZhu,DouKou,HuangQi,MaBianCao} => {TaoRen}	0.239623	0.969466	0.24717	3.42545	127
{BaiZhu,DouKou,HuangQi,TaoRen} => {MaBianCao}	0.239623	1	0.239623	3.73239	127
{BaiZhu,JiNeiJin,MaBianCao,TaoRen} => {HuangQi}	0.239623	1	0.239623	1.7608	127
{BaiZhu,HuangQi,MaBianCao,TaoRen} => {JiNeiJin}	0.239623	1	0.239623	2.09486	127
{HuangQi,JiNeiJin,MaBianCao,TaoRen} => {BaiZhu}	0.239623	1	0.239623	2.09486	127
{BaiZhu,HuangQi,JiNeiJin,MaBianCao} => {TaoRen}	0.239623	0.969466	0.24717	3.42545	127
{BaiZhu,HuangQi,JiNeiJin,TaoRen} => {MaBianCao}	0.239623	0.992188	0.241509	3.70324	127
{DouKou,EZhu,MaBianCao,TaoRen} => {HuangQi}	0.239623	1	0.239623	1.7608	127
{EZhu,HuangQi,MaBianCao,TaoRen} => {DouKou}	0.239623	1	0.239623	2.07843	127
{DouKou,HuangQi,MaBianCao,TaoRen} => {EZhu}	0.239623	1	0.239623	2.05426	127
{DouKou,EZhu,HuangQi,MaBianCao} => {TaoRen}	0.239623	0.954887	0.250943	3.37393	127
{DouKou,EZhu,HuangQi,TaoRen} => {MaBianCao}	0.239623	1	0.239623	3.73239	127
{EZhu,JiNeiJin,MaBianCao,TaoRen} => {HuangQi}	0.239623	1	0.239623	1.7608	127
{EZhu,HuangQi,MaBianCao,TaoRen} => {JiNeiJin}	0.239623	1	0.239623	2.09486	127
{HuangQi,JiNeiJin,MaBianCao,TaoRen} => {EZhu}	0.239623	1	0.239623	2.05426	127
{EZhu,HuangQi,JiNeiJin,MaBianCao} => {TaoRen}	0.239623	0.947761	0.25283	3.34876	127
{EZhu,HuangQi,JiNeiJin,TaoRen} => {MaBianCao}	0.239623	0.992188	0.241509	3.70324	127
{DouKou,JiNeiJin,MaBianCao,TaoRen} => {HuangQi}	0.239623	1	0.239623	1.7608	127
{DouKou,HuangQi,MaBianCao,TaoRen} => {JiNeiJin}	0.239623	1	0.239623	2.09486	127
{HuangQi,JiNeiJin,MaBianCao,TaoRen} => {DouKou}	0.239623	1	0.239623	2.07843	127
{DouKou,HuangQi,JiNeiJin,MaBianCao} => {TaoRen}	0.239623	0.92029	0.260377	3.25169	127
{DouKou,HuangQi,JiNeiJin,TaoRen} => {MaBianCao}	0.239623	1	0.239623	3.73239	127
{BieJia,ChaiHu,FuLing,MaBianCao} => {HuangQi}	0.239623	1	0.239623	1.7608	127
{BieJia,ChaiHu,HuangQi,MaBianCao} => {FuLing}	0.239623	1	0.239623	2.28448	127
{ChaiHu,FuLing,HuangQi,MaBianCao} => {BieJia}	0.239623	1	0.239623	2.46512	127
{BieJia,FuLing,HuangQi,MaBianCao} => {ChaiHu}	0.239623	0.984496	0.243396	2.64864	127
{BieJia,ChaiHu,FuLing,HuangQi} => {MaBianCao}	0.239623	1	0.239623	3.73239	127
{BieJia,ChaiHu,DangGui,MaBianCao} => {HuangQi}	0.239623	1	0.239623	1.7608	127
{BieJia,ChaiHu,HuangQi,MaBianCao} => {DangGui}	0.239623	1	0.239623	2.20833	127
{ChaiHu,DangGui,HuangQi,MaBianCao} => {BieJia}	0.239623	1	0.239623	2.46512	127
{BieJia,DangGui,HuangQi,MaBianCao} => {ChaiHu}	0.239623	0.992188	0.241509	2.66934	127
{BieJia,ChaiHu,DangGui,HuangQi} => {MaBianCao}	0.239623	1	0.239623	3.73239	127
{BaiZhu,BieJia,ChaiHu,MaBianCao} => {HuangQi}	0.239623	1	0.239623	1.7608	127
{BieJia,ChaiHu,HuangQi,MaBianCao} => {BaiZhu}	0.239623	1	0.239623	2.09486	127
{BaiZhu,ChaiHu,HuangQi,MaBianCao} => {BieJia}	0.239623	1	0.239623	2.46512	127
{BaiZhu,BieJia,HuangQi,MaBianCao} => {ChaiHu}	0.239623	0.969466	0.24717	2.60821	127
[truncated: 199,535+ more rows]

## Sheet: Liver cancer
rules(Liver cancer)	support	confidence	coverage	lift	count
{BanZhiLian,EZhu} => {BaiHuaSheSheCao}	0.513793	0.96129	0.534483	1.22808	149
{BaiHuaSheSheCao,BanZhiLian} => {EZhu}	0.513793	0.841808	0.610345	1.16806	149
{BaiHuaSheSheCao,EZhu} => {BanZhiLian}	0.513793	0.780105	0.658621	1.23623	149
{BanZhiLian,DouKou} => {BaiHuaSheSheCao}	0.486207	0.979167	0.496552	1.25092	141
{BaiHuaSheSheCao,DouKou} => {BanZhiLian}	0.486207	0.986014	0.493103	1.56254	141
{BaiHuaSheSheCao,BanZhiLian} => {DouKou}	0.486207	0.79661	0.610345	1.46213	141
{BanZhiLian,JiNeiJin} => {BaiHuaSheSheCao}	0.455172	1	0.455172	1.27753	132
{BaiHuaSheSheCao,JiNeiJin} => {BanZhiLian}	0.455172	0.977778	0.465517	1.54948	132
{BaiHuaSheSheCao,BanZhiLian} => {JiNeiJin}	0.455172	0.745763	0.610345	1.51239	132
{EZhu,ZheBeiMu} => {BaiHuaSheSheCao}	0.444828	0.969925	0.458621	1.23911	129
{BaiHuaSheSheCao,ZheBeiMu} => {EZhu}	0.444828	1	0.444828	1.38756	129
{BaiHuaSheSheCao,EZhu} => {ZheBeiMu}	0.444828	0.675393	0.658621	1.39903	129
{BanZhiLian,ChongLou} => {BaiHuaSheSheCao}	0.444828	0.962687	0.462069	1.22986	129
{BaiHuaSheSheCao,ChongLou} => {BanZhiLian}	0.444828	0.992308	0.448276	1.57251	129
{BaiHuaSheSheCao,BanZhiLian} => {ChongLou}	0.444828	0.728814	0.610345	1.52055	129
{BanZhiLian,ZheBeiMu} => {BaiHuaSheSheCao}	0.441379	0.977099	0.451724	1.24828	128
{BaiHuaSheSheCao,ZheBeiMu} => {BanZhiLian}	0.441379	0.992248	0.444828	1.57241	128
{BaiHuaSheSheCao,BanZhiLian} => {ZheBeiMu}	0.441379	0.723164	0.610345	1.49798	128
{ChongLou,JiNeiJin} => {BaiHuaSheSheCao}	0.441379	0.992248	0.444828	1.26763	128
{BaiHuaSheSheCao,ChongLou} => {JiNeiJin}	0.441379	0.984615	0.448276	1.99677	128
{BaiHuaSheSheCao,JiNeiJin} => {ChongLou}	0.441379	0.948148	0.465517	1.97815	128
{BanZhiLian,EZhu,ZheBeiMu} => {BaiHuaSheSheCao}	0.441379	0.977099	0.451724	1.24828	128
{BaiHuaSheSheCao,BanZhiLian,ZheBeiMu} => {EZhu}	0.441379	1	0.441379	1.38756	128
{BaiHuaSheSheCao,EZhu,ZheBeiMu} => {BanZhiLian}	0.441379	0.992248	0.444828	1.57241	128
{BaiHuaSheSheCao,BanZhiLian,EZhu} => {ZheBeiMu}	0.441379	0.85906	0.513793	1.77948	128
{BanZhiLian,ChongLou,JiNeiJin} => {BaiHuaSheSheCao}	0.441379	1	0.441379	1.27753	128
{BaiHuaSheSheCao,ChongLou,JiNeiJin} => {BanZhiLian}	0.441379	1	0.441379	1.5847	128
{BaiHuaSheSheCao,BanZhiLian,ChongLou} => {JiNeiJin}	0.441379	0.992248	0.444828	2.01225	128
{BaiHuaSheSheCao,BanZhiLian,JiNeiJin} => {ChongLou}	0.441379	0.969697	0.455172	2.02311	128
{DouKou,JiNeiJin} => {BaiHuaSheSheCao}	0.437931	0.962121	0.455172	1.22914	127
{BaiHuaSheSheCao,JiNeiJin} => {DouKou}	0.437931	0.940741	0.465517	1.72668	127
{BaiHuaSheSheCao,DouKou} => {JiNeiJin}	0.437931	0.888112	0.493103	1.80107	127
{BanZhiLian,DouKou,JiNeiJin} => {BaiHuaSheSheCao}	0.437931	1	0.437931	1.27753	127
{BaiHuaSheSheCao,DouKou,JiNeiJin} => {BanZhiLian}	0.437931	1	0.437931	1.5847	127
{BaiHuaSheSheCao,BanZhiLian,JiNeiJin} => {DouKou}	0.437931	0.962121	0.455172	1.76592	127
{BaiHuaSheSheCao,BanZhiLian,DouKou} => {JiNeiJin}	0.437931	0.900709	0.486207	1.82661	127
{ChongLou,DouKou} => {BaiHuaSheSheCao}	0.434483	0.954545	0.455172	1.21946	126
{BaiHuaSheSheCao,ChongLou} => {DouKou}	0.434483	0.969231	0.448276	1.77897	126
{BaiHuaSheSheCao,DouKou} => {ChongLou}	0.434483	0.881119	0.493103	1.83831	126
{EZhu,JiNeiJin} => {BaiHuaSheSheCao}	0.434483	0.984375	0.441379	1.25757	126
{BaiHuaSheSheCao,JiNeiJin} => {EZhu}	0.434483	0.933333	0.465517	1.29506	126
{BaiHuaSheSheCao,EZhu} => {JiNeiJin}	0.434483	0.659686	0.658621	1.33782	126
{BanZhiLian,ChongLou,DouKou} => {BaiHuaSheSheCao}	0.434483	0.976744	0.444828	1.24782	126
{BaiHuaSheSheCao,ChongLou,DouKou} => {BanZhiLian}	0.434483	1	0.434483	1.5847	126
{BaiHuaSheSheCao,BanZhiLian,ChongLou} => {DouKou}	0.434483	0.976744	0.444828	1.79276	126
{BaiHuaSheSheCao,BanZhiLian,DouKou} => {ChongLou}	0.434483	0.893617	0.486207	1.86438	126
{ChongLou,DouKou,JiNeiJin} => {BaiHuaSheSheCao}	0.431034	0.992063	0.434483	1.26739	125
{BaiHuaSheSheCao,ChongLou,JiNeiJin} => {DouKou}	0.431034	0.976562	0.441379	1.79242	125
{BaiHuaSheSheCao,ChongLou,DouKou} => {JiNeiJin}	0.431034	0.992063	0.434483	2.01188	125
{BaiHuaSheSheCao,DouKou,JiNeiJin} => {ChongLou}	0.431034	0.984252	0.437931	2.05348	125
{BanZhiLian,ChongLou,DouKou,JiNeiJin} => {BaiHuaSheSheCao}	0.431034	1	0.431034	1.27753	125
{BaiHuaSheSheCao,ChongLou,DouKou,JiNeiJin} => {BanZhiLian}	0.431034	1	0.431034	1.5847	125
{BaiHuaSheSheCao,BanZhiLian,ChongLou,JiNeiJin} => {DouKou}	0.431034	0.976562	0.441379	1.79242	125
{BaiHuaSheSheCao,BanZhiLian,ChongLou,DouKou} => {JiNeiJin}	0.431034	0.992063	0.434483	2.01188	125
{BaiHuaSheSheCao,BanZhiLian,DouKou,JiNeiJin} => {ChongLou}	0.431034	0.984252	0.437931	2.05348	125
{ChongLou,EZhu} => {BaiHuaSheSheCao}	0.427586	0.946565	0.451724	1.20927	124
{BaiHuaSheSheCao,ChongLou} => {EZhu}	0.427586	0.953846	0.448276	1.32352	124
{BaiHuaSheSheCao,EZhu} => {ChongLou}	0.427586	0.649215	0.658621	1.35448	124
{DouKou,EZhu} => {BaiHuaSheSheCao}	0.427586	0.932331	0.458621	1.19108	124
{BaiHuaSheSheCao,DouKou} => {EZhu}	0.427586	0.867133	0.493103	1.2032	124
{BaiHuaSheSheCao,EZhu} => {DouKou}	0.427586	0.649215	0.658621	1.1916	124
{BanZhiLian,EZhu,JiNeiJin} => {BaiHuaSheSheCao}	0.427586	1	0.427586	1.27753	124
{BaiHuaSheSheCao,BanZhiLian,JiNeiJin} => {EZhu}	0.427586	0.939394	0.455172	1.30347	124
{BaiHuaSheSheCao,EZhu,JiNeiJin} => {BanZhiLian}	0.427586	0.984127	0.434483	1.55955	124
{BaiHuaSheSheCao,BanZhiLian,EZhu} => {JiNeiJin}	0.427586	0.832215	0.513793	1.68771	124
{BanZhiLian,DouKou,EZhu} => {BaiHuaSheSheCao}	0.427586	0.976378	0.437931	1.24736	124
{BaiHuaSheSheCao,BanZhiLian,DouKou} => {EZhu}	0.427586	0.879433	0.486207	1.22027	124
{BaiHuaSheSheCao,DouKou,EZhu} => {BanZhiLian}	0.427586	1	0.427586	1.5847	124
{BaiHuaSheSheCao,BanZhiLian,EZhu} => {DouKou}	0.427586	0.832215	0.513793	1.52748	124
{BanZhiLian,ChongLou,EZhu} => {BaiHuaSheSheCao}	0.424138	0.960938	0.441379	1.22763	123
{BaiHuaSheSheCao,BanZhiLian,ChongLou} => {EZhu}	0.424138	0.953488	0.444828	1.32302	123
{BaiHuaSheSheCao,ChongLou,EZhu} => {BanZhiLian}	0.424138	0.991935	0.427586	1.57192	123
{BaiHuaSheSheCao,BanZhiLian,EZhu} => {ChongLou}	0.424138	0.825503	0.513793	1.72227	123
{ChongLou,EZhu,JiNeiJin} => {BaiHuaSheSheCao}	0.42069	1	0.42069	1.27753	122
{BaiHuaSheSheCao,ChongLou,JiNeiJin} => {EZhu}	0.42069	0.953125	0.441379	1.32252	122
{BaiHuaSheSheCao,ChongLou,EZhu} => {JiNeiJin}	0.42069	0.983871	0.427586	1.99526	122
{BaiHuaSheSheCao,EZhu,JiNeiJin} => {ChongLou}	0.42069	0.968254	0.434483	2.0201	122
{BanZhiLian,ChongLou,EZhu,JiNeiJin} => {BaiHuaSheSheCao}	0.42069	1	0.42069	1.27753	122
{BaiHuaSheSheCao,BanZhiLian,ChongLou,JiNeiJin} => {EZhu}	0.42069	0.953125	0.441379	1.32252	122
{BaiHuaSheSheCao,ChongLou,EZhu,JiNeiJin} => {BanZhiLian}	0.42069	1	0.42069	1.5847	122
{BaiHuaSheSheCao,BanZhiLian,ChongLou,EZhu} => {JiNeiJin}	0.42069	0.99187	0.424138	2.01148	122
{BaiHuaSheSheCao,BanZhiLian,EZhu,JiNeiJin} => {ChongLou}	0.42069	0.983871	0.427586	2.05268	122
{JiNeiJin,ShanCiGu} => {BaiHuaSheSheCao}	0.417241	0.991803	0.42069	1.26706	121
{BaiHuaSheSheCao,ShanCiGu} => {JiNeiJin}	0.417241	1	0.417241	2.02797	121
{BaiHuaSheSheCao,JiNeiJin} => {ShanCiGu}	0.417241	0.896296	0.465517	2.11322	121
{BanZhiLian,ShanCiGu} => {BaiHuaSheSheCao}	0.417241	0.991803	0.42069	1.26706	121
{BaiHuaSheSheCao,ShanCiGu} => {BanZhiLian}	0.417241	1	0.417241	1.5847	121
{BaiHuaSheSheCao,BanZhiLian} => {ShanCiGu}	0.417241	0.683616	0.610345	1.61178	121
{EZhu,ShanCiGu} => {BaiHuaSheSheCao}	0.417241	0.991803	0.42069	1.26706	121
{BaiHuaSheSheCao,ShanCiGu} => {EZhu}	0.417241	1	0.417241	1.38756	121
{BaiHuaSheSheCao,EZhu} => {ShanCiGu}	0.417241	0.633508	0.658621	1.49364	121
{BanZhiLian,JiNeiJin,ShanCiGu} => {BaiHuaSheSheCao}	0.417241	1	0.417241	1.27753	121
{BaiHuaSheSheCao,JiNeiJin,ShanCiGu} => {BanZhiLian}	0.417241	1	0.417241	1.5847	121
{BaiHuaSheSheCao,BanZhiLian,ShanCiGu} => {JiNeiJin}	0.417241	1	0.417241	2.02797	121
{BaiHuaSheSheCao,BanZhiLian,JiNeiJin} => {ShanCiGu}	0.417241	0.916667	0.455172	2.16125	121
{EZhu,JiNeiJin,ShanCiGu} => {BaiHuaSheSheCao}	0.417241	1	0.417241	1.27753	121
{BaiHuaSheSheCao,JiNeiJin,ShanCiGu} => {EZhu}	0.417241	1	0.417241	1.38756	121
{BaiHuaSheSheCao,EZhu,ShanCiGu} => {JiNeiJin}	0.417241	1	0.417241	2.02797	121
{BaiHuaSheSheCao,EZhu,JiNeiJin} => {ShanCiGu}	0.417241	0.960317	0.434483	2.26416	121
{BanZhiLian,EZhu,ShanCiGu} => {BaiHuaSheSheCao}	0.417241	0.991803	0.42069	1.26706	121
{BaiHuaSheSheCao,BanZhiLian,ShanCiGu} => {EZhu}	0.417241	1	0.417241	1.38756	121
{BaiHuaSheSheCao,EZhu,ShanCiGu} => {BanZhiLian}	0.417241	1	0.417241	1.5847	121
{BaiHuaSheSheCao,BanZhiLian,EZhu} => {ShanCiGu}	0.417241	0.812081	0.513793	1.91466	121
{BanZhiLian,EZhu,JiNeiJin,ShanCiGu} => {BaiHuaSheSheCao}	0.417241	1	0.417241	1.27753	121
{BaiHuaSheSheCao,BanZhiLian,JiNeiJin,ShanCiGu} => {EZhu}	0.417241	1	0.417241	1.38756	121
{BaiHuaSheSheCao,EZhu,JiNeiJin,ShanCiGu} => {BanZhiLian}	0.417241	1	0.417241	1.5847	121
{BaiHuaSheSheCao,BanZhiLian,EZhu,ShanCiGu} => {JiNeiJin}	0.417241	1	0.417241	2.02797	121
{BaiHuaSheSheCao,BanZhiLian,EZhu,JiNeiJin} => {ShanCiGu}	0.417241	0.975806	0.427586	2.30068	121
{ShanCiGu,ZheBeiMu} => {BaiHuaSheSheCao}	0.413793	0.991736	0.417241	1.26697	120
{BaiHuaSheSheCao,ShanCiGu} => {ZheBeiMu}	0.413793	0.991736	0.417241	2.05431	120
{BaiHuaSheSheCao,ZheBeiMu} => {ShanCiGu}	0.413793	0.930233	0.444828	2.19323	120
{ChongLou,ShanCiGu} => {BaiHuaSheSheCao}	0.413793	0.983607	0.42069	1.25659	120
{BaiHuaSheSheCao,ShanCiGu} => {ChongLou}	0.413793	0.991736	0.417241	2.06909	120
{BaiHuaSheSheCao,ChongLou} => {ShanCiGu}	0.413793	0.923077	0.448276	2.17636	120
{ChongLou,ZheBeiMu} => {BaiHuaSheSheCao}	0.413793	0.967742	0.427586	1.23632	120
{BaiHuaSheSheCao,ZheBeiMu} => {ChongLou}	0.413793	0.930233	0.444828	1.94077	120
{BaiHuaSheSheCao,ChongLou} => {ZheBeiMu}	0.413793	0.923077	0.448276	1.91209	120
{JiNeiJin,ZheBeiMu} => {BaiHuaSheSheCao}	0.413793	0.983607	0.42069	1.25659	120
{BaiHuaSheSheCao,ZheBeiMu} => {JiNeiJin}	0.413793	0.930233	0.444828	1.88649	120
{BaiHuaSheSheCao,JiNeiJin} => {ZheBeiMu}	0.413793	0.888889	0.465517	1.84127	120
{DouKou,ZheBeiMu} => {BaiHuaSheSheCao}	0.413793	0.967742	0.427586	1.23632	120
{BaiHuaSheSheCao,ZheBeiMu} => {DouKou}	0.413793	0.930233	0.444828	1.70739	120
{BaiHuaSheSheCao,DouKou} => {ZheBeiMu}	0.413793	0.839161	0.493103	1.73826	120
{ChongLou,ShanCiGu,ZheBeiMu} => {BaiHuaSheSheCao}	0.413793	0.991736	0.417241	1.26697	120
{BaiHuaSheSheCao,ShanCiGu,ZheBeiMu} => {ChongLou}	0.413793	1	0.413793	2.08633	120
{BaiHuaSheSheCao,ChongLou,ShanCiGu} => {ZheBeiMu}	0.413793	1	0.413793	2.07143	120
{BaiHuaSheSheCao,ChongLou,ZheBeiMu} => {ShanCiGu}	0.413793	1	0.413793	2.35772	120
{JiNeiJin,ShanCiGu,ZheBeiMu} => {BaiHuaSheSheCao}	0.413793	0.991736	0.417241	1.26697	120
{BaiHuaSheSheCao,ShanCiGu,ZheBeiMu} => {JiNeiJin}	0.413793	1	0.413793	2.02797	120
{BaiHuaSheSheCao,JiNeiJin,ShanCiGu} => {ZheBeiMu}	0.413793	0.991736	0.417241	2.05431	120
{BaiHuaSheSheCao,JiNeiJin,ZheBeiMu} => {ShanCiGu}	0.413793	1	0.413793	2.35772	120
{BanZhiLian,ShanCiGu,ZheBeiMu} => {BaiHuaSheSheCao}	0.413793	1	0.413793	1.27753	120
{BaiHuaSheSheCao,ShanCiGu,ZheBeiMu} => {BanZhiLian}	0.413793	1	0.413793	1.5847	120
{BaiHuaSheSheCao,BanZhiLian,ShanCiGu} => {ZheBeiMu}	0.413793	0.991736	0.417241	2.05431	120
{BaiHuaSheSheCao,BanZhiLian,ZheBeiMu} => {ShanCiGu}	0.413793	0.9375	0.441379	2.21037	120
{EZhu,ShanCiGu,ZheBeiMu} => {BaiHuaSheSheCao}	0.413793	1	0.413793	1.27753	120
{BaiHuaSheSheCao,ShanCiGu,ZheBeiMu} => {EZhu}	0.413793	1	0.413793	1.38756	120
{BaiHuaSheSheCao,EZhu,ShanCiGu} => {ZheBeiMu}	0.413793	0.991736	0.417241	2.05431	120
{BaiHuaSheSheCao,EZhu,ZheBeiMu} => {ShanCiGu}	0.413793	0.930233	0.444828	2.19323	120
{ChongLou,JiNeiJin,ShanCiGu} => {BaiHuaSheSheCao}	0.413793	0.991736	0.417241	1.26697	120
{BaiHuaSheSheCao,ChongLou,ShanCiGu} => {JiNeiJin}	0.413793	1	0.413793	2.02797	120
{BaiHuaSheSheCao,JiNeiJin,ShanCiGu} => {ChongLou}	0.413793	0.991736	0.417241	2.06909	120
{BaiHuaSheSheCao,ChongLou,JiNeiJin} => {ShanCiGu}	0.413793	0.9375	0.441379	2.21037	120
{BanZhiLian,ChongLou,ShanCiGu} => {BaiHuaSheSheCao}	0.413793	0.991736	0.417241	1.26697	120
{BaiHuaSheSheCao,ChongLou,ShanCiGu} => {BanZhiLian}	0.413793	1	0.413793	1.5847	120
{BaiHuaSheSheCao,BanZhiLian,ShanCiGu} => {ChongLou}	0.413793	0.991736	0.417241	2.06909	120
{BaiHuaSheSheCao,BanZhiLian,ChongLou} => {ShanCiGu}	0.413793	0.930233	0.444828	2.19323	120
{ChongLou,EZhu,ShanCiGu} => {BaiHuaSheSheCao}	0.413793	0.991736	0.417241	1.26697	120
{BaiHuaSheSheCao,ChongLou,ShanCiGu} => {EZhu}	0.413793	1	0.413793	1.38756	120
{BaiHuaSheSheCao,EZhu,ShanCiGu} => {ChongLou}	0.413793	0.991736	0.417241	2.06909	120
{BaiHuaSheSheCao,ChongLou,EZhu} => {ShanCiGu}	0.413793	0.967742	0.427586	2.28167	120
{ChongLou,JiNeiJin,ZheBeiMu} => {BaiHuaSheSheCao}	0.413793	0.991736	0.417241	1.26697	120
{BaiHuaSheSheCao,ChongLou,ZheBeiMu} => {JiNeiJin}	0.413793	1	0.413793	2.02797	120
{BaiHuaSheSheCao,JiNeiJin,ZheBeiMu} => {ChongLou}	0.413793	1	0.413793	2.08633	120
{BaiHuaSheSheCao,ChongLou,JiNeiJin} => {ZheBeiMu}	0.413793	0.9375	0.441379	1.94196	120
{BanZhiLian,ChongLou,ZheBeiMu} => {BaiHuaSheSheCao}	0.413793	0.97561	0.424138	1.24637	120
{BaiHuaSheSheCao,ChongLou,ZheBeiMu} => {BanZhiLian}	0.413793	1	0.413793	1.5847	120
{BaiHuaSheSheCao,BanZhiLian,ZheBeiMu} => {ChongLou}	0.413793	0.9375	0.441379	1.95594	120
{BaiHuaSheSheCao,BanZhiLian,ChongLou} => {ZheBeiMu}	0.413793	0.930233	0.444828	1.92691	120
{ChongLou,EZhu,ZheBeiMu} => {BaiHuaSheSheCao}	0.413793	0.97561	0.424138	1.24637	120
{BaiHuaSheSheCao,ChongLou,ZheBeiMu} => {EZhu}	0.413793	1	0.413793	1.38756	120
{BaiHuaSheSheCao,EZhu,ZheBeiMu} => {ChongLou}	0.413793	0.930233	0.444828	1.94077	120
{BaiHuaSheSheCao,ChongLou,EZhu} => {ZheBeiMu}	0.413793	0.967742	0.427586	2.00461	120
{BanZhiLian,JiNeiJin,ZheBeiMu} => {BaiHuaSheSheCao}	0.413793	1	0.413793	1.27753	120
{BaiHuaSheSheCao,JiNeiJin,ZheBeiMu} => {BanZhiLian}	0.413793	1	0.413793	1.5847	120
{BaiHuaSheSheCao,BanZhiLian,ZheBeiMu} => {JiNeiJin}	0.413793	0.9375	0.441379	1.90122	120
{BaiHuaSheSheCao,BanZhiLian,JiNeiJin} => {ZheBeiMu}	0.413793	0.909091	0.455172	1.88312	120
{EZhu,JiNeiJin,ZheBeiMu} => {BaiHuaSheSheCao}	0.413793	1	0.413793	1.27753	120
{BaiHuaSheSheCao,JiNeiJin,ZheBeiMu} => {EZhu}	0.413793	1	0.413793	1.38756	120
{BaiHuaSheSheCao,EZhu,ZheBeiMu} => {JiNeiJin}	0.413793	0.930233	0.444828	1.88649	120
{BaiHuaSheSheCao,EZhu,JiNeiJin} => {ZheBeiMu}	0.413793	0.952381	0.434483	1.97279	120
{BanZhiLian,DouKou,ZheBeiMu} => {BaiHuaSheSheCao}	0.413793	0.983607	0.42069	1.25659	120
{BaiHuaSheSheCao,DouKou,ZheBeiMu} => {BanZhiLian}	0.413793	1	0.413793	1.5847	120
{BaiHuaSheSheCao,BanZhiLian,ZheBeiMu} => {DouKou}	0.413793	0.9375	0.441379	1.72073	120
{BaiHuaSheSheCao,BanZhiLian,DouKou} => {ZheBeiMu}	0.413793	0.851064	0.486207	1.76292	120
{DouKou,EZhu,ZheBeiMu} => {BaiHuaSheSheCao}	0.413793	0.983607	0.42069	1.25659	120
{BaiHuaSheSheCao,DouKou,ZheBeiMu} => {EZhu}	0.413793	1	0.413793	1.38756	120
{BaiHuaSheSheCao,EZhu,ZheBeiMu} => {DouKou}	0.413793	0.930233	0.444828	1.70739	120
{BaiHuaSheSheCao,DouKou,EZhu} => {ZheBeiMu}	0.413793	0.967742	0.427586	2.00461	120
{ChongLou,DouKou,EZhu} => {BaiHuaSheSheCao}	0.413793	0.96	0.431034	1.22643	120
{BaiHuaSheSheCao,ChongLou,DouKou} => {EZhu}	0.413793	0.952381	0.434483	1.32149	120
{BaiHuaSheSheCao,ChongLou,EZhu} => {DouKou}	0.413793	0.967742	0.427586	1.77624	120
{BaiHuaSheSheCao,DouKou,EZhu} => {ChongLou}	0.413793	0.967742	0.427586	2.01903	120
{DouKou,EZhu,JiNeiJin} => {BaiHuaSheSheCao}	0.413793	0.991736	0.417241	1.26697	120
{BaiHuaSheSheCao,DouKou,JiNeiJin} => {EZhu}	0.413793	0.944882	0.437931	1.31108	120
{BaiHuaSheSheCao,EZhu,JiNeiJin} => {DouKou}	0.413793	0.952381	0.434483	1.74804	120
{BaiHuaSheSheCao,DouKou,EZhu} => {JiNeiJin}	0.413793	0.967742	0.427586	1.96255	120
{ChongLou,JiNeiJin,ShanCiGu,ZheBeiMu} => {BaiHuaSheSheCao}	0.413793	0.991736	0.417241	1.26697	120
{BaiHuaSheSheCao,ChongLou,ShanCiGu,ZheBeiMu} => {JiNeiJin}	0.413793	1	0.413793	2.02797	120
{BaiHuaSheSheCao,JiNeiJin,ShanCiGu,ZheBeiMu} => {ChongLou}	0.413793	1	0.413793	2.08633	120
{BaiHuaSheSheCao,ChongLou,JiNeiJin,ShanCiGu} => {ZheBeiMu}	0.413793	1	0.413793	2.07143	120
{BaiHuaSheSheCao,ChongLou,JiNeiJin,ZheBeiMu} => {ShanCiGu}	0.413793	1	0.413793	2.35772	120
{BanZhiLian,ChongLou,ShanCiGu,ZheBeiMu} => {BaiHuaSheSheCao}	0.413793	1	0.413793	1.27753	120
{BaiHuaSheSheCao,ChongLou,ShanCiGu,ZheBeiMu} => {BanZhiLian}	0.413793	1	0.413793	1.5847	120
{BaiHuaSheSheCao,BanZhiLian,ShanCiGu,ZheBeiMu} => {ChongLou}	0.413793	1	0.413793	2.08633	120
{BaiHuaSheSheCao,BanZhiLian,ChongLou,ShanCiGu} => {ZheBeiMu}	0.413793	1	0.413793	2.07143	120
{BaiHuaSheSheCao,BanZhiLian,ChongLou,ZheBeiMu} => {ShanCiGu}	0.413793	1	0.413793	2.35772	120
{ChongLou,EZhu,ShanCiGu,ZheBeiMu} => {BaiHuaSheSheCao}	0.413793	1	0.413793	1.27753	120
{BaiHuaSheSheCao,ChongLou,ShanCiGu,ZheBeiMu} => {EZhu}	0.413793	1	0.413793	1.38756	120
{BaiHuaSheSheCao,EZhu,ShanCiGu,ZheBeiMu} => {ChongLou}	0.413793	1	0.413793	2.08633	120
{BaiHuaSheSheCao,ChongLou,EZhu,ShanCiGu} => {ZheBeiMu}	0.413793	1	0.413793	2.07143	120
{BaiHuaSheSheCao,ChongLou,EZhu,ZheBeiMu} => {ShanCiGu}	0.413793	1	0.413793	2.35772	120
{BanZhiLian,JiNeiJin,ShanCiGu,ZheBeiMu} => {BaiHuaSheSheCao}	0.413793	1	0.413793	1.27753	120
{BaiHuaSheSheCao,JiNeiJin,ShanCiGu,ZheBeiMu} => {BanZhiLian}	0.413793	1	0.413793	1.5847	120
{BaiHuaSheSheCao,BanZhiLian,ShanCiGu,ZheBeiMu} => {JiNeiJin}	0.413793	1	0.413793	2.02797	120
{BaiHuaSheSheCao,BanZhiLian,JiNeiJin,ShanCiGu} => {ZheBeiMu}	0.413793	0.991736	0.417241	2.05431	120
{BaiHuaSheSheCao,BanZhiLian,JiNeiJin,ZheBeiMu} => {ShanCiGu}	0.413793	1	0.413793	2.35772	120
{EZhu,JiNeiJin,ShanCiGu,ZheBeiMu} => {BaiHuaSheSheCao}	0.413793	1	0.413793	1.27753	120
{BaiHuaSheSheCao,JiNeiJin,ShanCiGu,ZheBeiMu} => {EZhu}	0.413793	1	0.413793	1.38756	120
{BaiHuaSheSheCao,EZhu,ShanCiGu,ZheBeiMu} => {JiNeiJin}	0.413793	1	0.413793	2.02797	120
{BaiHuaSheSheCao,EZhu,JiNeiJin,ShanCiGu} => {ZheBeiMu}	0.413793	0.991736	0.417241	2.05431	120
{BaiHuaSheSheCao,EZhu,JiNeiJin,ZheBeiMu} => {ShanCiGu}	0.413793	1	0.413793	2.35772	120
{BanZhiLian,EZhu,ShanCiGu,ZheBeiMu} => {BaiHuaSheSheCao}	0.413793	1	0.413793	1.27753	120
{BaiHuaSheSheCao,BanZhiLian,ShanCiGu,ZheBeiMu} => {EZhu}	0.413793	1	0.413793	1.38756	120
{BaiHuaSheSheCao,EZhu,ShanCiGu,ZheBeiMu} => {BanZhiLian}	0.413793	1	0.413793	1.5847	120
{BaiHuaSheSheCao,BanZhiLian,EZhu,ShanCiGu} => {ZheBeiMu}	0.413793	0.991736	0.417241	2.05431	120
{BaiHuaSheSheCao,BanZhiLian,EZhu,ZheBeiMu} => {ShanCiGu}	0.413793	0.9375	0.441379	2.21037	120
{BanZhiLian,ChongLou,JiNeiJin,ShanCiGu} => {BaiHuaSheSheCao}	0.413793	1	0.413793	1.27753	120
{BaiHuaSheSheCao,ChongLou,JiNeiJin,ShanCiGu} => {BanZhiLian}	0.413793	1	0.413793	1.5847	120
{BaiHuaSheSheCao,BanZhiLian,ChongLou,ShanCiGu} => {JiNeiJin}	0.413793	1	0.413793	2.02797	120
{BaiHuaSheSheCao,BanZhiLian,JiNeiJin,ShanCiGu} => {ChongLou}	0.413793	0.991736	0.417241	2.06909	120
{BaiHuaSheSheCao,BanZhiLian,ChongLou,JiNeiJin} => {ShanCiGu}	0.413793	0.9375	0.441379	2.21037	120
{ChongLou,EZhu,JiNeiJin,ShanCiGu} => {BaiHuaSheSheCao}	0.413793	1	0.413793	1.27753	120
{BaiHuaSheSheCao,ChongLou,JiNeiJin,ShanCiGu} => {EZhu}	0.413793	1	0.413793	1.38756	120
{BaiHuaSheSheCao,ChongLou,EZhu,ShanCiGu} => {JiNeiJin}	0.413793	1	0.413793	2.02797	120
{BaiHuaSheSheCao,EZhu,JiNeiJin,ShanCiGu} => {ChongLou}	0.413793	0.991736	0.417241	2.06909	120
{BaiHuaSheSheCao,ChongLou,EZhu,JiNeiJin} => {ShanCiGu}	0.413793	0.983607	0.42069	2.31907	120
{BanZhiLian,ChongLou,EZhu,ShanCiGu} => {BaiHuaSheSheCao}	0.413793	0.991736	0.417241	1.26697	120
{BaiHuaSheSheCao,BanZhiLian,ChongLou,ShanCiGu} => {EZhu}	0.413793	1	0.413793	1.38756	120
{BaiHuaSheSheCao,ChongLou,EZhu,ShanCiGu} => {BanZhiLian}	0.413793	1	0.413793	1.5847	120
{BaiHuaSheSheCao,BanZhiLian,EZhu,ShanCiGu} => {ChongLou}	0.413793	0.991736	0.417241	2.06909	120
{BaiHuaSheSheCao,BanZhiLian,ChongLou,EZhu} => {ShanCiGu}	0.413793	0.97561	0.424138	2.30022	120
{BanZhiLian,ChongLou,JiNeiJin,ZheBeiMu} => {BaiHuaSheSheCao}	0.413793	1	0.413793	1.27753	120
{BaiHuaSheSheCao,ChongLou,JiNeiJin,ZheBeiMu} => {BanZhiLian}	0.413793	1	0.413793	1.5847	120
{BaiHuaSheSheCao,BanZhiLian,ChongLou,ZheBeiMu} => {JiNeiJin}	0.413793	1	0.413793	2.02797	120
{BaiHuaSheSheCao,BanZhiLian,JiNeiJin,ZheBeiMu} => {ChongLou}	0.413793	1	0.413793	2.08633	120
{BaiHuaSheSheCao,BanZhiLian,ChongLou,JiNeiJin} => {ZheBeiMu}	0.413793	0.9375	0.441379	1.94196	120
{ChongLou,EZhu,JiNeiJin,ZheBeiMu} => {BaiHuaSheSheCao}	0.413793	1	0.413793	1.27753	120
{BaiHuaSheSheCao,ChongLou,JiNeiJin,ZheBeiMu} => {EZhu}	0.413793	1	0.413793	1.38756	120
{BaiHuaSheSheCao,ChongLou,EZhu,ZheBeiMu} => {JiNeiJin}	0.413793	1	0.413793	2.02797	120
{BaiHuaSheSheCao,EZhu,JiNeiJin,ZheBeiMu} => {ChongLou}	0.413793	1	0.413793	2.08633	120
{BaiHuaSheSheCao,ChongLou,EZhu,JiNeiJin} => {ZheBeiMu}	0.413793	0.983607	0.42069	2.03747	120
{BanZhiLian,ChongLou,EZhu,ZheBeiMu} => {BaiHuaSheSheCao}	0.413793	0.97561	0.424138	1.24637	120
{BaiHuaSheSheCao,BanZhiLian,ChongLou,ZheBeiMu} => {EZhu}	0.413793	1	0.413793	1.38756	120
{BaiHuaSheSheCao,ChongLou,EZhu,ZheBeiMu} => {BanZhiLian}	0.413793	1	0.413793	1.5847	120
{BaiHuaSheSheCao,BanZhiLian,EZhu,ZheBeiMu} => {ChongLou}	0.413793	0.9375	0.441379	1.95594	120
{BaiHuaSheSheCao,BanZhiLian,ChongLou,EZhu} => {ZheBeiMu}	0.413793	0.97561	0.424138	2.02091	120
{BanZhiLian,EZhu,JiNeiJin,ZheBeiMu} => {BaiHuaSheSheCao}	0.413793	1	0.413793	1.27753	120
{BaiHuaSheSheCao,BanZhiLian,JiNeiJin,ZheBeiMu} => {EZhu}	0.413793	1	0.413793	1.38756	120
{BaiHuaSheSheCao,EZhu,JiNeiJin,ZheBeiMu} => {BanZhiLian}	0.413793	1	0.413793	1.5847	120
{BaiHuaSheSheCao,BanZhiLian,EZhu,ZheBeiMu} => {JiNeiJin}	0.413793	0.9375	0.441379	1.90122	120
{BaiHuaSheSheCao,BanZhiLian,EZhu,JiNeiJin} => {ZheBeiMu}	0.413793	0.967742	0.427586	2.00461	120
{BanZhiLian,DouKou,EZhu,ZheBeiMu} => {BaiHuaSheSheCao}	0.413793	0.983607	0.42069	1.25659	120
{BaiHuaSheSheCao,BanZhiLian,DouKou,ZheBeiMu} => {EZhu}	0.413793	1	0.413793	1.38756	120
{BaiHuaSheSheCao,DouKou,EZhu,ZheBeiMu} => {BanZhiLian}	0.413793	1	0.413793	1.5847	120
{BaiHuaSheSheCao,BanZhiLian,EZhu,ZheBeiMu} => {DouKou}	0.413793	0.9375	0.441379	1.72073	120
{BaiHuaSheSheCao,BanZhiLian,DouKou,EZhu} => {ZheBeiMu}	0.413793	0.967742	0.427586	2.00461	120
{BanZhiLian,ChongLou,DouKou,EZhu} => {BaiHuaSheSheCao}	0.413793	0.97561	0.424138	1.24637	120
{BaiHuaSheSheCao,BanZhiLian,ChongLou,DouKou} => {EZhu}	0.413793	0.952381	0.434483	1.32149	120
{BaiHuaSheSheCao,ChongLou,DouKou,EZhu} => {BanZhiLian}	0.413793	1	0.413793	1.5847	120
{BaiHuaSheSheCao,BanZhiLian,ChongLou,EZhu} => {DouKou}	0.413793	0.97561	0.424138	1.79068	120
{BaiHuaSheSheCao,BanZhiLian,DouKou,EZhu} => {ChongLou}	0.413793	0.967742	0.427586	2.01903	120
{BanZhiLian,DouKou,EZhu,JiNeiJin} => {BaiHuaSheSheCao}	0.413793	1	0.413793	1.27753	120
{BaiHuaSheSheCao,BanZhiLian,DouKou,JiNeiJin} => {EZhu}	0.413793	0.944882	0.437931	1.31108	120
{BaiHuaSheSheCao,DouKou,EZhu,JiNeiJin} => {BanZhiLian}	0.413793	1	0.413793	1.5847	120
{BaiHuaSheSheCao,BanZhiLian,EZhu,JiNeiJin} => {DouKou}	0.413793	0.967742	0.427586	1.77624	120
{BaiHuaSheSheCao,BanZhiLian,DouKou,EZhu} => {JiNeiJin}	0.413793	0.967742	0.427586	1.96255	120
{BanZhiLian,ChongLou,JiNeiJin,ShanCiGu,ZheBeiMu} => {BaiHuaSheSheCao}	0.413793	1	0.413793	1.27753	120
{BaiHuaSheSheCao,ChongLou,JiNeiJin,ShanCiGu,ZheBeiMu} => {BanZhiLian}	0.413793	1	0.413793	1.5847	120
{BaiHuaSheSheCao,BanZhiLian,ChongLou,ShanCiGu,ZheBeiMu} => {JiNeiJin}	0.413793	1	0.413793	2.02797	120
{BaiHuaSheSheCao,BanZhiLian,JiNeiJin,ShanCiGu,ZheBeiMu} => {ChongLou}	0.413793	1	0.413793	2.08633	120
{BaiHuaSheSheCao,BanZhiLian,ChongLou,JiNeiJin,ShanCiGu} => {ZheBeiMu}	0.413793	1	0.413793	2.07143	120
{BaiHuaSheSheCao,BanZhiLian,ChongLou,JiNeiJin,ZheBeiMu} => {ShanCiGu}	0.413793	1	0.413793	2.35772	120
{ChongLou,EZhu,JiNeiJin,ShanCiGu,ZheBeiMu} => {BaiHuaSheSheCao}	0.413793	1	0.413793	1.27753	120
{BaiHuaSheSheCao,ChongLou,JiNeiJin,ShanCiGu,ZheBeiMu} => {EZhu}	0.413793	1	0.413793	1.38756	120
{BaiHuaSheSheCao,ChongLou,EZhu,ShanCiGu,ZheBeiMu} => {JiNeiJin}	0.413793	1	0.413793	2.02797	120
{BaiHuaSheSheCao,EZhu,JiNeiJin,ShanCiGu,ZheBeiMu} => {ChongLou}	0.413793	1	0.413793	2.08633	120
{BaiHuaSheSheCao,ChongLou,EZhu,JiNeiJin,ShanCiGu} => {ZheBeiMu}	0.413793	1	0.413793	2.07143	120
{BaiHuaSheSheCao,ChongLou,EZhu,JiNeiJin,ZheBeiMu} => {ShanCiGu}	0.413793	1	0.413793	2.35772	120
{BanZhiLian,ChongLou,EZhu,ShanCiGu,ZheBeiMu} => {BaiHuaSheSheCao}	0.413793	1	0.413793	1.27753	120
{BaiHuaSheSheCao,BanZhiLian,ChongLou,ShanCiGu,ZheBeiMu} => {EZhu}	0.413793	1	0.413793	1.38756	120
{BaiHuaSheSheCao,ChongLou,EZhu,ShanCiGu,ZheBeiMu} => {BanZhiLian}	0.413793	1	0.413793	1.5847	120
{BaiHuaSheSheCao,BanZhiLian,EZhu,ShanCiGu,ZheBeiMu} => {ChongLou}	0.413793	1	0.413793	2.08633	120
{BaiHuaSheSheCao,BanZhiLian,ChongLou,EZhu,ShanCiGu} => {ZheBeiMu}	0.413793	1	0.413793	2.07143	120
{BaiHuaSheSheCao,BanZhiLian,ChongLou,EZhu,ZheBeiMu} => {ShanCiGu}	0.413793	1	0.413793	2.35772	120
{BanZhiLian,EZhu,JiNeiJin,ShanCiGu,ZheBeiMu} => {BaiHuaSheSheCao}	0.413793	1	0.413793	1.27753	120
{BaiHuaSheSheCao,BanZhiLian,JiNeiJin,ShanCiGu,ZheBeiMu} => {EZhu}	0.413793	1	0.413793	1.38756	120
{BaiHuaSheSheCao,EZhu,JiNeiJin,ShanCiGu,ZheBeiMu} => {BanZhiLian}	0.413793	1	0.413793	1.5847	120
{BaiHuaSheSheCao,BanZhiLian,EZhu,ShanCiGu,ZheBeiMu} => {JiNeiJin}	0.413793	1	0.413793	2.02797	120
{BaiHuaSheSheCao,BanZhiLian,EZhu,JiNeiJin,ShanCiGu} => {ZheBeiMu}	0.413793	0.991736	0.417241	2.05431	120
{BaiHuaSheSheCao,BanZhiLian,EZhu,JiNeiJin,ZheBeiMu} => {ShanCiGu}	0.413793	1	0.413793	2.35772	120
{BanZhiLian,ChongLou,EZhu,JiNeiJin,ShanCiGu} => {BaiHuaSheSheCao}	0.413793	1	0.413793	1.27753	120
{BaiHuaSheSheCao,BanZhiLian,ChongLou,JiNeiJin,ShanCiGu} => {EZhu}	0.413793	1	0.413793	1.38756	120
{BaiHuaSheSheCao,ChongLou,EZhu,JiNeiJin,ShanCiGu} => {BanZhiLian}	0.413793	1	0.413793	1.5847	120
{BaiHuaSheSheCao,BanZhiLian,ChongLou,EZhu,ShanCiGu} => {JiNeiJin}	0.413793	1	0.413793	2.02797	120
{BaiHuaSheSheCao,BanZhiLian,EZhu,JiNeiJin,ShanCiGu} => {ChongLou}	0.413793	0.991736	0.417241	2.06909	120
{BaiHuaSheSheCao,BanZhiLian,ChongLou,EZhu,JiNeiJin} => {ShanCiGu}	0.413793	0.983607	0.42069	2.31907	120
{BanZhiLian,ChongLou,EZhu,JiNeiJin,ZheBeiMu} => {BaiHuaSheSheCao}	0.413793	1	0.413793	1.27753	120
{BaiHuaSheSheCao,BanZhiLian,ChongLou,JiNeiJin,ZheBeiMu} => {EZhu}	0.413793	1	0.413793	1.38756	120
{BaiHuaSheSheCao,ChongLou,EZhu,JiNeiJin,ZheBeiMu} => {BanZhiLian}	0.413793	1	0.413793	1.5847	120
{BaiHuaSheSheCao,BanZhiLian,ChongLou,EZhu,ZheBeiMu} => {JiNeiJin}	0.413793	1	0.413793	2.02797	120
{BaiHuaSheSheCao,BanZhiLian,EZhu,JiNeiJin,ZheBeiMu} => {ChongLou}	0.413793	1	0.413793	2.08633	120
{BaiHuaSheSheCao,BanZhiLian,ChongLou,EZhu,JiNeiJin} => {ZheBeiMu}	0.413793	0.983607	0.42069	2.03747	120
{BanZhiLian,ChongLou,EZhu,JiNeiJin,ShanCiGu,ZheBeiMu} => {BaiHuaSheSheCao}	0.413793	1	0.413793	1.27753	120
{BaiHuaSheSheCao,BanZhiLian,ChongLou,JiNeiJin,ShanCiGu,ZheBeiMu} => {EZhu}	0.413793	1	0.413793	1.38756	120
{BaiHuaSheSheCao,ChongLou,EZhu,JiNeiJin,ShanCiGu,ZheBeiMu} => {BanZhiLian}	0.413793	1	0.413793	1.5847	120
{BaiHuaSheSheCao,BanZhiLian,ChongLou,EZhu,ShanCiGu,ZheBeiMu} => {JiNeiJin}	0.413793	1	0.413793	2.02797	120
{BaiHuaSheSheCao,BanZhiLian,EZhu,JiNeiJin,ShanCiGu,ZheBeiMu} => {ChongLou}	0.413793	1	0.413793	2.08633	120
{BaiHuaSheSheCao,BanZhiLian,ChongLou,EZhu,JiNeiJin,ShanCiGu} => {ZheBeiMu}	0.413793	1	0.413793	2.07143	120
{BaiHuaSheSheCao,BanZhiLian,ChongLou,EZhu,JiNeiJin,ZheBeiMu} => {ShanCiGu}	0.413793	1	0.413793	2.35772	120
{ChongLou,DouKou,EZhu,JiNeiJin} => {BaiHuaSheSheCao}	0.410345	1	0.410345	1.27753	119
{BaiHuaSheSheCao,ChongLou,DouKou,JiNeiJin} => {EZhu}	0.410345	0.952	0.431034	1.32096	119
{BaiHuaSheSheCao,ChongLou,EZhu,JiNeiJin} => {DouKou}	0.410345	0.97541	0.42069	1.79031	119
{BaiHuaSheSheCao,ChongLou,DouKou,EZhu} => {JiNeiJin}	0.410345	0.991667	0.413793	2.01107	119
{BaiHuaSheSheCao,DouKou,EZhu,JiNeiJin} => {ChongLou}	0.410345	0.991667	0.413793	2.06894	119
{BanZhiLian,ChongLou,DouKou,EZhu,JiNeiJin} => {BaiHuaSheSheCao}	0.410345	1	0.410345	1.27753	119
{BaiHuaSheSheCao,BanZhiLian,ChongLou,DouKou,JiNeiJin} => {EZhu}	0.410345	0.952	0.431034	1.32096	119
{BaiHuaSheSheCao,ChongLou,DouKou,EZhu,JiNeiJin} => {BanZhiLian}	0.410345	1	0.410345	1.5847	119
{BaiHuaSheSheCao,BanZhiLian,ChongLou,EZhu,JiNeiJin} => {DouKou}	0.410345	0.97541	0.42069	1.79031	119
{BaiHuaSheSheCao,BanZhiLian,ChongLou,DouKou,EZhu} => {JiNeiJin}	0.410345	0.991667	0.413793	2.01107	119
{BaiHuaSheSheCao,BanZhiLian,DouKou,EZhu,JiNeiJin} => {ChongLou}	0.410345	0.991667	0.413793	2.06894	119
{DouKou,ShanCiGu} => {BaiHuaSheSheCao}	0.406897	0.991597	0.410345	1.2668	118
{BaiHuaSheSheCao,ShanCiGu} => {DouKou}	0.406897	0.975207	0.417241	1.78994	118
{BaiHuaSheSheCao,DouKou} => {ShanCiGu}	0.406897	0.825175	0.493103	1.94553	118
{DouKou,JiNeiJin,ShanCiGu} => {BaiHuaSheSheCao}	0.406897	0.991597	0.410345	1.2668	118
{BaiHuaSheSheCao,JiNeiJin,ShanCiGu} => {DouKou}	0.406897	0.975207	0.417241	1.78994	118
{BaiHuaSheSheCao,DouKou,ShanCiGu} => {JiNeiJin}	0.406897	1	0.406897	2.02797	118
{BaiHuaSheSheCao,DouKou,JiNeiJin} => {ShanCiGu}	0.406897	0.929134	0.437931	2.19064	118
{BanZhiLian,DouKou,ShanCiGu} => {BaiHuaSheSheCao}	0.406897	1	0.406897	1.27753	118
{BaiHuaSheSheCao,DouKou,ShanCiGu} => {BanZhiLian}	0.406897	1	0.406897	1.5847	118
{BaiHuaSheSheCao,BanZhiLian,ShanCiGu} => {DouKou}	0.406897	0.975207	0.417241	1.78994	118
{BaiHuaSheSheCao,BanZhiLian,DouKou} => {ShanCiGu}	0.406897	0.836879	0.486207	1.97313	118
{DouKou,EZhu,ShanCiGu} => {BaiHuaSheSheCao}	0.406897	1	0.406897	1.27753	118
{BaiHuaSheSheCao,DouKou,ShanCiGu} => {EZhu}	0.406897	1	0.406897	1.38756	118
{BaiHuaSheSheCao,EZhu,ShanCiGu} => {DouKou}	0.406897	0.975207	0.417241	1.78994	118
{BaiHuaSheSheCao,DouKou,EZhu} => {ShanCiGu}	0.406897	0.951613	0.427586	2.24364	118
{BanZhiLian,DouKou,JiNeiJin,ShanCiGu} => {BaiHuaSheSheCao}	0.406897	1	0.406897	1.27753	118
{BaiHuaSheSheCao,DouKou,JiNeiJin,ShanCiGu} => {BanZhiLian}	0.406897	1	0.406897	1.5847	118
{BaiHuaSheSheCao,BanZhiLian,JiNeiJin,ShanCiGu} => {DouKou}	0.406897	0.975207	0.417241	1.78994	118
{BaiHuaSheSheCao,BanZhiLian,DouKou,ShanCiGu} => {JiNeiJin}	0.406897	1	0.406897	2.02797	118
{BaiHuaSheSheCao,BanZhiLian,DouKou,JiNeiJin} => {ShanCiGu}	0.406897	0.929134	0.437931	2.19064	118
{DouKou,EZhu,JiNeiJin,ShanCiGu} => {BaiHuaSheSheCao}	0.406897	1	0.406897	1.27753	118
{BaiHuaSheSheCao,DouKou,JiNeiJin,ShanCiGu} => {EZhu}	0.406897	1	0.406897	1.38756	118
{BaiHuaSheSheCao,EZhu,JiNeiJin,ShanCiGu} => {DouKou}	0.406897	0.975207	0.417241	1.78994	118
{BaiHuaSheSheCao,DouKou,EZhu,ShanCiGu} => {JiNeiJin}	0.406897	1	0.406897	2.02797	118
{BaiHuaSheSheCao,DouKou,EZhu,JiNeiJin} => {ShanCiGu}	0.406897	0.983333	0.413793	2.31843	118
{BanZhiLian,DouKou,EZhu,ShanCiGu} => {BaiHuaSheSheCao}	0.406897	1	0.406897	1.27753	118
{BaiHuaSheSheCao,BanZhiLian,DouKou,ShanCiGu} => {EZhu}	0.406897	1	0.406897	1.38756	118
{BaiHuaSheSheCao,DouKou,EZhu,ShanCiGu} => {BanZhiLian}	0.406897	1	0.406897	1.5847	118
{BaiHuaSheSheCao,BanZhiLian,EZhu,ShanCiGu} => {DouKou}	0.406897	0.975207	0.417241	1.78994	118
{BaiHuaSheSheCao,BanZhiLian,DouKou,EZhu} => {ShanCiGu}	0.406897	0.951613	0.427586	2.24364	118
{BanZhiLian,DouKou,EZhu,JiNeiJin,ShanCiGu} => {BaiHuaSheSheCao}	0.406897	1	0.406897	1.27753	118
{BaiHuaSheSheCao,BanZhiLian,DouKou,JiNeiJin,ShanCiGu} => {EZhu}	0.406897	1	0.406897	1.38756	118
{BaiHuaSheSheCao,DouKou,EZhu,JiNeiJin,ShanCiGu} => {BanZhiLian}	0.406897	1	0.406897	1.5847	118
{BaiHuaSheSheCao,BanZhiLian,EZhu,JiNeiJin,ShanCiGu} => {DouKou}	0.406897	0.975207	0.417241	1.78994	118
{BaiHuaSheSheCao,BanZhiLian,DouKou,EZhu,ShanCiGu} => {JiNeiJin}	0.406897	1	0.406897	2.02797	118
{BaiHuaSheSheCao,BanZhiLian,DouKou,EZhu,JiNeiJin} => {ShanCiGu}	0.406897	0.983333	0.413793	2.31843	118
{JiNeiJin,JiXingZi} => {BaiHuaSheSheCao}	0.403448	1	0.403448	1.27753	117
{BaiHuaSheSheCao,JiXingZi} => {JiNeiJin}	0.403448	1	0.403448	2.02797	117
{BaiHuaSheSheCao,JiNeiJin} => {JiXingZi}	0.403448	0.866667	0.465517	2.12994	117
{BanZhiLian,JiXingZi} => {BaiHuaSheSheCao}	0.403448	1	0.403448	1.27753	117
{BaiHuaSheSheCao,JiXingZi} => {BanZhiLian}	0.403448	1	0.403448	1.5847	117
{BaiHuaSheSheCao,BanZhiLian} => {JiXingZi}	0.403448	0.661017	0.610345	1.62453	117
{BanZhiLian,JiNeiJin,JiXingZi} => {BaiHuaSheSheCao}	0.403448	1	0.403448	1.27753	117
{BaiHuaSheSheCao,JiNeiJin,JiXingZi} => {BanZhiLian}	0.403448	1	0.403448	1.5847	117
{BaiHuaSheSheCao,BanZhiLian,JiXingZi} => {JiNeiJin}	0.403448	1	0.403448	2.02797	117
{BaiHuaSheSheCao,BanZhiLian,JiNeiJin} => {JiXingZi}	0.403448	0.886364	0.455172	2.17835	117
{DouKou,ShanCiGu,ZheBeiMu} => {BaiHuaSheSheCao}	0.403448	0.991525	0.406897	1.26671	117
{BaiHuaSheSheCao,ShanCiGu,ZheBeiMu} => {DouKou}	0.403448	0.975	0.413793	1.78956	117
{BaiHuaSheSheCao,DouKou,ShanCiGu} => {ZheBeiMu}	0.403448	0.991525	0.406897	2.05387	117
{BaiHuaSheSheCao,DouKou,ZheBeiMu} => {ShanCiGu}	0.403448	0.975	0.413793	2.29878	117
{ChongLou,DouKou,ShanCiGu} => {BaiHuaSheSheCao}	0.403448	0.991525	0.406897	1.26671	117
{BaiHuaSheSheCao,ChongLou,ShanCiGu} => {DouKou}	0.403448	0.975	0.413793	1.78956	117
{BaiHuaSheSheCao,DouKou,ShanCiGu} => {ChongLou}	0.403448	0.991525	0.406897	2.06865	117
{BaiHuaSheSheCao,ChongLou,DouKou} => {ShanCiGu}	0.403448	0.928571	0.434483	2.18931	117
{ChongLou,DouKou,ZheBeiMu} => {BaiHuaSheSheCao}	0.403448	0.975	0.413793	1.24559	117
{BaiHuaSheSheCao,ChongLou,ZheBeiMu} => {DouKou}	0.403448	0.975	0.413793	1.78956	117
{BaiHuaSheSheCao,DouKou,ZheBeiMu} => {ChongLou}	0.403448	0.975	0.413793	2.03417	117
{BaiHuaSheSheCao,ChongLou,DouKou} => {ZheBeiMu}	0.403448	0.928571	0.434483	1.92347	117
{DouKou,JiNeiJin,ZheBeiMu} => {BaiHuaSheSheCao}	0.403448	0.983193	0.410345	1.25606	117
{BaiHuaSheSheCao,JiNeiJin,ZheBeiMu} => {DouKou}	0.403448	0.975	0.413793	1.78956	117
{BaiHuaSheSheCao,DouKou,ZheBeiMu} => {JiNeiJin}	0.403448	0.975	0.413793	1.97727	117
{BaiHuaSheSheCao,DouKou,JiNeiJin} => {ZheBeiMu}	0.403448	0.92126	0.437931	1.90832	117
{ChongLou,DouKou,ShanCiGu,ZheBeiMu} => {BaiHuaSheSheCao}	0.403448	0.991525	0.406897	1.26671	117
{BaiHuaSheSheCao,ChongLou,ShanCiGu,ZheBeiMu} => {DouKou}	0.403448	0.975	0.413793	1.78956	117
{BaiHuaSheSheCao,DouKou,ShanCiGu,ZheBeiMu} => {ChongLou}	0.403448	1	0.403448	2.08633	117
{BaiHuaSheSheCao,ChongLou,DouKou,ShanCiGu} => {ZheBeiMu}	0.403448	1	0.403448	2.07143	117
{BaiHuaSheSheCao,ChongLou,DouKou,ZheBeiMu} => {ShanCiGu}	0.403448	1	0.403448	2.35772	117
{DouKou,JiNeiJin,ShanCiGu,ZheBeiMu} => {BaiHuaSheSheCao}	0.403448	0.991525	0.406897	1.26671	117
{BaiHuaSheSheCao,JiNeiJin,ShanCiGu,ZheBeiMu} => {DouKou}	0.403448	0.975	0.413793	1.78956	117
{BaiHuaSheSheCao,DouKou,ShanCiGu,ZheBeiMu} => {JiNeiJin}	0.403448	1	0.403448	2.02797	117
{BaiHuaSheSheCao,DouKou,JiNeiJin,ShanCiGu} => {ZheBeiMu}	0.403448	0.991525	0.406897	2.05387	117
{BaiHuaSheSheCao,DouKou,JiNeiJin,ZheBeiMu} => {ShanCiGu}	0.403448	1	0.403448	2.35772	117
{BanZhiLian,DouKou,ShanCiGu,ZheBeiMu} => {BaiHuaSheSheCao}	0.403448	1	0.403448	1.27753	117
{BaiHuaSheSheCao,DouKou,ShanCiGu,ZheBeiMu} => {BanZhiLian}	0.403448	1	0.403448	1.5847	117
{BaiHuaSheSheCao,BanZhiLian,ShanCiGu,ZheBeiMu} => {DouKou}	0.403448	0.975	0.413793	1.78956	117
{BaiHuaSheSheCao,BanZhiLian,DouKou,ShanCiGu} => {ZheBeiMu}	0.403448	0.991525	0.406897	2.05387	117
{BaiHuaSheSheCao,BanZhiLian,DouKou,ZheBeiMu} => {ShanCiGu}	0.403448	0.975	0.413793	2.29878	117
{DouKou,EZhu,ShanCiGu,ZheBeiMu} => {BaiHuaSheSheCao}	0.403448	1	0.403448	1.27753	117
{BaiHuaSheSheCao,DouKou,ShanCiGu,ZheBeiMu} => {EZhu}	0.403448	1	0.403448	1.38756	117
{BaiHuaSheSheCao,EZhu,ShanCiGu,ZheBeiMu} => {DouKou}	0.403448	0.975	0.413793	1.78956	117
{BaiHuaSheSheCao,DouKou,EZhu,ShanCiGu} => {ZheBeiMu}	0.403448	0.991525	0.406897	2.05387	117
{BaiHuaSheSheCao,DouKou,EZhu,ZheBeiMu} => {ShanCiGu}	0.403448	0.975	0.413793	2.29878	117
{ChongLou,DouKou,JiNeiJin,ShanCiGu} => {BaiHuaSheSheCao}	0.403448	0.991525	0.406897	1.26671	117
{BaiHuaSheSheCao,ChongLou,JiNeiJin,ShanCiGu} => {DouKou}	0.403448	0.975	0.413793	1.78956	117
{BaiHuaSheSheCao,ChongLou,DouKou,ShanCiGu} => {JiNeiJin}	0.403448	1	0.403448	2.02797	117
{BaiHuaSheSheCao,DouKou,JiNeiJin,ShanCiGu} => {ChongLou}	0.403448	0.991525	0.406897	2.06865	117
{BaiHuaSheSheCao,ChongLou,DouKou,JiNeiJin} => {ShanCiGu}	0.403448	0.936	0.431034	2.20683	117
{BanZhiLian,ChongLou,DouKou,ShanCiGu} => {BaiHuaSheSheCao}	0.403448	1	0.403448	1.27753	117
{BaiHuaSheSheCao,ChongLou,DouKou,ShanCiGu} => {BanZhiLian}	0.403448	1	0.403448	1.5847	117
{BaiHuaSheSheCao,BanZhiLian,ChongLou,ShanCiGu} => {DouKou}	0.403448	0.975	0.413793	1.78956	117
{BaiHuaSheSheCao,BanZhiLian,DouKou,ShanCiGu} => {ChongLou}	0.403448	0.991525	0.406897	2.06865	117
{BaiHuaSheSheCao,BanZhiLian,ChongLou,DouKou} => {ShanCiGu}	0.403448	0.928571	0.434483	2.18931	117
{ChongLou,DouKou,EZhu,ShanCiGu} => {BaiHuaSheSheCao}	0.403448	1	0.403448	1.27753	117
{BaiHuaSheSheCao,ChongLou,DouKou,ShanCiGu} => {EZhu}	0.403448	1	0.403448	1.38756	117
{BaiHuaSheSheCao,ChongLou,EZhu,ShanCiGu} => {DouKou}	0.403448	0.975	0.413793	1.78956	117
{BaiHuaSheSheCao,DouKou,EZhu,ShanCiGu} => {ChongLou}	0.403448	0.991525	0.406897	2.06865	117
{BaiHuaSheSheCao,ChongLou,DouKou,EZhu} => {ShanCiGu}	0.403448	0.975	0.413793	2.29878	117
{ChongLou,DouKou,JiNeiJin,ZheBeiMu} => {BaiHuaSheSheCao}	0.403448	0.991525	0.406897	1.26671	117
{BaiHuaSheSheCao,ChongLou,JiNeiJin,ZheBeiMu} => {DouKou}	0.403448	0.975	0.413793	1.78956	117
{BaiHuaSheSheCao,ChongLou,DouKou,ZheBeiMu} => {JiNeiJin}	0.403448	1	0.403448	2.02797	117
{BaiHuaSheSheCao,DouKou,JiNeiJin,ZheBeiMu} => {ChongLou}	0.403448	1	0.403448	2.08633	117
{BaiHuaSheSheCao,ChongLou,DouKou,JiNeiJin} => {ZheBeiMu}	0.403448	0.936	0.431034	1.93886	117
{BanZhiLian,ChongLou,DouKou,ZheBeiMu} => {BaiHuaSheSheCao}	0.403448	0.983193	0.410345	1.25606	117
{BaiHuaSheSheCao,ChongLou,DouKou,ZheBeiMu} => {BanZhiLian}	0.403448	1	0.403448	1.5847	117
{BaiHuaSheSheCao,BanZhiLian,ChongLou,ZheBeiMu} => {DouKou}	0.403448	0.975	0.413793	1.78956	117
{BaiHuaSheSheCao,BanZhiLian,DouKou,ZheBeiMu} => {ChongLou}	0.403448	0.975	0.413793	2.03417	117
{BaiHuaSheSheCao,BanZhiLian,ChongLou,DouKou} => {ZheBeiMu}	0.403448	0.928571	0.434483	1.92347	117
{ChongLou,DouKou,EZhu,ZheBeiMu} => {BaiHuaSheSheCao}	0.403448	0.983193	0.410345	1.25606	117
{BaiHuaSheSheCao,ChongLou,DouKou,ZheBeiMu} => {EZhu}	0.403448	1	0.403448	1.38756	117
{BaiHuaSheSheCao,ChongLou,EZhu,ZheBeiMu} => {DouKou}	0.403448	0.975	0.413793	1.78956	117
{BaiHuaSheSheCao,DouKou,EZhu,ZheBeiMu} => {ChongLou}	0.403448	0.975	0.413793	2.03417	117
{BaiHuaSheSheCao,ChongLou,DouKou,EZhu} => {ZheBeiMu}	0.403448	0.975	0.413793	2.01964	117
{BanZhiLian,DouKou,JiNeiJin,ZheBeiMu} => {BaiHuaSheSheCao}	0.403448	1	0.403448	1.27753	117
{BaiHuaSheSheCao,DouKou,JiNeiJin,ZheBeiMu} => {BanZhiLian}	0.403448	1	0.403448	1.5847	117
{BaiHuaSheSheCao,BanZhiLian,JiNeiJin,ZheBeiMu} => {DouKou}	0.403448	0.975	0.413793	1.78956	117
{BaiHuaSheSheCao,BanZhiLian,DouKou,ZheBeiMu} => {JiNeiJin}	0.403448	0.975	0.413793	1.97727	117
{BaiHuaSheSheCao,BanZhiLian,DouKou,JiNeiJin} => {ZheBeiMu}	0.403448	0.92126	0.437931	1.90832	117
{DouKou,EZhu,JiNeiJin,ZheBeiMu} => {BaiHuaSheSheCao}	0.403448	1	0.403448	1.27753	117
{BaiHuaSheSheCao,DouKou,JiNeiJin,ZheBeiMu} => {EZhu}	0.403448	1	0.403448	1.38756	117
{BaiHuaSheSheCao,EZhu,JiNeiJin,ZheBeiMu} => {DouKou}	0.403448	0.975	0.413793	1.78956	117
{BaiHuaSheSheCao,DouKou,EZhu,ZheBeiMu} => {JiNeiJin}	0.403448	0.975	0.413793	1.97727	117
{BaiHuaSheSheCao,DouKou,EZhu,JiNeiJin} => {ZheBeiMu}	0.403448	0.975	0.413793	2.01964	117
{ChongLou,DouKou,JiNeiJin,ShanCiGu,ZheBeiMu} => {BaiHuaSheSheCao}	0.403448	0.991525	0.406897	1.26671	117
{BaiHuaSheSheCao,ChongLou,JiNeiJin,ShanCiGu,ZheBeiMu} => {DouKou}	0.403448	0.975	0.413793	1.78956	117
{BaiHuaSheSheCao,ChongLou,DouKou,ShanCiGu,ZheBeiMu} => {JiNeiJin}	0.403448	1	0.403448	2.02797	117
{BaiHuaSheSheCao,DouKou,JiNeiJin,ShanCiGu,ZheBeiMu} => {ChongLou}	0.403448	1	0.403448	2.08633	117
{BaiHuaSheSheCao,ChongLou,DouKou,JiNeiJin,ShanCiGu} => {ZheBeiMu}	0.403448	1	0.403448	2.07143	117
{BaiHuaSheSheCao,ChongLou,DouKou,JiNeiJin,ZheBeiMu} => {ShanCiGu}	0.403448	1	0.403448	2.35772	117
{BanZhiLian,ChongLou,DouKou,ShanCiGu,ZheBeiMu} => {BaiHuaSheSheCao}	0.403448	1	0.403448	1.27753	117
{BaiHuaSheSheCao,ChongLou,DouKou,ShanCiGu,ZheBeiMu} => {BanZhiLian}	0.403448	1	0.403448	1.5847	117
{BaiHuaSheSheCao,BanZhiLian,ChongLou,ShanCiGu,ZheBeiMu} => {DouKou}	0.403448	0.975	0.413793	1.78956	117
{BaiHuaSheSheCao,BanZhiLian,DouKou,ShanCiGu,ZheBeiMu} => {ChongLou}	0.403448	1	0.403448	2.08633	117
{BaiHuaSheSheCao,BanZhiLian,ChongLou,DouKou,ShanCiGu} => {ZheBeiMu}	0.403448	1	0.403448	2.07143	117
{BaiHuaSheSheCao,BanZhiLian,ChongLou,DouKou,ZheBeiMu} => {ShanCiGu}	0.403448	1	0.403448	2.35772	117
{ChongLou,DouKou,EZhu,ShanCiGu,ZheBeiMu} => {BaiHuaSheSheCao}	0.403448	1	0.403448	1.27753	117
{BaiHuaSheSheCao,ChongLou,DouKou,ShanCiGu,ZheBeiMu} => {EZhu}	0.403448	1	0.403448	1.38756	117
{BaiHuaSheSheCao,ChongLou,EZhu,ShanCiGu,ZheBeiMu} => {DouKou}	0.403448	0.975	0.413793	1.78956	117
{BaiHuaSheSheCao,DouKou,EZhu,ShanCiGu,ZheBeiMu} => {ChongLou}	0.403448	1	0.403448	2.08633	117
{BaiHuaSheSheCao,ChongLou,DouKou,EZhu,ShanCiGu} => {ZheBeiMu}	0.403448	1	0.403448	2.07143	117
{BaiHuaSheSheCao,ChongLou,DouKou,EZhu,ZheBeiMu} => {ShanCiGu}	0.403448	1	0.403448	2.35772	117
{BanZhiLian,DouKou,JiNeiJin,ShanCiGu,ZheBeiMu} => {BaiHuaSheSheCao}	0.403448	1	0.403448	1.27753	117
{BaiHuaSheSheCao,DouKou,JiNeiJin,ShanCiGu,ZheBeiMu} => {BanZhiLian}	0.403448	1	0.403448	1.5847	117
{BaiHuaSheSheCao,BanZhiLian,JiNeiJin,ShanCiGu,ZheBeiMu} => {DouKou}	0.403448	0.975	0.413793	1.78956	117
{BaiHuaSheSheCao,BanZhiLian,DouKou,ShanCiGu,ZheBeiMu} => {JiNeiJin}	0.403448	1	0.403448	2.02797	117
{BaiHuaSheSheCao,BanZhiLian,DouKou,JiNeiJin,ShanCiGu} => {ZheBeiMu}	0.403448	0.991525	0.406897	2.05387	117
{BaiHuaSheSheCao,BanZhiLian,DouKou,JiNeiJin,ZheBeiMu} => {ShanCiGu}	0.403448	1	0.403448	2.35772	117
{DouKou,EZhu,JiNeiJin,ShanCiGu,ZheBeiMu} => {BaiHuaSheSheCao}	0.403448	1	0.403448	1.27753	117
{BaiHuaSheSheCao,DouKou,JiNeiJin,ShanCiGu,ZheBeiMu} => {EZhu}	0.403448	1	0.403448	1.38756	117
{BaiHuaSheSheCao,EZhu,JiNeiJin,ShanCiGu,ZheBeiMu} => {DouKou}	0.403448	0.975	0.413793	1.78956	117
{BaiHuaSheSheCao,DouKou,EZhu,ShanCiGu,ZheBeiMu} => {JiNeiJin}	0.403448	1	0.403448	2.02797	117
{BaiHuaSheSheCao,DouKou,EZhu,JiNeiJin,ShanCiGu} => {ZheBeiMu}	0.403448	0.991525	0.406897	2.05387	117
{BaiHuaSheSheCao,DouKou,EZhu,JiNeiJin,ZheBeiMu} => {ShanCiGu}	0.403448	1	0.403448	2.35772	117
{BanZhiLian,DouKou,EZhu,ShanCiGu,ZheBeiMu} => {BaiHuaSheSheCao}	0.403448	1	0.403448	1.27753	117
{BaiHuaSheSheCao,BanZhiLian,DouKou,ShanCiGu,ZheBeiMu} => {EZhu}	0.403448	1	0.403448	1.38756	117
{BaiHuaSheSheCao,DouKou,EZhu,ShanCiGu,ZheBeiMu} => {BanZhiLian}	0.403448	1	0.403448	1.5847	117
{BaiHuaSheSheCao,BanZhiLian,EZhu,ShanCiGu,ZheBeiMu} => {DouKou}	0.403448	0.975	0.413793	1.78956	117
{BaiHuaSheSheCao,BanZhiLian,DouKou,EZhu,ShanCiGu} => {ZheBeiMu}	0.403448	0.991525	0.406897	2.05387	117
{BaiHuaSheSheCao,BanZhiLian,DouKou,EZhu,ZheBeiMu} => {ShanCiGu}	0.403448	0.975	0.413793	2.29878	117
{BanZhiLian,ChongLou,DouKou,JiNeiJin,ShanCiGu} => {BaiHuaSheSheCao}	0.403448	1	0.403448	1.27753	117
{BaiHuaSheSheCao,ChongLou,DouKou,JiNeiJin,ShanCiGu} => {BanZhiLian}	0.403448	1	0.403448	1.5847	117
{BaiHuaSheSheCao,BanZhiLian,ChongLou,JiNeiJin,ShanCiGu} => {DouKou}	0.403448	0.975	0.413793	1.78956	117
{BaiHuaSheSheCao,BanZhiLian,ChongLou,DouKou,ShanCiGu} => {JiNeiJin}	0.403448	1	0.403448	2.02797	117
{BaiHuaSheSheCao,BanZhiLian,DouKou,JiNeiJin,ShanCiGu} => {ChongLou}	0.403448	0.991525	0.406897	2.06865	117
{BaiHuaSheSheCao,BanZhiLian,ChongLou,DouKou,JiNeiJin} => {ShanCiGu}	0.403448	0.936	0.431034	2.20683	117
{ChongLou,DouKou,EZhu,JiNeiJin,ShanCiGu} => {BaiHuaSheSheCao}	0.403448	1	0.403448	1.27753	117
{BaiHuaSheSheCao,ChongLou,DouKou,JiNeiJin,ShanCiGu} => {EZhu}	0.403448	1	0.403448	1.38756	117
{BaiHuaSheSheCao,ChongLou,EZhu,JiNeiJin,ShanCiGu} => {DouKou}	0.403448	0.975	0.413793	1.78956	117
{BaiHuaSheSheCao,ChongLou,DouKou,EZhu,ShanCiGu} => {JiNeiJin}	0.403448	1	0.403448	2.02797	117
{BaiHuaSheSheCao,DouKou,EZhu,JiNeiJin,ShanCiGu} => {ChongLou}	0.403448	0.991525	0.406897	2.06865	117
{BaiHuaSheSheCao,ChongLou,DouKou,EZhu,JiNeiJin} => {ShanCiGu}	0.403448	0.983193	0.410345	2.3181	117
{BanZhiLian,ChongLou,DouKou,EZhu,ShanCiGu} => {BaiHuaSheSheCao}	0.403448	1	0.403448	1.27753	117
{BaiHuaSheSheCao,BanZhiLian,ChongLou,DouKou,ShanCiGu} => {EZhu}	0.403448	1	0.403448	1.38756	117
{BaiHuaSheSheCao,ChongLou,DouKou,EZhu,ShanCiGu} => {BanZhiLian}	0.403448	1	0.403448	1.5847	117
{BaiHuaSheSheCao,BanZhiLian,ChongLou,EZhu,ShanCiGu} => {DouKou}	0.403448	0.975	0.413793	1.78956	117
{BaiHuaSheSheCao,BanZhiLian,DouKou,EZhu,ShanCiGu} => {ChongLou}	0.403448	0.991525	0.406897	2.06865	117
{BaiHuaSheSheCao,BanZhiLian,ChongLou,DouKou,EZhu} => {ShanCiGu}	0.403448	0.975	0.413793	2.29878	117
{BanZhiLian,ChongLou,DouKou,JiNeiJin,ZheBeiMu} => {BaiHuaSheSheCao}	0.403448	1	0.403448	1.27753	117
{BaiHuaSheSheCao,ChongLou,DouKou,JiNeiJin,ZheBeiMu} => {BanZhiLian}	0.403448	1	0.403448	1.5847	117
{BaiHuaSheSheCao,BanZhiLian,ChongLou,JiNeiJin,ZheBeiMu} => {DouKou}	0.403448	0.975	0.413793	1.78956	117
{BaiHuaSheSheCao,BanZhiLian,ChongLou,DouKou,ZheBeiMu} => {JiNeiJin}	0.403448	1	0.403448	2.02797	117
{BaiHuaSheSheCao,BanZhiLian,DouKou,JiNeiJin,ZheBeiMu} => {ChongLou}	0.403448	1	0.403448	2.08633	117
{BaiHuaSheSheCao,BanZhiLian,ChongLou,DouKou,JiNeiJin} => {ZheBeiMu}	0.403448	0.936	0.431034	1.93886	117
{ChongLou,DouKou,EZhu,JiNeiJin,ZheBeiMu} => {BaiHuaSheSheCao}	0.403448	1	0.403448	1.27753	117
{BaiHuaSheSheCao,ChongLou,DouKou,JiNeiJin,ZheBeiMu} => {EZhu}	0.403448	1	0.403448	1.38756	117
{BaiHuaSheSheCao,ChongLou,EZhu,JiNeiJin,ZheBeiMu} => {DouKou}	0.403448	0.975	0.413793	1.78956	117
{BaiHuaSheSheCao,ChongLou,DouKou,EZhu,ZheBeiMu} => {JiNeiJin}	0.403448	1	0.403448	2.02797	117
{BaiHuaSheSheCao,DouKou,EZhu,JiNeiJin,ZheBeiMu} => {ChongLou}	0.403448	1	0.403448	2.08633	117
{BaiHuaSheSheCao,ChongLou,DouKou,EZhu,JiNeiJin} => {ZheBeiMu}	0.403448	0.983193	0.410345	2.03661	117
{BanZhiLian,ChongLou,DouKou,EZhu,ZheBeiMu} => {BaiHuaSheSheCao}	0.403448	0.983193	0.410345	1.25606	117
{BaiHuaSheSheCao,BanZhiLian,ChongLou,DouKou,ZheBeiMu} => {EZhu}	0.403448	1	0.403448	1.38756	117
{BaiHuaSheSheCao,ChongLou,DouKou,EZhu,ZheBeiMu} => {BanZhiLian}	0.403448	1	0.403448	1.5847	117
{BaiHuaSheSheCao,BanZhiLian,ChongLou,EZhu,ZheBeiMu} => {DouKou}	0.403448	0.975	0.413793	1.78956	117
{BaiHuaSheSheCao,BanZhiLian,DouKou,EZhu,ZheBeiMu} => {ChongLou}	0.403448	0.975	0.413793	2.03417	117
{BaiHuaSheSheCao,BanZhiLian,ChongLou,DouKou,EZhu} => {ZheBeiMu}	0.403448	0.975	0.413793	2.01964	117
{BanZhiLian,DouKou,EZhu,JiNeiJin,ZheBeiMu} => {BaiHuaSheSheCao}	0.403448	1	0.403448	1.27753	117
{BaiHuaSheSheCao,BanZhiLian,DouKou,JiNeiJin,ZheBeiMu} => {EZhu}	0.403448	1	0.403448	1.38756	117
{BaiHuaSheSheCao,DouKou,EZhu,JiNeiJin,ZheBeiMu} => {BanZhiLian}	0.403448	1	0.403448	1.5847	117
{BaiHuaSheSheCao,BanZhiLian,EZhu,JiNeiJin,ZheBeiMu} => {DouKou}	0.403448	0.975	0.413793	1.78956	117
{BaiHuaSheSheCao,BanZhiLian,DouKou,EZhu,ZheBeiMu} => {JiNeiJin}	0.403448	0.975	0.413793	1.97727	117
{BaiHuaSheSheCao,BanZhiLian,DouKou,EZhu,JiNeiJin} => {ZheBeiMu}	0.403448	0.975	0.413793	2.01964	117
{BanZhiLian,ChongLou,DouKou,JiNeiJin,ShanCiGu,ZheBeiMu} => {BaiHuaSheSheCao}	0.403448	1	0.403448	1.27753	117
{BaiHuaSheSheCao,ChongLou,DouKou,JiNeiJin,ShanCiGu,ZheBeiMu} => {BanZhiLian}	0.403448	1	0.403448	1.5847	117
{BaiHuaSheSheCao,BanZhiLian,ChongLou,JiNeiJin,ShanCiGu,ZheBeiMu} => {DouKou}	0.403448	0.975	0.413793	1.78956	117
{BaiHuaSheSheCao,BanZhiLian,ChongLou,DouKou,ShanCiGu,ZheBeiMu} => {JiNeiJin}	0.403448	1	0.403448	2.02797	117
{BaiHuaSheSheCao,BanZhiLian,DouKou,JiNeiJin,ShanCiGu,ZheBeiMu} => {ChongLou}	0.403448	1	0.403448	2.08633	117
{BaiHuaSheSheCao,BanZhiLian,ChongLou,DouKou,JiNeiJin,ShanCiGu} => {ZheBeiMu}	0.403448	1	0.403448	2.07143	117
{BaiHuaSheSheCao,BanZhiLian,ChongLou,DouKou,JiNeiJin,ZheBeiMu} => {ShanCiGu}	0.403448	1	0.403448	2.35772	117
{ChongLou,DouKou,EZhu,JiNeiJin,ShanCiGu,ZheBeiMu} => {BaiHuaSheSheCao}	0.403448	1	0.403448	1.27753	117
{BaiHuaSheSheCao,ChongLou,DouKou,JiNeiJin,ShanCiGu,ZheBeiMu} => {EZhu}	0.403448	1	0.403448	1.38756	117
{BaiHuaSheSheCao,ChongLou,EZhu,JiNeiJin,ShanCiGu,ZheBeiMu} => {DouKou}	0.403448	0.975	0.413793	1.78956	117
{BaiHuaSheSheCao,ChongLou,DouKou,EZhu,ShanCiGu,ZheBeiMu} => {JiNeiJin}	0.403448	1	0.403448	2.02797	117
{BaiHuaSheSheCao,DouKou,EZhu,JiNeiJin,ShanCiGu,ZheBeiMu} => {ChongLou}	0.403448	1	0.403448	2.08633	117
{BaiHuaSheSheCao,ChongLou,DouKou,EZhu,JiNeiJin,ShanCiGu} => {ZheBeiMu}	0.403448	1	0.403448	2.07143	117
{BaiHuaSheSheCao,ChongLou,DouKou,EZhu,JiNeiJin,ZheBeiMu} => {ShanCiGu}	0.403448	1	0.403448	2.35772	117
{BanZhiLian,ChongLou,DouKou,EZhu,ShanCiGu,ZheBeiMu} => {BaiHuaSheSheCao}	0.403448	1	0.403448	1.27753	117
{BaiHuaSheSheCao,BanZhiLian,ChongLou,DouKou,ShanCiGu,ZheBeiMu} => {EZhu}	0.403448	1	0.403448	1.38756	117
{BaiHuaSheSheCao,ChongLou,DouKou,EZhu,ShanCiGu,ZheBeiMu} => {BanZhiLian}	0.403448	1	0.403448	1.5847	117
{BaiHuaSheSheCao,BanZhiLian,ChongLou,EZhu,ShanCiGu,ZheBeiMu} => {DouKou}	0.403448	0.975	0.413793	1.78956	117
{BaiHuaSheSheCao,BanZhiLian,DouKou,EZhu,ShanCiGu,ZheBeiMu} => {ChongLou}	0.403448	1	0.403448	2.08633	117
{BaiHuaSheSheCao,BanZhiLian,ChongLou,DouKou,EZhu,ShanCiGu} => {ZheBeiMu}	0.403448	1	0.403448	2.07143	117
{BaiHuaSheSheCao,BanZhiLian,ChongLou,DouKou,EZhu,ZheBeiMu} => {ShanCiGu}	0.403448	1	0.403448	2.35772	117
{BanZhiLian,DouKou,EZhu,JiNeiJin,ShanCiGu,ZheBeiMu} => {BaiHuaSheSheCao}	0.403448	1	0.403448	1.27753	117
{BaiHuaSheSheCao,BanZhiLian,DouKou,JiNeiJin,ShanCiGu,ZheBeiMu} => {EZhu}	0.403448	1	0.403448	1.38756	117
{BaiHuaSheSheCao,DouKou,EZhu,JiNeiJin,ShanCiGu,ZheBeiMu} => {BanZhiLian}	0.403448	1	0.403448	1.5847	117
{BaiHuaSheSheCao,BanZhiLian,EZhu,JiNeiJin,ShanCiGu,ZheBeiMu} => {DouKou}	0.403448	0.975	0.413793	1.78956	117
{BaiHuaSheSheCao,BanZhiLian,DouKou,EZhu,ShanCiGu,ZheBeiMu} => {JiNeiJin}	0.403448	1	0.403448	2.02797	117
{BaiHuaSheSheCao,BanZhiLian,DouKou,EZhu,JiNeiJin,ShanCiGu} => {ZheBeiMu}	0.403448	0.991525	0.406897	2.05387	117
{BaiHuaSheSheCao,BanZhiLian,DouKou,EZhu,JiNeiJin,ZheBeiMu} => {ShanCiGu}	0.403448	1	0.403448	2.35772	117
{BanZhiLian,ChongLou,DouKou,EZhu,JiNeiJin,ShanCiGu} => {BaiHuaSheSheCao}	0.403448	1	0.403448	1.27753	117
{BaiHuaSheSheCao,BanZhiLian,ChongLou,DouKou,JiNeiJin,ShanCiGu} => {EZhu}	0.403448	1	0.403448	1.38756	117
{BaiHuaSheSheCao,ChongLou,DouKou,EZhu,JiNeiJin,ShanCiGu} => {BanZhiLian}	0.403448	1	0.403448	1.5847	117
{BaiHuaSheSheCao,BanZhiLian,ChongLou,EZhu,JiNeiJin,ShanCiGu} => {DouKou}	0.403448	0.975	0.413793	1.78956	117
{BaiHuaSheSheCao,BanZhiLian,ChongLou,DouKou,EZhu,ShanCiGu} => {JiNeiJin}	0.403448	1	0.403448	2.02797	117
{BaiHuaSheSheCao,BanZhiLian,DouKou,EZhu,JiNeiJin,ShanCiGu} => {ChongLou}	0.403448	0.991525	0.406897	2.06865	117
{BaiHuaSheSheCao,BanZhiLian,ChongLou,DouKou,EZhu,JiNeiJin} => {ShanCiGu}	0.403448	0.983193	0.410345	2.3181	117
{BanZhiLian,ChongLou,DouKou,EZhu,JiNeiJin,ZheBeiMu} => {BaiHuaSheSheCao}	0.403448	1	0.403448	1.27753	117
{BaiHuaSheSheCao,BanZhiLian,ChongLou,DouKou,JiNeiJin,ZheBeiMu} => {EZhu}	0.403448	1	0.403448	1.38756	117
{BaiHuaSheSheCao,ChongLou,DouKou,EZhu,JiNeiJin,ZheBeiMu} => {BanZhiLian}	0.403448	1	0.403448	1.5847	117
{BaiHuaSheSheCao,BanZhiLian,ChongLou,EZhu,JiNeiJin,ZheBeiMu} => {DouKou}	0.403448	0.975	0.413793	1.78956	117
{BaiHuaSheSheCao,BanZhiLian,ChongLou,DouKou,EZhu,ZheBeiMu} => {JiNeiJin}	0.403448	1	0.403448	2.02797	117
{BaiHuaSheSheCao,BanZhiLian,DouKou,EZhu,JiNeiJin,ZheBeiMu} => {ChongLou}	0.403448	1	0.403448	2.08633	117
{BaiHuaSheSheCao,BanZhiLian,ChongLou,DouKou,EZhu,JiNeiJin} => {ZheBeiMu}	0.403448	0.983193	0.410345	2.03661	117
{BanZhiLian,ChongLou,DouKou,EZhu,JiNeiJin,ShanCiGu,ZheBeiMu} => {BaiHuaSheSheCao}	0.403448	1	0.403448	1.27753	117
{BaiHuaSheSheCao,BanZhiLian,ChongLou,DouKou,JiNeiJin,ShanCiGu,ZheBeiMu} => {EZhu}	0.403448	1	0.403448	1.38756	117
{BaiHuaSheSheCao,ChongLou,DouKou,EZhu,JiNeiJin,ShanCiGu,ZheBeiMu} => {BanZhiLian}	0.403448	1	0.403448	1.5847	117
{BaiHuaSheSheCao,BanZhiLian,ChongLou,EZhu,JiNeiJin,ShanCiGu,ZheBeiMu} => {DouKou}	0.403448	0.975	0.413793	1.78956	117
{BaiHuaSheSheCao,BanZhiLian,ChongLou,DouKou,EZhu,ShanCiGu,ZheBeiMu} => {JiNeiJin}	0.403448	1	0.403448	2.02797	117
{BaiHuaSheSheCao,BanZhiLian,DouKou,EZhu,JiNeiJin,ShanCiGu,ZheBeiMu} => {ChongLou}	0.403448	1	0.403448	2.08633	117
{BaiHuaSheSheCao,BanZhiLian,ChongLou,DouKou,EZhu,JiNeiJin,ShanCiGu} => {ZheBeiMu}	0.403448	1	0.403448	2.07143	117
{BaiHuaSheSheCao,BanZhiLian,ChongLou,DouKou,EZhu,JiNeiJin,ZheBeiMu} => {ShanCiGu}	0.403448	1	0.403448	2.35772	117
{ChongLou,JiXingZi} => {BaiHuaSheSheCao}	0.4	0.991453	0.403448	1.26661	116
{BaiHuaSheSheCao,JiXingZi} => {ChongLou}	0.4	0.991453	0.403448	2.0685	116
{BaiHuaSheSheCao,ChongLou} => {JiXingZi}	0.4	0.892308	0.448276	2.19296	116
{ChongLou,JiNeiJin,JiXingZi} => {BaiHuaSheSheCao}	0.4	1	0.4	1.27753	116
{BaiHuaSheSheCao,ChongLou,JiXingZi} => {JiNeiJin}	0.4	1	0.4	2.02797	116
{BaiHuaSheSheCao,JiNeiJin,JiXingZi} => {ChongLou}	0.4	0.991453	0.403448	2.0685	116
{BaiHuaSheSheCao,ChongLou,JiNeiJin} => {JiXingZi}	0.4	0.90625	0.441379	2.22722	116
{BanZhiLian,ChongLou,JiXingZi} => {BaiHuaSheSheCao}	0.4	1	0.4	1.27753	116
{BaiHuaSheSheCao,ChongLou,JiXingZi} => {BanZhiLian}	0.4	1	0.4	1.5847	116
{BaiHuaSheSheCao,BanZhiLian,JiXingZi} => {ChongLou}	0.4	0.991453	0.403448	2.0685	116
{BaiHuaSheSheCao,BanZhiLian,ChongLou} => {JiXingZi}	0.4	0.899225	0.444828	2.20996	116
{BanZhiLian,ChongLou,JiNeiJin,JiXingZi} => {BaiHuaSheSheCao}	0.4	1	0.4	1.27753	116
{BaiHuaSheSheCao,ChongLou,JiNeiJin,JiXingZi} => {BanZhiLian}	0.4	1	0.4	1.5847	116
{BaiHuaSheSheCao,BanZhiLian,ChongLou,JiXingZi} => {JiNeiJin}	0.4	1	0.4	2.02797	116
{BaiHuaSheSheCao,BanZhiLian,JiNeiJin,JiXingZi} => {ChongLou}	0.4	0.991453	0.403448	2.0685	116
{BaiHuaSheSheCao,BanZhiLian,ChongLou,JiNeiJin} => {JiXingZi}	0.4	0.90625	0.441379	2.22722	116
{DouKou,JiXingZi} => {BaiHuaSheSheCao}	0.396552	0.991379	0.4	1.26652	115
{BaiHuaSheSheCao,JiXingZi} => {DouKou}	0.396552	0.982906	0.403448	1.80407	115
{BaiHuaSheSheCao,DouKou} => {JiXingZi}	0.396552	0.804196	0.493103	1.97641	115
{DouKou,JiNeiJin,JiXingZi} => {BaiHuaSheSheCao}	0.396552	1	0.396552	1.27753	115
{BaiHuaSheSheCao,JiNeiJin,JiXingZi} => {DouKou}	0.396552	0.982906	0.403448	1.80407	115
{BaiHuaSheSheCao,DouKou,JiXingZi} => {JiNeiJin}	0.396552	1	0.396552	2.02797	115
{BaiHuaSheSheCao,DouKou,JiNeiJin} => {JiXingZi}	0.396552	0.905512	0.437931	2.22541	115
{BanZhiLian,DouKou,JiXingZi} => {BaiHuaSheSheCao}	0.396552	1	0.396552	1.27753	115
{BaiHuaSheSheCao,DouKou,JiXingZi} => {BanZhiLian}	0.396552	1	0.396552	1.5847	115
{BaiHuaSheSheCao,BanZhiLian,JiXingZi} => {DouKou}	0.396552	0.982906	0.403448	1.80407	115
{BaiHuaSheSheCao,BanZhiLian,DouKou} => {JiXingZi}	0.396552	0.815603	0.486207	2.00445	115
{BanZhiLian,DouKou,JiNeiJin,JiXingZi} => {BaiHuaSheSheCao}	0.396552	1	0.396552	1.27753	115
{BaiHuaSheSheCao,DouKou,JiNeiJin,JiXingZi} => {BanZhiLian}	0.396552	1	0.396552	1.5847	115
{BaiHuaSheSheCao,BanZhiLian,JiNeiJin,JiXingZi} => {DouKou}	0.396552	0.982906	0.403448	1.80407	115
{BaiHuaSheSheCao,BanZhiLian,DouKou,JiXingZi} => {JiNeiJin}	0.396552	1	0.396552	2.02797	115
{BaiHuaSheSheCao,BanZhiLian,DouKou,JiNeiJin} => {JiXingZi}	0.396552	0.905512	0.437931	2.22541	115
{ChongLou,DouKou,JiXingZi} => {BaiHuaSheSheCao}	0.393103	0.991304	0.396552	1.26642	114
{BaiHuaSheSheCao,ChongLou,JiXingZi} => {DouKou}	0.393103	0.982759	0.4	1.8038	114
{BaiHuaSheSheCao,DouKou,JiXingZi} => {ChongLou}	0.393103	0.991304	0.396552	2.06819	114
{BaiHuaSheSheCao,ChongLou,DouKou} => {JiXingZi}	0.393103	0.904762	0.434483	2.22357	114
{ChongLou,DouKou,JiNeiJin,JiXingZi} => {BaiHuaSheSheCao}	0.393103	1	0.393103	1.27753	114
{BaiHuaSheSheCao,ChongLou,JiNeiJin,JiXingZi} => {DouKou}	0.393103	0.982759	0.4	1.8038	114
{BaiHuaSheSheCao,ChongLou,DouKou,JiXingZi} => {JiNeiJin}	0.393103	1	0.393103	2.02797	114
{BaiHuaSheSheCao,DouKou,JiNeiJin,JiXingZi} => {ChongLou}	0.393103	0.991304	0.396552	2.06819	114
{BaiHuaSheSheCao,ChongLou,DouKou,JiNeiJin} => {JiXingZi}	0.393103	0.912	0.431034	2.24136	114
{BanZhiLian,ChongLou,DouKou,JiXingZi} => {BaiHuaSheSheCao}	0.393103	1	0.393103	1.27753	114
{BaiHuaSheSheCao,ChongLou,DouKou,JiXingZi} => {BanZhiLian}	0.393103	1	0.393103	1.5847	114
{BaiHuaSheSheCao,BanZhiLian,ChongLou,JiXingZi} => {DouKou}	0.393103	0.982759	0.4	1.8038	114
{BaiHuaSheSheCao,BanZhiLian,DouKou,JiXingZi} => {ChongLou}	0.393103	0.991304	0.396552	2.06819	114
{BaiHuaSheSheCao,BanZhiLian,ChongLou,DouKou} => {JiXingZi}	0.393103	0.904762	0.434483	2.22357	114
{BanZhiLian,ChongLou,DouKou,JiNeiJin,JiXingZi} => {BaiHuaSheSheCao}	0.393103	1	0.393103	1.27753	114
{BaiHuaSheSheCao,ChongLou,DouKou,JiNeiJin,JiXingZi} => {BanZhiLian}	0.393103	1	0.393103	1.5847	114
{BaiHuaSheSheCao,BanZhiLian,ChongLou,JiNeiJin,JiXingZi} => {DouKou}	0.393103	0.982759	0.4	1.8038	114
{BaiHuaSheSheCao,BanZhiLian,ChongLou,DouKou,JiXingZi} => {JiNeiJin}	0.393103	1	0.393103	2.02797	114
{BaiHuaSheSheCao,BanZhiLian,DouKou,JiNeiJin,JiXingZi} => {ChongLou}	0.393103	0.991304	0.396552	2.06819	114
{BaiHuaSheSheCao,BanZhiLian,ChongLou,DouKou,JiNeiJin} => {JiXingZi}	0.393103	0.912	0.431034	2.24136	114
{JiXingZi,ShanCiGu} => {BaiHuaSheSheCao}	0.382759	1	0.382759	1.27753	111
{BaiHuaSheSheCao,JiXingZi} => {ShanCiGu}	0.382759	0.948718	0.403448	2.23681	111
{BaiHuaSheSheCao,ShanCiGu} => {JiXingZi}	0.382759	0.917355	0.417241	2.25452	111
{EZhu,JiXingZi} => {BaiHuaSheSheCao}	0.382759	0.991071	0.386207	1.26613	111
{BaiHuaSheSheCao,JiXingZi} => {EZhu}	0.382759	0.948718	0.403448	1.3164	111
{BaiHuaSheSheCao,EZhu} => {JiXingZi}	0.382759	0.581152	0.658621	1.42825	111
{JiNeiJin,JiXingZi,ShanCiGu} => {BaiHuaSheSheCao}	0.382759	1	0.382759	1.27753	111
{BaiHuaSheSheCao,JiXingZi,ShanCiGu} => {JiNeiJin}	0.382759	1	0.382759	2.02797	111
{BaiHuaSheSheCao,JiNeiJin,JiXingZi} => {ShanCiGu}	0.382759	0.948718	0.403448	2.23681	111
{BaiHuaSheSheCao,JiNeiJin,ShanCiGu} => {JiXingZi}	0.382759	0.917355	0.417241	2.25452	111
{BanZhiLian,JiXingZi,ShanCiGu} => {BaiHuaSheSheCao}	0.382759	1	0.382759	1.27753	111
{BaiHuaSheSheCao,JiXingZi,ShanCiGu} => {BanZhiLian}	0.382759	1	0.382759	1.5847	111
{BaiHuaSheSheCao,BanZhiLian,JiXingZi} => {ShanCiGu}	0.382759	0.948718	0.403448	2.23681	111
{BaiHuaSheSheCao,BanZhiLian,ShanCiGu} => {JiXingZi}	0.382759	0.917355	0.417241	2.25452	111
{EZhu,JiXingZi,ShanCiGu} => {BaiHuaSheSheCao}	0.382759	1	0.382759	1.27753	111
{BaiHuaSheSheCao,JiXingZi,ShanCiGu} => {EZhu}	0.382759	1	0.382759	1.38756	111
{BaiHuaSheSheCao,EZhu,JiXingZi} => {ShanCiGu}	0.382759	1	0.382759	2.35772	111
{BaiHuaSheSheCao,EZhu,ShanCiGu} => {JiXingZi}	0.382759	0.917355	0.417241	2.25452	111
{EZhu,JiNeiJin,JiXingZi} => {BaiHuaSheSheCao}	0.382759	1	0.382759	1.27753	111
{BaiHuaSheSheCao,JiNeiJin,JiXingZi} => {EZhu}	0.382759	0.948718	0.403448	1.3164	111
{BaiHuaSheSheCao,EZhu,JiXingZi} => {JiNeiJin}	0.382759	1	0.382759	2.02797	111
{BaiHuaSheSheCao,EZhu,JiNeiJin} => {JiXingZi}	0.382759	0.880952	0.434483	2.16505	111
{BanZhiLian,EZhu,JiXingZi} => {BaiHuaSheSheCao}	0.382759	1	0.382759	1.27753	111
{BaiHuaSheSheCao,BanZhiLian,JiXingZi} => {EZhu}	0.382759	0.948718	0.403448	1.3164	111
{BaiHuaSheSheCao,EZhu,JiXingZi} => {BanZhiLian}	0.382759	1	0.382759	1.5847	111
{BaiHuaSheSheCao,BanZhiLian,EZhu} => {JiXingZi}	0.382759	0.744966	0.513793	1.83085	111
{BanZhiLian,JiNeiJin,JiXingZi,ShanCiGu} => {BaiHuaSheSheCao}	0.382759	1	0.382759	1.27753	111
{BaiHuaSheSheCao,JiNeiJin,JiXingZi,ShanCiGu} => {BanZhiLian}	0.382759	1	0.382759	1.5847	111
{BaiHuaSheSheCao,BanZhiLian,JiXingZi,ShanCiGu} => {JiNeiJin}	0.382759	1	0.382759	2.02797	111
{BaiHuaSheSheCao,BanZhiLian,JiNeiJin,JiXingZi} => {ShanCiGu}	0.382759	0.948718	0.403448	2.23681	111
{BaiHuaSheSheCao,BanZhiLian,JiNeiJin,ShanCiGu} => {JiXingZi}	0.382759	0.917355	0.417241	2.25452	111
{EZhu,JiNeiJin,JiXingZi,ShanCiGu} => {BaiHuaSheSheCao}	0.382759	1	0.382759	1.27753	111
{BaiHuaSheSheCao,JiNeiJin,JiXingZi,ShanCiGu} => {EZhu}	0.382759	1	0.382759	1.38756	111
{BaiHuaSheSheCao,EZhu,JiXingZi,ShanCiGu} => {JiNeiJin}	0.382759	1	0.382759	2.02797	111
{BaiHuaSheSheCao,EZhu,JiNeiJin,JiXingZi} => {ShanCiGu}	0.382759	1	0.382759	2.35772	111
{BaiHuaSheSheCao,EZhu,JiNeiJin,ShanCiGu} => {JiXingZi}	0.382759	0.917355	0.417241	2.25452	111
{BanZhiLian,EZhu,JiXingZi,ShanCiGu} => {BaiHuaSheSheCao}	0.382759	1	0.382759	1.27753	111
{BaiHuaSheSheCao,BanZhiLian,JiXingZi,ShanCiGu} => {EZhu}	0.382759	1	0.382759	1.38756	111
{BaiHuaSheSheCao,EZhu,JiXingZi,ShanCiGu} => {BanZhiLian}	0.382759	1	0.382759	1.5847	111
{BaiHuaSheSheCao,BanZhiLian,EZhu,JiXingZi} => {ShanCiGu}	0.382759	1	0.382759	2.35772	111
{BaiHuaSheSheCao,BanZhiLian,EZhu,ShanCiGu} => {JiXingZi}	0.382759	0.917355	0.417241	2.25452	111
{BanZhiLian,EZhu,JiNeiJin,JiXingZi} => {BaiHuaSheSheCao}	0.382759	1	0.382759	1.27753	111
{BaiHuaSheSheCao,BanZhiLian,JiNeiJin,JiXingZi} => {EZhu}	0.382759	0.948718	0.403448	1.3164	111
{BaiHuaSheSheCao,EZhu,JiNeiJin,JiXingZi} => {BanZhiLian}	0.382759	1	0.382759	1.5847	111
{BaiHuaSheSheCao,BanZhiLian,EZhu,JiXingZi} => {JiNeiJin}	0.382759	1	0.382759	2.02797	111
{BaiHuaSheSheCao,BanZhiLian,EZhu,JiNeiJin} => {JiXingZi}	0.382759	0.895161	0.427586	2.19997	111
{BanZhiLian,EZhu,JiNeiJin,JiXingZi,ShanCiGu} => {BaiHuaSheSheCao}	0.382759	1	0.382759	1.27753	111
{BaiHuaSheSheCao,BanZhiLian,JiNeiJin,JiXingZi,ShanCiGu} => {EZhu}	0.382759	1	0.382759	1.38756	111
{BaiHuaSheSheCao,EZhu,JiNeiJin,JiXingZi,ShanCiGu} => {BanZhiLian}	0.382759	1	0.382759	1.5847	111
{BaiHuaSheSheCao,BanZhiLian,EZhu,JiXingZi,ShanCiGu} => {JiNeiJin}	0.382759	1	0.382759	2.02797	111
{BaiHuaSheSheCao,BanZhiLian,EZhu,JiNeiJin,JiXingZi} => {ShanCiGu}	0.382759	1	0.382759	2.35772	111
{BaiHuaSheSheCao,BanZhiLian,EZhu,JiNeiJin,ShanCiGu} => {JiXingZi}	0.382759	0.917355	0.417241	2.25452	111
{BanZhiLian,DanNanXing} => {BaiHuaSheSheCao}	0.37931	1	0.37931	1.27753	110
{BaiHuaSheSheCao,DanNanXing} => {BanZhiLian}	0.37931	1	0.37931	1.5847	110
{BaiHuaSheSheCao,BanZhiLian} => {DanNanXing}	0.37931	0.621469	0.610345	1.62366	110
{JiXingZi,ZheBeiMu} => {BaiHuaSheSheCao}	0.37931	1	0.37931	1.27753	110
{BaiHuaSheSheCao,JiXingZi} => {ZheBeiMu}	0.37931	0.940171	0.403448	1.9475	110
{BaiHuaSheSheCao,ZheBeiMu} => {JiXingZi}	0.37931	0.852713	0.444828	2.09565	110
{JiXingZi,ShanCiGu,ZheBeiMu} => {BaiHuaSheSheCao}	0.37931	1	0.37931	1.27753	110
{BaiHuaSheSheCao,JiXingZi,ShanCiGu} => {ZheBeiMu}	0.37931	0.990991	0.382759	2.05277	110
{BaiHuaSheSheCao,JiXingZi,ZheBeiMu} => {ShanCiGu}	0.37931	1	0.37931	2.35772	110
{BaiHuaSheSheCao,ShanCiGu,ZheBeiMu} => {JiXingZi}	0.37931	0.916667	0.413793	2.25282	110
{ChongLou,JiXingZi,ShanCiGu} => {BaiHuaSheSheCao}	0.37931	1	0.37931	1.27753	110
{BaiHuaSheSheCao,JiXingZi,ShanCiGu} => {ChongLou}	0.37931	0.990991	0.382759	2.06754	110
{BaiHuaSheSheCao,ChongLou,JiXingZi} => {ShanCiGu}	0.37931	0.948276	0.4	2.23577	110
{BaiHuaSheSheCao,ChongLou,ShanCiGu} => {JiXingZi}	0.37931	0.916667	0.413793	2.25282	110
{ChongLou,JiXingZi,ZheBeiMu} => {BaiHuaSheSheCao}	0.37931	1	0.37931	1.27753	110
{BaiHuaSheSheCao,JiXingZi,ZheBeiMu} => {ChongLou}	0.37931	1	0.37931	2.08633	110
{BaiHuaSheSheCao,ChongLou,JiXingZi} => {ZheBeiMu}	0.37931	0.948276	0.4	1.96429	110
{BaiHuaSheSheCao,ChongLou,ZheBeiMu} => {JiXingZi}	0.37931	0.916667	0.413793	2.25282	110
{JiNeiJin,JiXingZi,ZheBeiMu} => {BaiHuaSheSheCao}	0.37931	1	0.37931	1.27753	110
{BaiHuaSheSheCao,JiXingZi,ZheBeiMu} => {JiNeiJin}	0.37931	1	0.37931	2.02797	110
{BaiHuaSheSheCao,JiNeiJin,JiXingZi} => {ZheBeiMu}	0.37931	0.940171	0.403448	1.9475	110
{BaiHuaSheSheCao,JiNeiJin,ZheBeiMu} => {JiXingZi}	0.37931	0.916667	0.413793	2.25282	110
{BanZhiLian,JiXingZi,ZheBeiMu} => {BaiHuaSheSheCao}	0.37931	1	0.37931	1.27753	110
{BaiHuaSheSheCao,JiXingZi,ZheBeiMu} => {BanZhiLian}	0.37931	1	0.37931	1.5847	110
{BaiHuaSheSheCao,BanZhiLian,JiXingZi} => {ZheBeiMu}	0.37931	0.940171	0.403448	1.9475	110
{BaiHuaSheSheCao,BanZhiLian,ZheBeiMu} => {JiXingZi}	0.37931	0.859375	0.441379	2.11202	110
{EZhu,JiXingZi,ZheBeiMu} => {BaiHuaSheSheCao}	0.37931	1	0.37931	1.27753	110
{BaiHuaSheSheCao,JiXingZi,ZheBeiMu} => {EZhu}	0.37931	1	0.37931	1.38756	110
{BaiHuaSheSheCao,EZhu,JiXingZi} => {ZheBeiMu}	0.37931	0.990991	0.382759	2.05277	110
{BaiHuaSheSheCao,EZhu,ZheBeiMu} => {JiXingZi}	0.37931	0.852713	0.444828	2.09565	110
{ChongLou,EZhu,JiXingZi} => {BaiHuaSheSheCao}	0.37931	0.990991	0.382759	1.26602	110
{BaiHuaSheSheCao,ChongLou,JiXingZi} => {EZhu}	0.37931	0.948276	0.4	1.31579	110
{BaiHuaSheSheCao,EZhu,JiXingZi} => {ChongLou}	0.37931	0.990991	0.382759	2.06754	110
{BaiHuaSheSheCao,ChongLou,EZhu} => {JiXingZi}	0.37931	0.887097	0.427586	2.18015	110
{ChongLou,JiXingZi,ShanCiGu,ZheBeiMu} => {BaiHuaSheSheCao}	0.37931	1	0.37931	1.27753	110
{BaiHuaSheSheCao,JiXingZi,ShanCiGu,ZheBeiMu} => {ChongLou}	0.37931	1	0.37931	2.08633	110
{BaiHuaSheSheCao,ChongLou,JiXingZi,ShanCiGu} => {ZheBeiMu}	0.37931	1	0.37931	2.07143	110
{BaiHuaSheSheCao,ChongLou,JiXingZi,ZheBeiMu} => {ShanCiGu}	0.37931	1	0.37931	2.35772	110
{BaiHuaSheSheCao,ChongLou,ShanCiGu,ZheBeiMu} => {JiXingZi}	0.37931	0.916667	0.413793	2.25282	110
{JiNeiJin,JiXingZi,ShanCiGu,ZheBeiMu} => {BaiHuaSheSheCao}	0.37931	1	0.37931	1.27753	110
{BaiHuaSheSheCao,JiXingZi,ShanCiGu,ZheBeiMu} => {JiNeiJin}	0.37931	1	0.37931	2.02797	110
{BaiHuaSheSheCao,JiNeiJin,JiXingZi,ShanCiGu} => {ZheBeiMu}	0.37931	0.990991	0.382759	2.05277	110
{BaiHuaSheSheCao,JiNeiJin,JiXingZi,ZheBeiMu} => {ShanCiGu}	0.37931	1	0.37931	2.35772	110
{BaiHuaSheSheCao,JiNeiJin,ShanCiGu,ZheBeiMu} => {JiXingZi}	0.37931	0.916667	0.413793	2.25282	110
{BanZhiLian,JiXingZi,ShanCiGu,ZheBeiMu} => {BaiHuaSheSheCao}	0.37931	1	0.37931	1.27753	110
{BaiHuaSheSheCao,JiXingZi,ShanCiGu,ZheBeiMu} => {BanZhiLian}	0.37931	1	0.37931	1.5847	110
{BaiHuaSheSheCao,BanZhiLian,JiXingZi,ShanCiGu} => {ZheBeiMu}	0.37931	0.990991	0.382759	2.05277	110
{BaiHuaSheSheCao,BanZhiLian,JiXingZi,ZheBeiMu} => {ShanCiGu}	0.37931	1	0.37931	2.35772	110
{BaiHuaSheSheCao,BanZhiLian,ShanCiGu,ZheBeiMu} => {JiXingZi}	0.37931	0.916667	0.413793	2.25282	110
{EZhu,JiXingZi,ShanCiGu,ZheBeiMu} => {BaiHuaSheSheCao}	0.37931	1	0.37931	1.27753	110
{BaiHuaSheSheCao,JiXingZi,ShanCiGu,ZheBeiMu} => {EZhu}	0.37931	1	0.37931	1.38756	110
{BaiHuaSheSheCao,EZhu,JiXingZi,ShanCiGu} => {ZheBeiMu}	0.37931	0.990991	0.382759	2.05277	110
{BaiHuaSheSheCao,EZhu,JiXingZi,ZheBeiMu} => {ShanCiGu}	0.37931	1	0.37931	2.35772	110
{BaiHuaSheSheCao,EZhu,ShanCiGu,ZheBeiMu} => {JiXingZi}	0.37931	0.916667	0.413793	2.25282	110
{ChongLou,JiNeiJin,JiXingZi,ShanCiGu} => {BaiHuaSheSheCao}	0.37931	1	0.37931	1.27753	110
{BaiHuaSheSheCao,ChongLou,JiXingZi,ShanCiGu} => {JiNeiJin}	0.37931	1	0.37931	2.02797	110
{BaiHuaSheSheCao,JiNeiJin,JiXingZi,ShanCiGu} => {ChongLou}	0.37931	0.990991	0.382759	2.06754	110
{BaiHuaSheSheCao,ChongLou,JiNeiJin,JiXingZi} => {ShanCiGu}	0.37931	0.948276	0.4	2.23577	110
{BaiHuaSheSheCao,ChongLou,JiNeiJin,ShanCiGu} => {JiXingZi}	0.37931	0.916667	0.413793	2.25282	110
{BanZhiLian,ChongLou,JiXingZi,ShanCiGu} => {BaiHuaSheSheCao}	0.37931	1	0.37931	1.27753	110
{BaiHuaSheSheCao,ChongLou,JiXingZi,ShanCiGu} => {BanZhiLian}	0.37931	1	0.37931	1.5847	110
{BaiHuaSheSheCao,BanZhiLian,JiXingZi,ShanCiGu} => {ChongLou}	0.37931	0.990991	0.382759	2.06754	110
{BaiHuaSheSheCao,BanZhiLian,ChongLou,JiXingZi} => {ShanCiGu}	0.37931	0.948276	0.4	2.23577	110
{BaiHuaSheSheCao,BanZhiLian,ChongLou,ShanCiGu} => {JiXingZi}	0.37931	0.916667	0.413793	2.25282	110
{ChongLou,EZhu,JiXingZi,ShanCiGu} => {BaiHuaSheSheCao}	0.37931	1	0.37931	1.27753	110
{BaiHuaSheSheCao,ChongLou,JiXingZi,ShanCiGu} => {EZhu}	0.37931	1	0.37931	1.38756	110
{BaiHuaSheSheCao,EZhu,JiXingZi,ShanCiGu} => {ChongLou}	0.37931	0.990991	0.382759	2.06754	110
{BaiHuaSheSheCao,ChongLou,EZhu,JiXingZi} => {ShanCiGu}	0.37931	1	0.37931	2.35772	110
{BaiHuaSheSheCao,ChongLou,EZhu,ShanCiGu} => {JiXingZi}	0.37931	0.916667	0.413793	2.25282	110
{ChongLou,JiNeiJin,JiXingZi,ZheBeiMu} => {BaiHuaSheSheCao}	0.37931	1	0.37931	1.27753	110
{BaiHuaSheSheCao,ChongLou,JiXingZi,ZheBeiMu} => {JiNeiJin}	0.37931	1	0.37931	2.02797	110
{BaiHuaSheSheCao,JiNeiJin,JiXingZi,ZheBeiMu} => {ChongLou}	0.37931	1	0.37931	2.08633	110
{BaiHuaSheSheCao,ChongLou,JiNeiJin,JiXingZi} => {ZheBeiMu}	0.37931	0.948276	0.4	1.96429	110
{BaiHuaSheSheCao,ChongLou,JiNeiJin,ZheBeiMu} => {JiXingZi}	0.37931	0.916667	0.413793	2.25282	110
{BanZhiLian,ChongLou,JiXingZi,ZheBeiMu} => {BaiHuaSheSheCao}	0.37931	1	0.37931	1.27753	110
{BaiHuaSheSheCao,ChongLou,JiXingZi,ZheBeiMu} => {BanZhiLian}	0.37931	1	0.37931	1.5847	110
{BaiHuaSheSheCao,BanZhiLian,JiXingZi,ZheBeiMu} => {ChongLou}	0.37931	1	0.37931	2.08633	110
{BaiHuaSheSheCao,BanZhiLian,ChongLou,JiXingZi} => {ZheBeiMu}	0.37931	0.948276	0.4	1.96429	110
{BaiHuaSheSheCao,BanZhiLian,ChongLou,ZheBeiMu} => {JiXingZi}	0.37931	0.916667	0.413793	2.25282	110
{ChongLou,EZhu,JiXingZi,ZheBeiMu} => {BaiHuaSheSheCao}	0.37931	1	0.37931	1.27753	110
{BaiHuaSheSheCao,ChongLou,JiXingZi,ZheBeiMu} => {EZhu}	0.37931	1	0.37931	1.38756	110
{BaiHuaSheSheCao,EZhu,JiXingZi,ZheBeiMu} => {ChongLou}	0.37931	1	0.37931	2.08633	110
{BaiHuaSheSheCao,ChongLou,EZhu,JiXingZi} => {ZheBeiMu}	0.37931	1	0.37931	2.07143	110
{BaiHuaSheSheCao,ChongLou,EZhu,ZheBeiMu} => {JiXingZi}	0.37931	0.916667	0.413793	2.25282	110
{BanZhiLian,JiNeiJin,JiXingZi,ZheBeiMu} => {BaiHuaSheSheCao}	0.37931	1	0.37931	1.27753	110
{BaiHuaSheSheCao,JiNeiJin,JiXingZi,ZheBeiMu} => {BanZhiLian}	0.37931	1	0.37931	1.5847	110
{BaiHuaSheSheCao,BanZhiLian,JiXingZi,ZheBeiMu} => {JiNeiJin}	0.37931	1	0.37931	2.02797	110
{BaiHuaSheSheCao,BanZhiLian,JiNeiJin,JiXingZi} => {ZheBeiMu}	0.37931	0.940171	0.403448	1.9475	110
{BaiHuaSheSheCao,BanZhiLian,JiNeiJin,ZheBeiMu} => {JiXingZi}	0.37931	0.916667	0.413793	2.25282	110
{EZhu,JiNeiJin,JiXingZi,ZheBeiMu} => {BaiHuaSheSheCao}	0.37931	1	0.37931	1.27753	110
{BaiHuaSheSheCao,JiNeiJin,JiXingZi,ZheBeiMu} => {EZhu}	0.37931	1	0.37931	1.38756	110
{BaiHuaSheSheCao,EZhu,JiXingZi,ZheBeiMu} => {JiNeiJin}	0.37931	1	0.37931	2.02797	110
{BaiHuaSheSheCao,EZhu,JiNeiJin,JiXingZi} => {ZheBeiMu}	0.37931	0.990991	0.382759	2.05277	110
{BaiHuaSheSheCao,EZhu,JiNeiJin,ZheBeiMu} => {JiXingZi}	0.37931	0.916667	0.413793	2.25282	110
{BanZhiLian,EZhu,JiXingZi,ZheBeiMu} => {BaiHuaSheSheCao}	0.37931	1	0.37931	1.27753	110
{BaiHuaSheSheCao,BanZhiLian,JiXingZi,ZheBeiMu} => {EZhu}	0.37931	1	0.37931	1.38756	110
{BaiHuaSheSheCao,EZhu,JiXingZi,ZheBeiMu} => {BanZhiLian}	0.37931	1	0.37931	1.5847	110
{BaiHuaSheSheCao,BanZhiLian,EZhu,JiXingZi} => {ZheBeiMu}	0.37931	0.990991	0.382759	2.05277	110
{BaiHuaSheSheCao,BanZhiLian,EZhu,ZheBeiMu} => {JiXingZi}	0.37931	0.859375	0.441379	2.11202	110
{ChongLou,EZhu,JiNeiJin,JiXingZi} => {BaiHuaSheSheCao}	0.37931	1	0.37931	1.27753	110
{BaiHuaSheSheCao,ChongLou,JiNeiJin,JiXingZi} => {EZhu}	0.37931	0.948276	0.4	1.31579	110
{BaiHuaSheSheCao,ChongLou,EZhu,JiXingZi} => {JiNeiJin}	0.37931	1	0.37931	2.02797	110
{BaiHuaSheSheCao,EZhu,JiNeiJin,JiXingZi} => {ChongLou}	0.37931	0.990991	0.382759	2.06754	110
{BaiHuaSheSheCao,ChongLou,EZhu,JiNeiJin} => {JiXingZi}	0.37931	0.901639	0.42069	2.21589	110
{BanZhiLian,ChongLou,EZhu,JiXingZi} => {BaiHuaSheSheCao}	0.37931	1	0.37931	1.27753	110
{BaiHuaSheSheCao,BanZhiLian,ChongLou,JiXingZi} => {EZhu}	0.37931	0.948276	0.4	1.31579	110
{BaiHuaSheSheCao,ChongLou,EZhu,JiXingZi} => {BanZhiLian}	0.37931	1	0.37931	1.5847	110
{BaiHuaSheSheCao,BanZhiLian,EZhu,JiXingZi} => {ChongLou}	0.37931	0.990991	0.382759	2.06754	110
{BaiHuaSheSheCao,BanZhiLian,ChongLou,EZhu} => {JiXingZi}	0.37931	0.894309	0.424138	2.19788	110
{ChongLou,JiNeiJin,JiXingZi,ShanCiGu,ZheBeiMu} => {BaiHuaSheSheCao}	0.37931	1	0.37931	1.27753	110
{BaiHuaSheSheCao,ChongLou,JiXingZi,ShanCiGu,ZheBeiMu} => {JiNeiJin}	0.37931	1	0.37931	2.02797	110
{BaiHuaSheSheCao,JiNeiJin,JiXingZi,ShanCiGu,ZheBeiMu} => {ChongLou}	0.37931	1	0.37931	2.08633	110
{BaiHuaSheSheCao,ChongLou,JiNeiJin,JiXingZi,ShanCiGu} => {ZheBeiMu}	0.37931	1	0.37931	2.07143	110
{BaiHuaSheSheCao,ChongLou,JiNeiJin,JiXingZi,ZheBeiMu} => {ShanCiGu}	0.37931	1	0.37931	2.35772	110
{BaiHuaSheSheCao,ChongLou,JiNeiJin,ShanCiGu,ZheBeiMu} => {JiXingZi}	0.37931	0.916667	0.413793	2.25282	110
{BanZhiLian,ChongLou,JiXingZi,ShanCiGu,ZheBeiMu} => {BaiHuaSheSheCao}	0.37931	1	0.37931	1.27753	110
{BaiHuaSheSheCao,ChongLou,JiXingZi,ShanCiGu,ZheBeiMu} => {BanZhiLian}	0.37931	1	0.37931	1.5847	110
{BaiHuaSheSheCao,BanZhiLian,JiXingZi,ShanCiGu,ZheBeiMu} => {ChongLou}	0.37931	1	0.37931	2.08633	110
{BaiHuaSheSheCao,BanZhiLian,ChongLou,JiXingZi,ShanCiGu} => {ZheBeiMu}	0.37931	1	0.37931	2.07143	110
{BaiHuaSheSheCao,BanZhiLian,ChongLou,JiXingZi,ZheBeiMu} => {ShanCiGu}	0.37931	1	0.37931	2.35772	110
{BaiHuaSheSheCao,BanZhiLian,ChongLou,ShanCiGu,ZheBeiMu} => {JiXingZi}	0.37931	0.916667	0.413793	2.25282	110
{ChongLou,EZhu,JiXingZi,ShanCiGu,ZheBeiMu} => {BaiHuaSheSheCao}	0.37931	1	0.37931	1.27753	110
{BaiHuaSheSheCao,ChongLou,JiXingZi,ShanCiGu,ZheBeiMu} => {EZhu}	0.37931	1	0.37931	1.38756	110
{BaiHuaSheSheCao,EZhu,JiXingZi,ShanCiGu,ZheBeiMu} => {ChongLou}	0.37931	1	0.37931	2.08633	110
{BaiHuaSheSheCao,ChongLou,EZhu,JiXingZi,ShanCiGu} => {ZheBeiMu}	0.37931	1	0.37931	2.07143	110
{BaiHuaSheSheCao,ChongLou,EZhu,JiXingZi,ZheBeiMu} => {ShanCiGu}	0.37931	1	0.37931	2.35772	110
{BaiHuaSheSheCao,ChongLou,EZhu,ShanCiGu,ZheBeiMu} => {JiXingZi}	0.37931	0.916667	0.413793	2.25282	110
{BanZhiLian,JiNeiJin,JiXingZi,ShanCiGu,ZheBeiMu} => {BaiHuaSheSheCao}	0.37931	1	0.37931	1.27753	110
{BaiHuaSheSheCao,JiNeiJin,JiXingZi,ShanCiGu,ZheBeiMu} => {BanZhiLian}	0.37931	1	0.37931	1.5847	110
{BaiHuaSheSheCao,BanZhiLian,JiXingZi,ShanCiGu,ZheBeiMu} => {JiNeiJin}	0.37931	1	0.37931	2.02797	110
{BaiHuaSheSheCao,BanZhiLian,JiNeiJin,JiXingZi,ShanCiGu} => {ZheBeiMu}	0.37931	0.990991	0.382759	2.05277	110
{BaiHuaSheSheCao,BanZhiLian,JiNeiJin,JiXingZi,ZheBeiMu} => {ShanCiGu}	0.37931	1	0.37931	2.35772	110
{BaiHuaSheSheCao,BanZhiLian,JiNeiJin,ShanCiGu,ZheBeiMu} => {JiXingZi}	0.37931	0.916667	0.413793	2.25282	110
{EZhu,JiNeiJin,JiXingZi,ShanCiGu,ZheBeiMu} => {BaiHuaSheSheCao}	0.37931	1	0.37931	1.27753	110
{BaiHuaSheSheCao,JiNeiJin,JiXingZi,ShanCiGu,ZheBeiMu} => {EZhu}	0.37931	1	0.37931	1.38756	110
{BaiHuaSheSheCao,EZhu,JiXingZi,ShanCiGu,ZheBeiMu} => {JiNeiJin}	0.37931	1	0.37931	2.02797	110
{BaiHuaSheSheCao,EZhu,JiNeiJin,JiXingZi,ShanCiGu} => {ZheBeiMu}	0.37931	0.990991	0.382759	2.05277	110
{BaiHuaSheSheCao,EZhu,JiNeiJin,JiXingZi,ZheBeiMu} => {ShanCiGu}	0.37931	1	0.37931	2.35772	110
{BaiHuaSheSheCao,EZhu,JiNeiJin,ShanCiGu,ZheBeiMu} => {JiXingZi}	0.37931	0.916667	0.413793	2.25282	110
{BanZhiLian,EZhu,JiXingZi,ShanCiGu,ZheBeiMu} => {BaiHuaSheSheCao}	0.37931	1	0.37931	1.27753	110
{BaiHuaSheSheCao,BanZhiLian,JiXingZi,ShanCiGu,ZheBeiMu} => {EZhu}	0.37931	1	0.37931	1.38756	110
{BaiHuaSheSheCao,EZhu,JiXingZi,ShanCiGu,ZheBeiMu} => {BanZhiLian}	0.37931	1	0.37931	1.5847	110
{BaiHuaSheSheCao,BanZhiLian,EZhu,JiXingZi,ShanCiGu} => {ZheBeiMu}	0.37931	0.990991	0.382759	2.05277	110
{BaiHuaSheSheCao,BanZhiLian,EZhu,JiXingZi,ZheBeiMu} => {ShanCiGu}	0.37931	1	0.37931	2.35772	110
{BaiHuaSheSheCao,BanZhiLian,EZhu,ShanCiGu,ZheBeiMu} => {JiXingZi}	0.37931	0.916667	0.413793	2.25282	110
{BanZhiLian,ChongLou,JiNeiJin,JiXingZi,ShanCiGu} => {BaiHuaSheSheCao}	0.37931	1	0.37931	1.27753	110
{BaiHuaSheSheCao,ChongLou,JiNeiJin,JiXingZi,ShanCiGu} => {BanZhiLian}	0.37931	1	0.37931	1.5847	110
{BaiHuaSheSheCao,BanZhiLian,ChongLou,JiXingZi,ShanCiGu} => {JiNeiJin}	0.37931	1	0.37931	2.02797	110
{BaiHuaSheSheCao,BanZhiLian,JiNeiJin,JiXingZi,ShanCiGu} => {ChongLou}	0.37931	0.990991	0.382759	2.06754	110
{BaiHuaSheSheCao,BanZhiLian,ChongLou,JiNeiJin,JiXingZi} => {ShanCiGu}	0.37931	0.948276	0.4	2.23577	110
{BaiHuaSheSheCao,BanZhiLian,ChongLou,JiNeiJin,ShanCiGu} => {JiXingZi}	0.37931	0.916667	0.413793	2.25282	110
{ChongLou,EZhu,JiNeiJin,JiXingZi,ShanCiGu} => {BaiHuaSheSheCao}	0.37931	1	0.37931	1.27753	110
{BaiHuaSheSheCao,ChongLou,JiNeiJin,JiXingZi,ShanCiGu} => {EZhu}	0.37931	1	0.37931	1.38756	110
{BaiHuaSheSheCao,ChongLou,EZhu,JiXingZi,ShanCiGu} => {JiNeiJin}	0.37931	1	0.37931	2.02797	110
{BaiHuaSheSheCao,EZhu,JiNeiJin,JiXingZi,ShanCiGu} => {ChongLou}	0.37931	0.990991	0.382759	2.06754	110
{BaiHuaSheSheCao,ChongLou,EZhu,JiNeiJin,JiXingZi} => {ShanCiGu}	0.37931	1	0.37931	2.35772	110
{BaiHuaSheSheCao,ChongLou,EZhu,JiNeiJin,ShanCiGu} => {JiXingZi}	0.37931	0.916667	0.413793	2.25282	110
{BanZhiLian,ChongLou,EZhu,JiXingZi,ShanCiGu} => {BaiHuaSheSheCao}	0.37931	1	0.37931	1.27753	110
{BaiHuaSheSheCao,BanZhiLian,ChongLou,JiXingZi,ShanCiGu} => {EZhu}	0.37931	1	0.37931	1.38756	110
{BaiHuaSheSheCao,ChongLou,EZhu,JiXingZi,ShanCiGu} => {BanZhiLian}	0.37931	1	0.37931	1.5847	110
{BaiHuaSheSheCao,BanZhiLian,EZhu,JiXingZi,ShanCiGu} => {ChongLou}	0.37931	0.990991	0.382759	2.06754	110
{BaiHuaSheSheCao,BanZhiLian,ChongLou,EZhu,JiXingZi} => {ShanCiGu}	0.37931	1	0.37931	2.35772	110
{BaiHuaSheSheCao,BanZhiLian,ChongLou,EZhu,ShanCiGu} => {JiXingZi}	0.37931	0.916667	0.413793	2.25282	110
{BanZhiLian,ChongLou,JiNeiJin,JiXingZi,ZheBeiMu} => {BaiHuaSheSheCao}	0.37931	1	0.37931	1.27753	110
{BaiHuaSheSheCao,ChongLou,JiNeiJin,JiXingZi,ZheBeiMu} => {BanZhiLian}	0.37931	1	0.37931	1.5847	110
{BaiHuaSheSheCao,BanZhiLian,ChongLou,JiXingZi,ZheBeiMu} => {JiNeiJin}	0.37931	1	0.37931	2.02797	110
{BaiHuaSheSheCao,BanZhiLian,JiNeiJin,JiXingZi,ZheBeiMu} => {ChongLou}	0.37931	1	0.37931	2.08633	110
{BaiHuaSheSheCao,BanZhiLian,ChongLou,JiNeiJin,JiXingZi} => {ZheBeiMu}	0.37931	0.948276	0.4	1.96429	110
{BaiHuaSheSheCao,BanZhiLian,ChongLou,JiNeiJin,ZheBeiMu} => {JiXingZi}	0.37931	0.916667	0.413793	2.25282	110
{ChongLou,EZhu,JiNeiJin,JiXingZi,ZheBeiMu} => {BaiHuaSheSheCao}	0.37931	1	0.37931	1.27753	110
{BaiHuaSheSheCao,ChongLou,JiNeiJin,JiXingZi,ZheBeiMu} => {EZhu}	0.37931	1	0.37931	1.38756	110
{BaiHuaSheSheCao,ChongLou,EZhu,JiXingZi,ZheBeiMu} => {JiNeiJin}	0.37931	1	0.37931	2.02797	110
{BaiHuaSheSheCao,EZhu,JiNeiJin,JiXingZi,ZheBeiMu} => {ChongLou}	0.37931	1	0.37931	2.08633	110
{BaiHuaSheSheCao,ChongLou,EZhu,JiNeiJin,JiXingZi} => {ZheBeiMu}	0.37931	1	0.37931	2.07143	110
{BaiHuaSheSheCao,ChongLou,EZhu,JiNeiJin,ZheBeiMu} => {JiXingZi}	0.37931	0.916667	0.413793	2.25282	110
{BanZhiLian,ChongLou,EZhu,JiXingZi,ZheBeiMu} => {BaiHuaSheSheCao}	0.37931	1	0.37931	1.27753	110
{BaiHuaSheSheCao,BanZhiLian,ChongLou,JiXingZi,ZheBeiMu} => {EZhu}	0.37931	1	0.37931	1.38756	110
{BaiHuaSheSheCao,ChongLou,EZhu,JiXingZi,ZheBeiMu} => {BanZhiLian}	0.37931	1	0.37931	1.5847	110
{BaiHuaSheSheCao,BanZhiLian,EZhu,JiXingZi,ZheBeiMu} => {ChongLou}	0.37931	1	0.37931	2.08633	110
{BaiHuaSheSheCao,BanZhiLian,ChongLou,EZhu,JiXingZi} => {ZheBeiMu}	0.37931	1	0.37931	2.07143	110
{BaiHuaSheSheCao,BanZhiLian,ChongLou,EZhu,ZheBeiMu} => {JiXingZi}	0.37931	0.916667	0.413793	2.25282	110
{BanZhiLian,EZhu,JiNeiJin,JiXingZi,ZheBeiMu} => {BaiHuaSheSheCao}	0.37931	1	0.37931	1.27753	110
{BaiHuaSheSheCao,BanZhiLian,JiNeiJin,JiXingZi,ZheBeiMu} => {EZhu}	0.37931	1	0.37931	1.38756	110
{BaiHuaSheSheCao,EZhu,JiNeiJin,JiXingZi,ZheBeiMu} => {BanZhiLian}	0.37931	1	0.37931	1.5847	110
{BaiHuaSheSheCao,BanZhiLian,EZhu,JiXingZi,ZheBeiMu} => {JiNeiJin}	0.37931	1	0.37931	2.02797	110
{BaiHuaSheSheCao,BanZhiLian,EZhu,JiNeiJin,JiXingZi} => {ZheBeiMu}	0.37931	0.990991	0.382759	2.05277	110
{BaiHuaSheSheCao,BanZhiLian,EZhu,JiNeiJin,ZheBeiMu} => {JiXingZi}	0.37931	0.916667	0.413793	2.25282	110
{BanZhiLian,ChongLou,EZhu,JiNeiJin,JiXingZi} => {BaiHuaSheSheCao}	0.37931	1	0.37931	1.27753	110
{BaiHuaSheSheCao,BanZhiLian,ChongLou,JiNeiJin,JiXingZi} => {EZhu}	0.37931	0.948276	0.4	1.31579	110
{BaiHuaSheSheCao,ChongLou,EZhu,JiNeiJin,JiXingZi} => {BanZhiLian}	0.37931	1	0.37931	1.5847	110
{BaiHuaSheSheCao,BanZhiLian,ChongLou,EZhu,JiXingZi} => {JiNeiJin}	0.37931	1	0.37931	2.02797	110
{BaiHuaSheSheCao,BanZhiLian,EZhu,JiNeiJin,JiXingZi} => {ChongLou}	0.37931	0.990991	0.382759	2.06754	110
{BaiHuaSheSheCao,BanZhiLian,ChongLou,EZhu,JiNeiJin} => {JiXingZi}	0.37931	0.901639	0.42069	2.21589	110
{BanZhiLian,ChongLou,JiNeiJin,JiXingZi,ShanCiGu,ZheBeiMu} => {BaiHuaSheSheCao}	0.37931	1	0.37931	1.27753	110
{BaiHuaSheSheCao,ChongLou,JiNeiJin,JiXingZi,ShanCiGu,ZheBeiMu} => {BanZhiLian}	0.37931	1	0.37931	1.5847	110
{BaiHuaSheSheCao,BanZhiLian,ChongLou,JiXingZi,ShanCiGu,ZheBeiMu} => {JiNeiJin}	0.37931	1	0.37931	2.02797	110
{BaiHuaSheSheCao,BanZhiLian,JiNeiJin,JiXingZi,ShanCiGu,ZheBeiMu} => {ChongLou}	0.37931	1	0.37931	2.08633	110
{BaiHuaSheSheCao,BanZhiLian,ChongLou,JiNeiJin,JiXingZi,ShanCiGu} => {ZheBeiMu}	0.37931	1	0.37931	2.07143	110
{BaiHuaSheSheCao,BanZhiLian,ChongLou,JiNeiJin,JiXingZi,ZheBeiMu} => {ShanCiGu}	0.37931	1	0.37931	2.35772	110
{BaiHuaSheSheCao,BanZhiLian,ChongLou,JiNeiJin,ShanCiGu,ZheBeiMu} => {JiXingZi}	0.37931	0.916667	0.413793	2.25282	110
{ChongLou,EZhu,JiNeiJin,JiXingZi,ShanCiGu,ZheBeiMu} => {BaiHuaSheSheCao}	0.37931	1	0.37931	1.27753	110
{BaiHuaSheSheCao,ChongLou,JiNeiJin,JiXingZi,ShanCiGu,ZheBeiMu} => {EZhu}	0.37931	1	0.37931	1.38756	110
{BaiHuaSheSheCao,ChongLou,EZhu,JiXingZi,ShanCiGu,ZheBeiMu} => {JiNeiJin}	0.37931	1	0.37931	2.02797	110
{BaiHuaSheSheCao,EZhu,JiNeiJin,JiXingZi,ShanCiGu,ZheBeiMu} => {ChongLou}	0.37931	1	0.37931	2.08633	110
{BaiHuaSheSheCao,ChongLou,EZhu,JiNeiJin,JiXingZi,ShanCiGu} => {ZheBeiMu}	0.37931	1	0.37931	2.07143	110
{BaiHuaSheSheCao,ChongLou,EZhu,JiNeiJin,JiXingZi,ZheBeiMu} => {ShanCiGu}	0.37931	1	0.37931	2.35772	110
{BaiHuaSheSheCao,ChongLou,EZhu,JiNeiJin,ShanCiGu,ZheBeiMu} => {JiXingZi}	0.37931	0.916667	0.413793	2.25282	110
{BanZhiLian,ChongLou,EZhu,JiXingZi,ShanCiGu,ZheBeiMu} => {BaiHuaSheSheCao}	0.37931	1	0.37931	1.27753	110
{BaiHuaSheSheCao,BanZhiLian,ChongLou,JiXingZi,ShanCiGu,ZheBeiMu} => {EZhu}	0.37931	1	0.37931	1.38756	110
{BaiHuaSheSheCao,ChongLou,EZhu,JiXingZi,ShanCiGu,ZheBeiMu} => {BanZhiLian}	0.37931	1	0.37931	1.5847	110
{BaiHuaSheSheCao,BanZhiLian,EZhu,JiXingZi,ShanCiGu,ZheBeiMu} => {ChongLou}	0.37931	1	0.37931	2.08633	110
{BaiHuaSheSheCao,BanZhiLian,ChongLou,EZhu,JiXingZi,ShanCiGu} => {ZheBeiMu}	0.37931	1	0.37931	2.07143	110
{BaiHuaSheSheCao,BanZhiLian,ChongLou,EZhu,JiXingZi,ZheBeiMu} => {ShanCiGu}	0.37931	1	0.37931	2.35772	110
{BaiHuaSheSheCao,BanZhiLian,ChongLou,EZhu,ShanCiGu,ZheBeiMu} => {JiXingZi}	0.37931	0.916667	0.413793	2.25282	110
{BanZhiLian,EZhu,JiNeiJin,JiXingZi,ShanCiGu,ZheBeiMu} => {BaiHuaSheSheCao}	0.37931	1	0.37931	1.27753	110
{BaiHuaSheSheCao,BanZhiLian,JiNeiJin,JiXingZi,ShanCiGu,ZheBeiMu} => {EZhu}	0.37931	1	0.37931	1.38756	110
{BaiHuaSheSheCao,EZhu,JiNeiJin,JiXingZi,ShanCiGu,ZheBeiMu} => {BanZhiLian}	0.37931	1	0.37931	1.5847	110
{BaiHuaSheSheCao,BanZhiLian,EZhu,JiXingZi,ShanCiGu,ZheBeiMu} => {JiNeiJin}	0.37931	1	0.37931	2.02797	110
{BaiHuaSheSheCao,BanZhiLian,EZhu,JiNeiJin,JiXingZi,ShanCiGu} => {ZheBeiMu}	0.37931	0.990991	0.382759	2.05277	110
{BaiHuaSheSheCao,BanZhiLian,EZhu,JiNeiJin,JiXingZi,ZheBeiMu} => {ShanCiGu}	0.37931	1	0.37931	2.35772	110
{BaiHuaSheSheCao,BanZhiLian,EZhu,JiNeiJin,ShanCiGu,ZheBeiMu} => {JiXingZi}	0.37931	0.916667	0.413793	2.25282	110
{BanZhiLian,ChongLou,EZhu,JiNeiJin,JiXingZi,ShanCiGu} => {BaiHuaSheSheCao}	0.37931	1	0.37931	1.27753	110
{BaiHuaSheSheCao,BanZhiLian,ChongLou,JiNeiJin,JiXingZi,ShanCiGu} => {EZhu}	0.37931	1	0.37931	1.38756	110
{BaiHuaSheSheCao,ChongLou,EZhu,JiNeiJin,JiXingZi,ShanCiGu} => {BanZhiLian}	0.37931	1	0.37931	1.5847	110
{BaiHuaSheSheCao,BanZhiLian,ChongLou,EZhu,JiXingZi,ShanCiGu} => {JiNeiJin}	0.37931	1	0.37931	2.02797	110
{BaiHuaSheSheCao,BanZhiLian,EZhu,JiNeiJin,JiXingZi,ShanCiGu} => {ChongLou}	0.37931	0.990991	0.382759	2.06754	110
{BaiHuaSheSheCao,BanZhiLian,ChongLou,EZhu,JiNeiJin,JiXingZi} => {ShanCiGu}	0.37931	1	0.37931	2.35772	110
{BaiHuaSheSheCao,BanZhiLian,ChongLou,EZhu,JiNeiJin,ShanCiGu} => {JiXingZi}	0.37931	0.916667	0.413793	2.25282	110
{BanZhiLian,ChongLou,EZhu,JiNeiJin,JiXingZi,ZheBeiMu} => {BaiHuaSheSheCao}	0.37931	1	0.37931	1.27753	110
{BaiHuaSheSheCao,BanZhiLian,ChongLou,JiNeiJin,JiXingZi,ZheBeiMu} => {EZhu}	0.37931	1	0.37931	1.38756	110
{BaiHuaSheSheCao,ChongLou,EZhu,JiNeiJin,JiXingZi,ZheBeiMu} => {BanZhiLian}	0.37931	1	0.37931	1.5847	110
{BaiHuaSheSheCao,BanZhiLian,ChongLou,EZhu,JiXingZi,ZheBeiMu} => {JiNeiJin}	0.37931	1	0.37931	2.02797	110
{BaiHuaSheSheCao,BanZhiLian,EZhu,JiNeiJin,JiXingZi,ZheBeiMu} => {ChongLou}	0.37931	1	0.37931	2.08633	110
{BaiHuaSheSheCao,BanZhiLian,ChongLou,EZhu,JiNeiJin,JiXingZi} => {ZheBeiMu}	0.37931	1	0.37931	2.07143	110
{BaiHuaSheSheCao,BanZhiLian,ChongLou,EZhu,JiNeiJin,ZheBeiMu} => {JiXingZi}	0.37931	0.916667	0.413793	2.25282	110
{BanZhiLian,ChongLou,EZhu,JiNeiJin,JiXingZi,ShanCiGu,ZheBeiMu} => {BaiHuaSheSheCao}	0.37931	1	0.37931	1.27753	110
{BaiHuaSheSheCao,BanZhiLian,ChongLou,JiNeiJin,JiXingZi,ShanCiGu,ZheBeiMu} => {EZhu}	0.37931	1	0.37931	1.38756	110
{BaiHuaSheSheCao,ChongLou,EZhu,JiNeiJin,JiXingZi,ShanCiGu,ZheBeiMu} => {BanZhiLian}	0.37931	1	0.37931	1.5847	110
{BaiHuaSheSheCao,BanZhiLian,ChongLou,EZhu,JiXingZi,ShanCiGu,ZheBeiMu} => {JiNeiJin}	0.37931	1	0.37931	2.02797	110
{BaiHuaSheSheCao,BanZhiLian,EZhu,JiNeiJin,JiXingZi,ShanCiGu,ZheBeiMu} => {ChongLou}	0.37931	1	0.37931	2.08633	110
{BaiHuaSheSheCao,BanZhiLian,ChongLou,EZhu,JiNeiJin,JiXingZi,ShanCiGu} => {ZheBeiMu}	0.37931	1	0.37931	2.07143	110
{BaiHuaSheSheCao,BanZhiLian,ChongLou,EZhu,JiNeiJin,JiXingZi,ZheBeiMu} => {ShanCiGu}	0.37931	1	0.37931	2.35772	110
{BaiHuaSheSheCao,BanZhiLian,ChongLou,EZhu,JiNeiJin,ShanCiGu,ZheBeiMu} => {JiXingZi}	0.37931	0.916667	0.413793	2.25282	110
{JiNeiJin,DanNanXing} => {BaiHuaSheSheCao}	0.375862	0.990909	0.37931	1.26592	109
{BaiHuaSheSheCao,DanNanXing} => {JiNeiJin}	0.375862	0.990909	0.37931	2.00954	109
{BaiHuaSheSheCao,JiNeiJin} => {DanNanXing}	0.375862	0.807407	0.465517	2.10944	109
{EZhu,DanNanXing} => {BaiHuaSheSheCao}	0.375862	0.990909	0.37931	1.26592	109
{BaiHuaSheSheCao,DanNanXing} => {EZhu}	0.375862	0.990909	0.37931	1.37495	109
{BaiHuaSheSheCao,EZhu} => {DanNanXing}	0.375862	0.570681	0.658621	1.49097	109
{BanZhiLian,JiNeiJin,DanNanXing} => {BaiHuaSheSheCao}	0.375862	1	0.375862	1.27753	109
{BaiHuaSheSheCao,JiNeiJin,DanNanXing} => {BanZhiLian}	0.375862	1	0.375862	1.5847	109
{BaiHuaSheSheCao,BanZhiLian,DanNanXing} => {JiNeiJin}	0.375862	0.990909	0.37931	2.00954	109
{BaiHuaSheSheCao,BanZhiLian,JiNeiJin} => {DanNanXing}	0.375862	0.825758	0.455172	2.15738	109
{EZhu,JiNeiJin,DanNanXing} => {BaiHuaSheSheCao}	0.375862	0.990909	0.37931	1.26592	109
{BaiHuaSheSheCao,JiNeiJin,DanNanXing} => {EZhu}	0.375862	1	0.375862	1.38756	109
{BaiHuaSheSheCao,EZhu,DanNanXing} => {JiNeiJin}	0.375862	1	0.375862	2.02797	109
{BaiHuaSheSheCao,EZhu,JiNeiJin} => {DanNanXing}	0.375862	0.865079	0.434483	2.26012	109
{BanZhiLian,EZhu,DanNanXing} => {BaiHuaSheSheCao}	0.375862	1	0.375862	1.27753	109
{BaiHuaSheSheCao,BanZhiLian,DanNanXing} => {EZhu}	0.375862	0.990909	0.37931	1.37495	109
{BaiHuaSheSheCao,EZhu,DanNanXing} => {BanZhiLian}	0.375862	1	0.375862	1.5847	109
{BaiHuaSheSheCao,BanZhiLian,EZhu} => {DanNanXing}	0.375862	0.731544	0.513793	1.91124	109
{DouKou,JiXingZi,ShanCiGu} => {BaiHuaSheSheCao}	0.375862	1	0.375862	1.27753	109
{BaiHuaSheSheCao,JiXingZi,ShanCiGu} => {DouKou}	0.375862	0.981982	0.382759	1.80237	109
{BaiHuaSheSheCao,DouKou,JiXingZi} => {ShanCiGu}	0.375862	0.947826	0.396552	2.23471	109
{BaiHuaSheSheCao,DouKou,ShanCiGu} => {JiXingZi}	0.375862	0.923729	0.406897	2.27018	109
{DouKou,EZhu,JiXingZi} => {BaiHuaSheSheCao}	0.375862	0.990909	0.37931	1.26592	109
{BaiHuaSheSheCao,DouKou,JiXingZi} => {EZhu}	0.375862	0.947826	0.396552	1.31517	109
{BaiHuaSheSheCao,EZhu,JiXingZi} => {DouKou}	0.375862	0.981982	0.382759	1.80237	109
{BaiHuaSheSheCao,DouKou,EZhu} => {JiXingZi}	0.375862	0.879032	0.427586	2.16033	109
{BanZhiLian,EZhu,JiNeiJin,DanNanXing} => {BaiHuaSheSheCao}	0.375862	1	0.375862	1.27753	109
{BaiHuaSheSheCao,BanZhiLian,JiNeiJin,DanNanXing} => {EZhu}	0.375862	1	0.375862	1.38756	109
{BaiHuaSheSheCao,EZhu,JiNeiJin,DanNanXing} => {BanZhiLian}	0.375862	1	0.375862	1.5847	109
{BaiHuaSheSheCao,BanZhiLian,EZhu,DanNanXing} => {JiNeiJin}	0.375862	1	0.375862	2.02797	109
{BaiHuaSheSheCao,BanZhiLian,EZhu,JiNeiJin} => {DanNanXing}	0.375862	0.879032	0.427586	2.29657	109
{DouKou,JiNeiJin,JiXingZi,ShanCiGu} => {BaiHuaSheSheCao}	0.375862	1	0.375862	1.27753	109
{BaiHuaSheSheCao,JiNeiJin,JiXingZi,ShanCiGu} => {DouKou}	0.375862	0.981982	0.382759	1.80237	109
{BaiHuaSheSheCao,DouKou,JiXingZi,ShanCiGu} => {JiNeiJin}	0.375862	1	0.375862	2.02797	109
{BaiHuaSheSheCao,DouKou,JiNeiJin,JiXingZi} => {ShanCiGu}	0.375862	0.947826	0.396552	2.23471	109
{BaiHuaSheSheCao,DouKou,JiNeiJin,ShanCiGu} => {JiXingZi}	0.375862	0.923729	0.406897	2.27018	109
{BanZhiLian,DouKou,JiXingZi,ShanCiGu} => {BaiHuaSheSheCao}	0.375862	1	0.375862	1.27753	109
{BaiHuaSheSheCao,DouKou,JiXingZi,ShanCiGu} => {BanZhiLian}	0.375862	1	0.375862	1.5847	109
{BaiHuaSheSheCao,BanZhiLian,JiXingZi,ShanCiGu} => {DouKou}	0.375862	0.981982	0.382759	1.80237	109
{BaiHuaSheSheCao,BanZhiLian,DouKou,JiXingZi} => {ShanCiGu}	0.375862	0.947826	0.396552	2.23471	109
{BaiHuaSheSheCao,BanZhiLian,DouKou,ShanCiGu} => {JiXingZi}	0.375862	0.923729	0.406897	2.27018	109
{DouKou,EZhu,JiXingZi,ShanCiGu} => {BaiHuaSheSheCao}	0.375862	1	0.375862	1.27753	109
{BaiHuaSheSheCao,DouKou,JiXingZi,ShanCiGu} => {EZhu}	0.375862	1	0.375862	1.38756	109
{BaiHuaSheSheCao,EZhu,JiXingZi,ShanCiGu} => {DouKou}	0.375862	0.981982	0.382759	1.80237	109
{BaiHuaSheSheCao,DouKou,EZhu,JiXingZi} => {ShanCiGu}	0.375862	1	0.375862	2.35772	109
{BaiHuaSheSheCao,DouKou,EZhu,ShanCiGu} => {JiXingZi}	0.375862	0.923729	0.406897	2.27018	109
{DouKou,EZhu,JiNeiJin,JiXingZi} => {BaiHuaSheSheCao}	0.375862	1	0.375862	1.27753	109
{BaiHuaSheSheCao,DouKou,JiNeiJin,JiXingZi} => {EZhu}	0.375862	0.947826	0.396552	1.31517	109
{BaiHuaSheSheCao,EZhu,JiNeiJin,JiXingZi} => {DouKou}	0.375862	0.981982	0.382759	1.80237	109
{BaiHuaSheSheCao,DouKou,EZhu,JiXingZi} => {JiNeiJin}	0.375862	1	0.375862	2.02797	109
{BaiHuaSheSheCao,DouKou,EZhu,JiNeiJin} => {JiXingZi}	0.375862	0.908333	0.413793	2.23234	109
{BanZhiLian,DouKou,EZhu,JiXingZi} => {BaiHuaSheSheCao}	0.375862	1	0.375862	1.27753	109
{BaiHuaSheSheCao,BanZhiLian,DouKou,JiXingZi} => {EZhu}	0.375862	0.947826	0.396552	1.31517	109
{BaiHuaSheSheCao,DouKou,EZhu,JiXingZi} => {BanZhiLian}	0.375862	1	0.375862	1.5847	109
{BaiHuaSheSheCao,BanZhiLian,EZhu,JiXingZi} => {DouKou}	0.375862	0.981982	0.382759	1.80237	109
{BaiHuaSheSheCao,BanZhiLian,DouKou,EZhu} => {JiXingZi}	0.375862	0.879032	0.427586	2.16033	109
{BanZhiLian,DouKou,JiNeiJin,JiXingZi,ShanCiGu} => {BaiHuaSheSheCao}	0.375862	1	0.375862	1.27753	109
{BaiHuaSheSheCao,DouKou,JiNeiJin,JiXingZi,ShanCiGu} => {BanZhiLian}	0.375862	1	0.375862	1.5847	109
{BaiHuaSheSheCao,BanZhiLian,JiNeiJin,JiXingZi,ShanCiGu} => {DouKou}	0.375862	0.981982	0.382759	1.80237	109
{BaiHuaSheSheCao,BanZhiLian,DouKou,JiXingZi,ShanCiGu} => {JiNeiJin}	0.375862	1	0.375862	2.02797	109
{BaiHuaSheSheCao,BanZhiLian,DouKou,JiNeiJin,JiXingZi} => {ShanCiGu}	0.375862	0.947826	0.396552	2.23471	109
{BaiHuaSheSheCao,BanZhiLian,DouKou,JiNeiJin,ShanCiGu} => {JiXingZi}	0.375862	0.923729	0.406897	2.27018	109
{DouKou,EZhu,JiNeiJin,JiXingZi,ShanCiGu} => {BaiHuaSheSheCao}	0.375862	1	0.375862	1.27753	109
{BaiHuaSheSheCao,DouKou,JiNeiJin,JiXingZi,ShanCiGu} => {EZhu}	0.375862	1	0.375862	1.38756	109
{BaiHuaSheSheCao,EZhu,JiNeiJin,JiXingZi,ShanCiGu} => {DouKou}	0.375862	0.981982	0.382759	1.80237	109
{BaiHuaSheSheCao,DouKou,EZhu,JiXingZi,ShanCiGu} => {JiNeiJin}	0.375862	1	0.375862	2.02797	109
{BaiHuaSheSheCao,DouKou,EZhu,JiNeiJin,JiXingZi} => {ShanCiGu}	0.375862	1	0.375862	2.35772	109
{BaiHuaSheSheCao,DouKou,EZhu,JiNeiJin,ShanCiGu} => {JiXingZi}	0.375862	0.923729	0.406897	2.27018	109
{BanZhiLian,DouKou,EZhu,JiXingZi,ShanCiGu} => {BaiHuaSheSheCao}	0.375862	1	0.375862	1.27753	109
{BaiHuaSheSheCao,BanZhiLian,DouKou,JiXingZi,ShanCiGu} => {EZhu}	0.375862	1	0.375862	1.38756	109
{BaiHuaSheSheCao,DouKou,EZhu,JiXingZi,ShanCiGu} => {BanZhiLian}	0.375862	1	0.375862	1.5847	109
{BaiHuaSheSheCao,BanZhiLian,EZhu,JiXingZi,ShanCiGu} => {DouKou}	0.375862	0.981982	0.382759	1.80237	109
{BaiHuaSheSheCao,BanZhiLian,DouKou,EZhu,JiXingZi} => {ShanCiGu}	0.375862	1	0.375862	2.35772	109
{BaiHuaSheSheCao,BanZhiLian,DouKou,EZhu,ShanCiGu} => {JiXingZi}	0.375862	0.923729	0.406897	2.27018	109
{BanZhiLian,DouKou,EZhu,JiNeiJin,JiXingZi} => {BaiHuaSheSheCao}	0.375862	1	0.375862	1.27753	109
{BaiHuaSheSheCao,BanZhiLian,DouKou,JiNeiJin,JiXingZi} => {EZhu}	0.375862	0.947826	0.396552	1.31517	109
{BaiHuaSheSheCao,DouKou,EZhu,JiNeiJin,JiXingZi} => {BanZhiLian}	0.375862	1	0.375862	1.5847	109
{BaiHuaSheSheCao,BanZhiLian,EZhu,JiNeiJin,JiXingZi} => {DouKou}	0.375862	0.981982	0.382759	1.80237	109
{BaiHuaSheSheCao,BanZhiLian,DouKou,EZhu,JiXingZi} => {JiNeiJin}	0.375862	1	0.375862	2.02797	109
{BaiHuaSheSheCao,BanZhiLian,DouKou,EZhu,JiNeiJin} => {JiXingZi}	0.375862	0.908333	0.413793	2.23234	109
{BanZhiLian,DouKou,EZhu,JiNeiJin,JiXingZi,ShanCiGu} => {BaiHuaSheSheCao}	0.375862	1	0.375862	1.27753	109
{BaiHuaSheSheCao,BanZhiLian,DouKou,JiNeiJin,JiXingZi,ShanCiGu} => {EZhu}	0.375862	1	0.375862	1.38756	109
{BaiHuaSheSheCao,DouKou,EZhu,JiNeiJin,JiXingZi,ShanCiGu} => {BanZhiLian}	0.375862	1	0.375862	1.5847	109
{BaiHuaSheSheCao,BanZhiLian,EZhu,JiNeiJin,JiXingZi,ShanCiGu} => {DouKou}	0.375862	0.981982	0.382759	1.80237	109
{BaiHuaSheSheCao,BanZhiLian,DouKou,EZhu,JiXingZi,ShanCiGu} => {JiNeiJin}	0.375862	1	0.375862	2.02797	109
{BaiHuaSheSheCao,BanZhiLian,DouKou,EZhu,JiNeiJin,JiXingZi} => {ShanCiGu}	0.375862	1	0.375862	2.35772	109
{BaiHuaSheSheCao,BanZhiLian,DouKou,EZhu,JiNeiJin,ShanCiGu} => {JiXingZi}	0.375862	0.923729	0.406897	2.27018	109
{FengFang,MuHudie} => {BaiHuaSheSheCao}	0.372414	1	0.372414	1.27753	108
{BaiHuaSheSheCao,FengFang} => {MuHudie}	0.372414	1	0.372414	2.68519	108
{BaiHuaSheSheCao,MuHudie} => {FengFang}	0.372414	1	0.372414	2.68519	108
{DanNanXing,FengFang} => {BaiHuaSheSheCao}	0.372414	1	0.372414	1.27753	108
{BaiHuaSheSheCao,FengFang} => {DanNanXing}	0.372414	1	0.372414	2.61261	108
{BaiHuaSheSheCao,DanNanXing} => {FengFang}	0.372414	0.981818	0.37931	2.63636	108
{JiXingZi,FengFang} => {BaiHuaSheSheCao}	0.372414	1	0.372414	1.27753	108
{BaiHuaSheSheCao,FengFang} => {JiXingZi}	0.372414	1	0.372414	2.45763	108
{BaiHuaSheSheCao,JiXingZi} => {FengFang}	0.372414	0.923077	0.403448	2.47863	108
{ShanCiGu,FengFang} => {BaiHuaSheSheCao}	0.372414	1	0.372414	1.27753	108
{BaiHuaSheSheCao,FengFang} => {ShanCiGu}	0.372414	1	0.372414	2.35772	108
{BaiHuaSheSheCao,ShanCiGu} => {FengFang}	0.372414	0.892562	0.417241	2.39669	108
{ZheBeiMu,FengFang} => {BaiHuaSheSheCao}	0.372414	1	0.372414	1.27753	108
{BaiHuaSheSheCao,FengFang} => {ZheBeiMu}	0.372414	1	0.372414	2.07143	108
{BaiHuaSheSheCao,ZheBeiMu} => {FengFang}	0.372414	0.837209	0.444828	2.24806	108
{ChongLou,FengFang} => {BaiHuaSheSheCao}	0.372414	1	0.372414	1.27753	108
{BaiHuaSheSheCao,FengFang} => {ChongLou}	0.372414	1	0.372414	2.08633	108
{BaiHuaSheSheCao,ChongLou} => {FengFang}	0.372414	0.830769	0.448276	2.23077	108
{JiNeiJin,FengFang} => {BaiHuaSheSheCao}	0.372414	1	0.372414	1.27753	108
{BaiHuaSheSheCao,FengFang} => {JiNeiJin}	0.372414	1	0.372414	2.02797	108
{BaiHuaSheSheCao,JiNeiJin} => {FengFang}	0.372414	0.8	0.465517	2.14815	108
{DouKou,FengFang} => {BaiHuaSheSheCao}	0.372414	1	0.372414	1.27753	108
{BaiHuaSheSheCao,FengFang} => {DouKou}	0.372414	1	0.372414	1.83544	108
{BaiHuaSheSheCao,DouKou} => {FengFang}	0.372414	0.755245	0.493103	2.02797	108
{BanZhiLian,FengFang} => {BaiHuaSheSheCao}	0.372414	1	0.372414	1.27753	108
{BaiHuaSheSheCao,FengFang} => {BanZhiLian}	0.372414	1	0.372414	1.5847	108
{BaiHuaSheSheCao,BanZhiLian} => {FengFang}	0.372414	0.610169	0.610345	1.63842	108
{EZhu,FengFang} => {BaiHuaSheSheCao}	0.372414	1	0.372414	1.27753	108
{BaiHuaSheSheCao,FengFang} => {EZhu}	0.372414	1	0.372414	1.38756	108
{BaiHuaSheSheCao,EZhu} => {FengFang}	0.372414	0.565445	0.658621	1.51832	108
{DanNanXing,MuHudie} => {BaiHuaSheSheCao}	0.372414	1	0.372414	1.27753	108
{BaiHuaSheSheCao,MuHudie} => {DanNanXing}	0.372414	1	0.372414	2.61261	108
{BaiHuaSheSheCao,DanNanXing} => {MuHudie}	0.372414	0.981818	0.37931	2.63636	108
{JiXingZi,MuHudie} => {BaiHuaSheSheCao}	0.372414	1	0.372414	1.27753	108
{BaiHuaSheSheCao,MuHudie} => {JiXingZi}	0.372414	1	0.372414	2.45763	108
{BaiHuaSheSheCao,JiXingZi} => {MuHudie}	0.372414	0.923077	0.403448	2.47863	108
{ShanCiGu,MuHudie} => {BaiHuaSheSheCao}	0.372414	1	0.372414	1.27753	108
{BaiHuaSheSheCao,MuHudie} => {ShanCiGu}	0.372414	1	0.372414	2.35772	108
{BaiHuaSheSheCao,ShanCiGu} => {MuHudie}	0.372414	0.892562	0.417241	2.39669	108
{ZheBeiMu,MuHudie} => {BaiHuaSheSheCao}	0.372414	1	0.372414	1.27753	108
{BaiHuaSheSheCao,MuHudie} => {ZheBeiMu}	0.372414	1	0.372414	2.07143	108
{BaiHuaSheSheCao,ZheBeiMu} => {MuHudie}	0.372414	0.837209	0.444828	2.24806	108
{ChongLou,MuHudie} => {BaiHuaSheSheCao}	0.372414	1	0.372414	1.27753	108
{BaiHuaSheSheCao,MuHudie} => {ChongLou}	0.372414	1	0.372414	2.08633	108
{BaiHuaSheSheCao,ChongLou} => {MuHudie}	0.372414	0.830769	0.448276	2.23077	108
{JiNeiJin,MuHudie} => {BaiHuaSheSheCao}	0.372414	1	0.372414	1.27753	108
{BaiHuaSheSheCao,MuHudie} => {JiNeiJin}	0.372414	1	0.372414	2.02797	108
{BaiHuaSheSheCao,JiNeiJin} => {MuHudie}	0.372414	0.8	0.465517	2.14815	108
{DouKou,MuHudie} => {BaiHuaSheSheCao}	0.372414	1	0.372414	1.27753	108
{BaiHuaSheSheCao,MuHudie} => {DouKou}	0.372414	1	0.372414	1.83544	108
{BaiHuaSheSheCao,DouKou} => {MuHudie}	0.372414	0.755245	0.493103	2.02797	108
{BanZhiLian,MuHudie} => {BaiHuaSheSheCao}	0.372414	1	0.372414	1.27753	108
{BaiHuaSheSheCao,MuHudie} => {BanZhiLian}	0.372414	1	0.372414	1.5847	108
{BaiHuaSheSheCao,BanZhiLian} => {MuHudie}	0.372414	0.610169	0.610345	1.63842	108
{EZhu,MuHudie} => {BaiHuaSheSheCao}	0.372414	1	0.372414	1.27753	108
{BaiHuaSheSheCao,MuHudie} => {EZhu}	0.372414	1	0.372414	1.38756	108
{BaiHuaSheSheCao,EZhu} => {MuHudie}	0.372414	0.565445	0.658621	1.51832	108
{JiXingZi,DanNanXing} => {BaiHuaSheSheCao}	0.372414	1	0.372414	1.27753	108
{BaiHuaSheSheCao,DanNanXing} => {JiXingZi}	0.372414	0.981818	0.37931	2.41294	108
{BaiHuaSheSheCao,JiXingZi} => {DanNanXing}	0.372414	0.923077	0.403448	2.41164	108
{ShanCiGu,DanNanXing} => {BaiHuaSheSheCao}	0.372414	1	0.372414	1.27753	108
{BaiHuaSheSheCao,DanNanXing} => {ShanCiGu}	0.372414	0.981818	0.37931	2.31486	108
{BaiHuaSheSheCao,ShanCiGu} => {DanNanXing}	0.372414	0.892562	0.417241	2.33192	108
{ZheBeiMu,DanNanXing} => {BaiHuaSheSheCao}	0.372414	1	0.372414	1.27753	108
{BaiHuaSheSheCao,DanNanXing} => {ZheBeiMu}	0.372414	0.981818	0.37931	2.03377	108
{BaiHuaSheSheCao,ZheBeiMu} => {DanNanXing}	0.372414	0.837209	0.444828	2.1873	108
{ChongLou,DanNanXing} => {BaiHuaSheSheCao}	0.372414	1	0.372414	1.27753	108
{BaiHuaSheSheCao,DanNanXing} => {ChongLou}	0.372414	0.981818	0.37931	2.0484	108
{BaiHuaSheSheCao,ChongLou} => {DanNanXing}	0.372414	0.830769	0.448276	2.17048	108
{DouKou,DanNanXing} => {BaiHuaSheSheCao}	0.372414	1	0.372414	1.27753	108
{BaiHuaSheSheCao,DanNanXing} => {DouKou}	0.372414	0.981818	0.37931	1.80207	108
{BaiHuaSheSheCao,DouKou} => {DanNanXing}	0.372414	0.755245	0.493103	1.97316	108
{DanNanXing,FengFang,MuHudie} => {BaiHuaSheSheCao}	0.372414	1	0.372414	1.27753	108
{BaiHuaSheSheCao,FengFang,MuHudie} => {DanNanXing}	0.372414	1	0.372414	2.61261	108
{BaiHuaSheSheCao,DanNanXing,FengFang} => {MuHudie}	0.372414	1	0.372414	2.68519	108
{BaiHuaSheSheCao,DanNanXing,MuHudie} => {FengFang}	0.372414	1	0.372414	2.68519	108
{JiXingZi,FengFang,MuHudie} => {BaiHuaSheSheCao}	0.372414	1	0.372414	1.27753	108
{BaiHuaSheSheCao,FengFang,MuHudie} => {JiXingZi}	0.372414	1	0.372414	2.45763	108
{BaiHuaSheSheCao,JiXingZi,FengFang} => {MuHudie}	0.372414	1	0.372414	2.68519	108
{BaiHuaSheSheCao,JiXingZi,MuHudie} => {FengFang}	0.372414	1	0.372414	2.68519	108
{ShanCiGu,FengFang,MuHudie} => {BaiHuaSheSheCao}	0.372414	1	0.372414	1.27753	108
{BaiHuaSheSheCao,FengFang,MuHudie} => {ShanCiGu}	0.372414	1	0.372414	2.35772	108
{BaiHuaSheSheCao,ShanCiGu,FengFang} => {MuHudie}	0.372414	1	0.372414	2.68519	108
{BaiHuaSheSheCao,ShanCiGu,MuHudie} => {FengFang}	0.372414	1	0.372414	2.68519	108
{ZheBeiMu,FengFang,MuHudie} => {BaiHuaSheSheCao}	0.372414	1	0.372414	1.27753	108
{BaiHuaSheSheCao,FengFang,MuHudie} => {ZheBeiMu}	0.372414	1	0.372414	2.07143	108
{BaiHuaSheSheCao,ZheBeiMu,FengFang} => {MuHudie}	0.372414	1	0.372414	2.68519	108
{BaiHuaSheSheCao,ZheBeiMu,MuHudie} => {FengFang}	0.372414	1	0.372414	2.68519	108
{ChongLou,FengFang,MuHudie} => {BaiHuaSheSheCao}	0.372414	1	0.372414	1.27753	108
{BaiHuaSheSheCao,FengFang,MuHudie} => {ChongLou}	0.372414	1	0.372414	2.08633	108
{BaiHuaSheSheCao,ChongLou,FengFang} => {MuHudie}	0.372414	1	0.372414	2.68519	108
{BaiHuaSheSheCao,ChongLou,MuHudie} => {FengFang}	0.372414	1	0.372414	2.68519	108
{JiNeiJin,FengFang,MuHudie} => {BaiHuaSheSheCao}	0.372414	1	0.372414	1.27753	108
{BaiHuaSheSheCao,FengFang,MuHudie} => {JiNeiJin}	0.372414	1	0.372414	2.02797	108
{BaiHuaSheSheCao,JiNeiJin,FengFang} => {MuHudie}	0.372414	1	0.372414	2.68519	108
{BaiHuaSheSheCao,JiNeiJin,MuHudie} => {FengFang}	0.372414	1	0.372414	2.68519	108
{DouKou,FengFang,MuHudie} => {BaiHuaSheSheCao}	0.372414	1	0.372414	1.27753	108
{BaiHuaSheSheCao,FengFang,MuHudie} => {DouKou}	0.372414	1	0.372414	1.83544	108
{BaiHuaSheSheCao,DouKou,FengFang} => {MuHudie}	0.372414	1	0.372414	2.68519	108
{BaiHuaSheSheCao,DouKou,MuHudie} => {FengFang}	0.372414	1	0.372414	2.68519	108
{BanZhiLian,FengFang,MuHudie} => {BaiHuaSheSheCao}	0.372414	1	0.372414	1.27753	108
{BaiHuaSheSheCao,FengFang,MuHudie} => {BanZhiLian}	0.372414	1	0.372414	1.5847	108
{BaiHuaSheSheCao,BanZhiLian,FengFang} => {MuHudie}	0.372414	1	0.372414	2.68519	108
{BaiHuaSheSheCao,BanZhiLian,MuHudie} => {FengFang}	0.372414	1	0.372414	2.68519	108
{EZhu,FengFang,MuHudie} => {BaiHuaSheSheCao}	0.372414	1	0.372414	1.27753	108
{BaiHuaSheSheCao,FengFang,MuHudie} => {EZhu}	0.372414	1	0.372414	1.38756	108
{BaiHuaSheSheCao,EZhu,FengFang} => {MuHudie}	0.372414	1	0.372414	2.68519	108
{BaiHuaSheSheCao,EZhu,MuHudie} => {FengFang}	0.372414	1	0.372414	2.68519	108
{JiXingZi,DanNanXing,FengFang} => {BaiHuaSheSheCao}	0.372414	1	0.372414	1.27753	108
{BaiHuaSheSheCao,DanNanXing,FengFang} => {JiXingZi}	0.372414	1	0.372414	2.45763	108
{BaiHuaSheSheCao,JiXingZi,FengFang} => {DanNanXing}	0.372414	1	0.372414	2.61261	108
{BaiHuaSheSheCao,JiXingZi,DanNanXing} => {FengFang}	0.372414	1	0.372414	2.68519	108
{ShanCiGu,DanNanXing,FengFang} => {BaiHuaSheSheCao}	0.372414	1	0.372414	1.27753	108
{BaiHuaSheSheCao,DanNanXing,FengFang} => {ShanCiGu}	0.372414	1	0.372414	2.35772	108
{BaiHuaSheSheCao,ShanCiGu,FengFang} => {DanNanXing}	0.372414	1	0.372414	2.61261	108
{BaiHuaSheSheCao,ShanCiGu,DanNanXing} => {FengFang}	0.372414	1	0.372414	2.68519	108
{ZheBeiMu,DanNanXing,FengFang} => {BaiHuaSheSheCao}	0.372414	1	0.372414	1.27753	108
{BaiHuaSheSheCao,DanNanXing,FengFang} => {ZheBeiMu}	0.372414	1	0.372414	2.07143	108
{BaiHuaSheSheCao,ZheBeiMu,FengFang} => {DanNanXing}	0.372414	1	0.372414	2.61261	108
{BaiHuaSheSheCao,ZheBeiMu,DanNanXing} => {FengFang}	0.372414	1	0.372414	2.68519	108
{ChongLou,DanNanXing,FengFang} => {BaiHuaSheSheCao}	0.372414	1	0.372414	1.27753	108
{BaiHuaSheSheCao,DanNanXing,FengFang} => {ChongLou}	0.372414	1	0.372414	2.08633	108
{BaiHuaSheSheCao,ChongLou,FengFang} => {DanNanXing}	0.372414	1	0.372414	2.61261	108
{BaiHuaSheSheCao,ChongLou,DanNanXing} => {FengFang}	0.372414	1	0.372414	2.68519	108
{JiNeiJin,DanNanXing,FengFang} => {BaiHuaSheSheCao}	0.372414	1	0.372414	1.27753	108
{BaiHuaSheSheCao,DanNanXing,FengFang} => {JiNeiJin}	0.372414	1	0.372414	2.02797	108
{BaiHuaSheSheCao,JiNeiJin,FengFang} => {DanNanXing}	0.372414	1	0.372414	2.61261	108
{BaiHuaSheSheCao,JiNeiJin,DanNanXing} => {FengFang}	0.372414	0.990826	0.375862	2.66055	108
{DouKou,DanNanXing,FengFang} => {BaiHuaSheSheCao}	0.372414	1	0.372414	1.27753	108
{BaiHuaSheSheCao,DanNanXing,FengFang} => {DouKou}	0.372414	1	0.372414	1.83544	108
{BaiHuaSheSheCao,DouKou,FengFang} => {DanNanXing}	0.372414	1	0.372414	2.61261	108
{BaiHuaSheSheCao,DouKou,DanNanXing} => {FengFang}	0.372414	1	0.372414	2.68519	108
{BanZhiLian,DanNanXing,FengFang} => {BaiHuaSheSheCao}	0.372414	1	0.372414	1.27753	108
{BaiHuaSheSheCao,DanNanXing,FengFang} => {BanZhiLian}	0.372414	1	0.372414	1.5847	108
{BaiHuaSheSheCao,BanZhiLian,FengFang} => {DanNanXing}	0.372414	1	0.372414	2.61261	108
{BaiHuaSheSheCao,BanZhiLian,DanNanXing} => {FengFang}	0.372414	0.981818	0.37931	2.63636	108
{EZhu,DanNanXing,FengFang} => {BaiHuaSheSheCao}	0.372414	1	0.372414	1.27753	108
{BaiHuaSheSheCao,DanNanXing,FengFang} => {EZhu}	0.372414	1	0.372414	1.38756	108
{BaiHuaSheSheCao,EZhu,FengFang} => {DanNanXing}	0.372414	1	0.372414	2.61261	108
{BaiHuaSheSheCao,EZhu,DanNanXing} => {FengFang}	0.372414	0.990826	0.375862	2.66055	108
{JiXingZi,ShanCiGu,FengFang} => {BaiHuaSheSheCao}	0.372414	1	0.372414	1.27753	108
{BaiHuaSheSheCao,JiXingZi,FengFang} => {ShanCiGu}	0.372414	1	0.372414	2.35772	108
{BaiHuaSheSheCao,ShanCiGu,FengFang} => {JiXingZi}	0.372414	1	0.372414	2.45763	108
{BaiHuaSheSheCao,JiXingZi,ShanCiGu} => {FengFang}	0.372414	0.972973	0.382759	2.61261	108
{JiXingZi,ZheBeiMu,FengFang} => {BaiHuaSheSheCao}	0.372414	1	0.372414	1.27753	108
{BaiHuaSheSheCao,JiXingZi,FengFang} => {ZheBeiMu}	0.372414	1	0.372414	2.07143	108
{BaiHuaSheSheCao,ZheBeiMu,FengFang} => {JiXingZi}	0.372414	1	0.372414	2.45763	108
{BaiHuaSheSheCao,JiXingZi,ZheBeiMu} => {FengFang}	0.372414	0.981818	0.37931	2.63636	108
{ChongLou,JiXingZi,FengFang} => {BaiHuaSheSheCao}	0.372414	1	0.372414	1.27753	108
{BaiHuaSheSheCao,JiXingZi,FengFang} => {ChongLou}	0.372414	1	0.372414	2.08633	108
{BaiHuaSheSheCao,ChongLou,FengFang} => {JiXingZi}	0.372414	1	0.372414	2.45763	108
{BaiHuaSheSheCao,ChongLou,JiXingZi} => {FengFang}	0.372414	0.931034	0.4	2.5	108
{JiNeiJin,JiXingZi,FengFang} => {BaiHuaSheSheCao}	0.372414	1	0.372414	1.27753	108
{BaiHuaSheSheCao,JiXingZi,FengFang} => {JiNeiJin}	0.372414	1	0.372414	2.02797	108
{BaiHuaSheSheCao,JiNeiJin,FengFang} => {JiXingZi}	0.372414	1	0.372414	2.45763	108
{BaiHuaSheSheCao,JiNeiJin,JiXingZi} => {FengFang}	0.372414	0.923077	0.403448	2.47863	108
{DouKou,JiXingZi,FengFang} => {BaiHuaSheSheCao}	0.372414	1	0.372414	1.27753	108
{BaiHuaSheSheCao,JiXingZi,FengFang} => {DouKou}	0.372414	1	0.372414	1.83544	108
{BaiHuaSheSheCao,DouKou,FengFang} => {JiXingZi}	0.372414	1	0.372414	2.45763	108
{BaiHuaSheSheCao,DouKou,JiXingZi} => {FengFang}	0.372414	0.93913	0.396552	2.52174	108
{BanZhiLian,JiXingZi,FengFang} => {BaiHuaSheSheCao}	0.372414	1	0.372414	1.27753	108
{BaiHuaSheSheCao,JiXingZi,FengFang} => {BanZhiLian}	0.372414	1	0.372414	1.5847	108
{BaiHuaSheSheCao,BanZhiLian,FengFang} => {JiXingZi}	0.372414	1	0.372414	2.45763	108
{BaiHuaSheSheCao,BanZhiLian,JiXingZi} => {FengFang}	0.372414	0.923077	0.403448	2.47863	108
{EZhu,JiXingZi,FengFang} => {BaiHuaSheSheCao}	0.372414	1	0.372414	1.27753	108
{BaiHuaSheSheCao,JiXingZi,FengFang} => {EZhu}	0.372414	1	0.372414	1.38756	108
{BaiHuaSheSheCao,EZhu,FengFang} => {JiXingZi}	0.372414	1	0.372414	2.45763	108
{BaiHuaSheSheCao,EZhu,JiXingZi} => {FengFang}	0.372414	0.972973	0.382759	2.61261	108
{ShanCiGu,ZheBeiMu,FengFang} => {BaiHuaSheSheCao}	0.372414	1	0.372414	1.27753	108
{BaiHuaSheSheCao,ShanCiGu,FengFang} => {ZheBeiMu}	0.372414	1	0.372414	2.07143	108
{BaiHuaSheSheCao,ZheBeiMu,FengFang} => {ShanCiGu}	0.372414	1	0.372414	2.35772	108
{BaiHuaSheSheCao,ShanCiGu,ZheBeiMu} => {FengFang}	0.372414	0.9	0.413793	2.41667	108
{ChongLou,ShanCiGu,FengFang} => {BaiHuaSheSheCao}	0.372414	1	0.372414	1.27753	108
{BaiHuaSheSheCao,ShanCiGu,FengFang} => {ChongLou}	0.372414	1	0.372414	2.08633	108
{BaiHuaSheSheCao,ChongLou,FengFang} => {ShanCiGu}	0.372414	1	0.372414	2.35772	108
{BaiHuaSheSheCao,ChongLou,ShanCiGu} => {FengFang}	0.372414	0.9	0.413793	2.41667	108
{JiNeiJin,ShanCiGu,FengFang} => {BaiHuaSheSheCao}	0.372414	1	0.372414	1.27753	108
{BaiHuaSheSheCao,ShanCiGu,FengFang} => {JiNeiJin}	0.372414	1	0.372414	2.02797	108
{BaiHuaSheSheCao,JiNeiJin,FengFang} => {ShanCiGu}	0.372414	1	0.372414	2.35772	108
{BaiHuaSheSheCao,JiNeiJin,ShanCiGu} => {FengFang}	0.372414	0.892562	0.417241	2.39669	108
{DouKou,ShanCiGu,FengFang} => {BaiHuaSheSheCao}	0.372414	1	0.372414	1.27753	108
{BaiHuaSheSheCao,ShanCiGu,FengFang} => {DouKou}	0.372414	1	0.372414	1.83544	108
{BaiHuaSheSheCao,DouKou,FengFang} => {ShanCiGu}	0.372414	1	0.372414	2.35772	108
{BaiHuaSheSheCao,DouKou,ShanCiGu} => {FengFang}	0.372414	0.915254	0.406897	2.45763	108
{BanZhiLian,ShanCiGu,FengFang} => {BaiHuaSheSheCao}	0.372414	1	0.372414	1.27753	108
{BaiHuaSheSheCao,ShanCiGu,FengFang} => {BanZhiLian}	0.372414	1	0.372414	1.5847	108
{BaiHuaSheSheCao,BanZhiLian,FengFang} => {ShanCiGu}	0.372414	1	0.372414	2.35772	108
{BaiHuaSheSheCao,BanZhiLian,ShanCiGu} => {FengFang}	0.372414	0.892562	0.417241	2.39669	108
{EZhu,ShanCiGu,FengFang} => {BaiHuaSheSheCao}	0.372414	1	0.372414	1.27753	108
{BaiHuaSheSheCao,ShanCiGu,FengFang} => {EZhu}	0.372414	1	0.372414	1.38756	108
{BaiHuaSheSheCao,EZhu,FengFang} => {ShanCiGu}	0.372414	1	0.372414	2.35772	108
{BaiHuaSheSheCao,EZhu,ShanCiGu} => {FengFang}	0.372414	0.892562	0.417241	2.39669	108
{ChongLou,ZheBeiMu,FengFang} => {BaiHuaSheSheCao}	0.372414	1	0.372414	1.27753	108
{BaiHuaSheSheCao,ZheBeiMu,FengFang} => {ChongLou}	0.372414	1	0.372414	2.08633	108
{BaiHuaSheSheCao,ChongLou,FengFang} => {ZheBeiMu}	0.372414	1	0.372414	2.07143	108
{BaiHuaSheSheCao,ChongLou,ZheBeiMu} => {FengFang}	0.372414	0.9	0.413793	2.41667	108
{JiNeiJin,ZheBeiMu,FengFang} => {BaiHuaSheSheCao}	0.372414	1	0.372414	1.27753	108
{BaiHuaSheSheCao,ZheBeiMu,FengFang} => {JiNeiJin}	0.372414	1	0.372414	2.02797	108
{BaiHuaSheSheCao,JiNeiJin,FengFang} => {ZheBeiMu}	0.372414	1	0.372414	2.07143	108
{BaiHuaSheSheCao,JiNeiJin,ZheBeiMu} => {FengFang}	0.372414	0.9	0.413793	2.41667	108
{DouKou,ZheBeiMu,FengFang} => {BaiHuaSheSheCao}	0.372414	1	0.372414	1.27753	108
{BaiHuaSheSheCao,ZheBeiMu,FengFang} => {DouKou}	0.372414	1	0.372414	1.83544	108
{BaiHuaSheSheCao,DouKou,FengFang} => {ZheBeiMu}	0.372414	1	0.372414	2.07143	108
{BaiHuaSheSheCao,DouKou,ZheBeiMu} => {FengFang}	0.372414	0.9	0.413793	2.41667	108
{BanZhiLian,ZheBeiMu,FengFang} => {BaiHuaSheSheCao}	0.372414	1	0.372414	1.27753	108
{BaiHuaSheSheCao,ZheBeiMu,FengFang} => {BanZhiLian}	0.372414	1	0.372414	1.5847	108
{BaiHuaSheSheCao,BanZhiLian,FengFang} => {ZheBeiMu}	0.372414	1	0.372414	2.07143	108
{BaiHuaSheSheCao,BanZhiLian,ZheBeiMu} => {FengFang}	0.372414	0.84375	0.441379	2.26562	108
{EZhu,ZheBeiMu,FengFang} => {BaiHuaSheSheCao}	0.372414	1	0.372414	1.27753	108
{BaiHuaSheSheCao,ZheBeiMu,FengFang} => {EZhu}	0.372414	1	0.372414	1.38756	108
{BaiHuaSheSheCao,EZhu,FengFang} => {ZheBeiMu}	0.372414	1	0.372414	2.07143	108
{BaiHuaSheSheCao,EZhu,ZheBeiMu} => {FengFang}	0.372414	0.837209	0.444828	2.24806	108
{ChongLou,JiNeiJin,FengFang} => {BaiHuaSheSheCao}	0.372414	1	0.372414	1.27753	108
{BaiHuaSheSheCao,ChongLou,FengFang} => {JiNeiJin}	0.372414	1	0.372414	2.02797	108
{BaiHuaSheSheCao,JiNeiJin,FengFang} => {ChongLou}	0.372414	1	0.372414	2.08633	108
{BaiHuaSheSheCao,ChongLou,JiNeiJin} => {FengFang}	0.372414	0.84375	0.441379	2.26562	108
{ChongLou,DouKou,FengFang} => {BaiHuaSheSheCao}	0.372414	1	0.372414	1.27753	108
{BaiHuaSheSheCao,ChongLou,FengFang} => {DouKou}	0.372414	1	0.372414	1.83544	108
{BaiHuaSheSheCao,DouKou,FengFang} => {ChongLou}	0.372414	1	0.372414	2.08633	108
{BaiHuaSheSheCao,ChongLou,DouKou} => {FengFang}	0.372414	0.857143	0.434483	2.30159	108
{BanZhiLian,ChongLou,FengFang} => {BaiHuaSheSheCao}	0.372414	1	0.372414	1.27753	108
{BaiHuaSheSheCao,ChongLou,FengFang} => {BanZhiLian}	0.372414	1	0.372414	1.5847	108
{BaiHuaSheSheCao,BanZhiLian,FengFang} => {ChongLou}	0.372414	1	0.372414	2.08633	108
{BaiHuaSheSheCao,BanZhiLian,ChongLou} => {FengFang}	0.372414	0.837209	0.444828	2.24806	108
{ChongLou,EZhu,FengFang} => {BaiHuaSheSheCao}	0.372414	1	0.372414	1.27753	108
{BaiHuaSheSheCao,ChongLou,FengFang} => {EZhu}	0.372414	1	0.372414	1.38756	108
{BaiHuaSheSheCao,EZhu,FengFang} => {ChongLou}	0.372414	1	0.372414	2.08633	108
{BaiHuaSheSheCao,ChongLou,EZhu} => {FengFang}	0.372414	0.870968	0.427586	2.33871	108
{DouKou,JiNeiJin,FengFang} => {BaiHuaSheSheCao}	0.372414	1	0.372414	1.27753	108
{BaiHuaSheSheCao,JiNeiJin,FengFang} => {DouKou}	0.372414	1	0.372414	1.83544	108
{BaiHuaSheSheCao,DouKou,FengFang} => {JiNeiJin}	0.372414	1	0.372414	2.02797	108
{BaiHuaSheSheCao,DouKou,JiNeiJin} => {FengFang}	0.372414	0.850394	0.437931	2.28346	108
{BanZhiLian,JiNeiJin,FengFang} => {BaiHuaSheSheCao}	0.372414	1	0.372414	1.27753	108
{BaiHuaSheSheCao,JiNeiJin,FengFang} => {BanZhiLian}	0.372414	1	0.372414	1.5847	108
{BaiHuaSheSheCao,BanZhiLian,FengFang} => {JiNeiJin}	0.372414	1	0.372414	2.02797	108
{BaiHuaSheSheCao,BanZhiLian,JiNeiJin} => {FengFang}	0.372414	0.818182	0.455172	2.19697	108
{EZhu,JiNeiJin,FengFang} => {BaiHuaSheSheCao}	0.372414	1	0.372414	1.27753	108
{BaiHuaSheSheCao,JiNeiJin,FengFang} => {EZhu}	0.372414	1	0.372414	1.38756	108
{BaiHuaSheSheCao,EZhu,FengFang} => {JiNeiJin}	0.372414	1	0.372414	2.02797	108
{BaiHuaSheSheCao,EZhu,JiNeiJin} => {FengFang}	0.372414	0.857143	0.434483	2.30159	108
{BanZhiLian,DouKou,FengFang} => {BaiHuaSheSheCao}	0.372414	1	0.372414	1.27753	108
{BaiHuaSheSheCao,DouKou,FengFang} => {BanZhiLian}	0.372414	1	0.372414	1.5847	108
{BaiHuaSheSheCao,BanZhiLian,FengFang} => {DouKou}	0.372414	1	0.372414	1.83544	108
{BaiHuaSheSheCao,BanZhiLian,DouKou} => {FengFang}	0.372414	0.765957	0.486207	2.05674	108
{DouKou,EZhu,FengFang} => {BaiHuaSheSheCao}	0.372414	1	0.372414	1.27753	108
{BaiHuaSheSheCao,DouKou,FengFang} => {EZhu}	0.372414	1	0.372414	1.38756	108
{BaiHuaSheSheCao,EZhu,FengFang} => {DouKou}	0.372414	1	0.372414	1.83544	108
{BaiHuaSheSheCao,DouKou,EZhu} => {FengFang}	0.372414	0.870968	0.427586	2.33871	108
{BanZhiLian,EZhu,FengFang} => {BaiHuaSheSheCao}	0.372414	1	0.372414	1.27753	108
{BaiHuaSheSheCao,BanZhiLian,FengFang} => {EZhu}	0.372414	1	0.372414	1.38756	108
{BaiHuaSheSheCao,EZhu,FengFang} => {BanZhiLian}	0.372414	1	0.372414	1.5847	108
{BaiHuaSheSheCao,BanZhiLian,EZhu} => {FengFang}	0.372414	0.724832	0.513793	1.94631	108
{JiXingZi,DanNanXing,MuHudie} => {BaiHuaSheSheCao}	0.372414	1	0.372414	1.27753	108
{BaiHuaSheSheCao,DanNanXing,MuHudie} => {JiXingZi}	0.372414	1	0.372414	2.45763	108
{BaiHuaSheSheCao,JiXingZi,MuHudie} => {DanNanXing}	0.372414	1	0.372414	2.61261	108
{BaiHuaSheSheCao,JiXingZi,DanNanXing} => {MuHudie}	0.372414	1	0.372414	2.68519	108
{ShanCiGu,DanNanXing,MuHudie} => {BaiHuaSheSheCao}	0.372414	1	0.372414	1.27753	108
{BaiHuaSheSheCao,DanNanXing,MuHudie} => {ShanCiGu}	0.372414	1	0.372414	2.35772	108
{BaiHuaSheSheCao,ShanCiGu,MuHudie} => {DanNanXing}	0.372414	1	0.372414	2.61261	108
{BaiHuaSheSheCao,ShanCiGu,DanNanXing} => {MuHudie}	0.372414	1	0.372414	2.68519	108
{ZheBeiMu,DanNanXing,MuHudie} => {BaiHuaSheSheCao}	0.372414	1	0.372414	1.27753	108
{BaiHuaSheSheCao,DanNanXing,MuHudie} => {ZheBeiMu}	0.372414	1	0.372414	2.07143	108
{BaiHuaSheSheCao,ZheBeiMu,MuHudie} => {DanNanXing}	0.372414	1	0.372414	2.61261	108
{BaiHuaSheSheCao,ZheBeiMu,DanNanXing} => {MuHudie}	0.372414	1	0.372414	2.68519	108
{ChongLou,DanNanXing,MuHudie} => {BaiHuaSheSheCao}	0.372414	1	0.372414	1.27753	108
{BaiHuaSheSheCao,DanNanXing,MuHudie} => {ChongLou}	0.372414	1	0.372414	2.08633	108
{BaiHuaSheSheCao,ChongLou,MuHudie} => {DanNanXing}	0.372414	1	0.372414	2.61261	108
{BaiHuaSheSheCao,ChongLou,DanNanXing} => {MuHudie}	0.372414	1	0.372414	2.68519	108
{JiNeiJin,DanNanXing,MuHudie} => {BaiHuaSheSheCao}	0.372414	1	0.372414	1.27753	108
{BaiHuaSheSheCao,DanNanXing,MuHudie} => {JiNeiJin}	0.372414	1	0.372414	2.02797	108
{BaiHuaSheSheCao,JiNeiJin,MuHudie} => {DanNanXing}	0.372414	1	0.372414	2.61261	108
{BaiHuaSheSheCao,JiNeiJin,DanNanXing} => {MuHudie}	0.372414	0.990826	0.375862	2.66055	108
{DouKou,DanNanXing,MuHudie} => {BaiHuaSheSheCao}	0.372414	1	0.372414	1.27753	108
{BaiHuaSheSheCao,DanNanXing,MuHudie} => {DouKou}	0.372414	1	0.372414	1.83544	108
{BaiHuaSheSheCao,DouKou,MuHudie} => {DanNanXing}	0.372414	1	0.372414	2.61261	108
{BaiHuaSheSheCao,DouKou,DanNanXing} => {MuHudie}	0.372414	1	0.372414	2.68519	108
{BanZhiLian,DanNanXing,MuHudie} => {BaiHuaSheSheCao}	0.372414	1	0.372414	1.27753	108
{BaiHuaSheSheCao,DanNanXing,MuHudie} => {BanZhiLian}	0.372414	1	0.372414	1.5847	108
{BaiHuaSheSheCao,BanZhiLian,MuHudie} => {DanNanXing}	0.372414	1	0.372414	2.61261	108
{BaiHuaSheSheCao,BanZhiLian,DanNanXing} => {MuHudie}	0.372414	0.981818	0.37931	2.63636	108
{EZhu,DanNanXing,MuHudie} => {BaiHuaSheSheCao}	0.372414	1	0.372414	1.27753	108
{BaiHuaSheSheCao,DanNanXing,MuHudie} => {EZhu}	0.372414	1	0.372414	1.38756	108
{BaiHuaSheSheCao,EZhu,MuHudie} => {DanNanXing}	0.372414	1	0.372414	2.61261	108
{BaiHuaSheSheCao,EZhu,DanNanXing} => {MuHudie}	0.372414	0.990826	0.375862	2.66055	108
{JiXingZi,ShanCiGu,MuHudie} => {BaiHuaSheSheCao}	0.372414	1	0.372414	1.27753	108
{BaiHuaSheSheCao,JiXingZi,MuHudie} => {ShanCiGu}	0.372414	1	0.372414	2.35772	108
{BaiHuaSheSheCao,ShanCiGu,MuHudie} => {JiXingZi}	0.372414	1	0.372414	2.45763	108
{BaiHuaSheSheCao,JiXingZi,ShanCiGu} => {MuHudie}	0.372414	0.972973	0.382759	2.61261	108
{JiXingZi,ZheBeiMu,MuHudie} => {BaiHuaSheSheCao}	0.372414	1	0.372414	1.27753	108
{BaiHuaSheSheCao,JiXingZi,MuHudie} => {ZheBeiMu}	0.372414	1	0.372414	2.07143	108
{BaiHuaSheSheCao,ZheBeiMu,MuHudie} => {JiXingZi}	0.372414	1	0.372414	2.45763	108
{BaiHuaSheSheCao,JiXingZi,ZheBeiMu} => {MuHudie}	0.372414	0.981818	0.37931	2.63636	108
{ChongLou,JiXingZi,MuHudie} => {BaiHuaSheSheCao}	0.372414	1	0.372414	1.27753	108
{BaiHuaSheSheCao,JiXingZi,MuHudie} => {ChongLou}	0.372414	1	0.372414	2.08633	108
{BaiHuaSheSheCao,ChongLou,MuHudie} => {JiXingZi}	0.372414	1	0.372414	2.45763	108
{BaiHuaSheSheCao,ChongLou,JiXingZi} => {MuHudie}	0.372414	0.931034	0.4	2.5	108
{JiNeiJin,JiXingZi,MuHudie} => {BaiHuaSheSheCao}	0.372414	1	0.372414	1.27753	108
{BaiHuaSheSheCao,JiXingZi,MuHudie} => {JiNeiJin}	0.372414	1	0.372414	2.02797	108
{BaiHuaSheSheCao,JiNeiJin,MuHudie} => {JiXingZi}	0.372414	1	0.372414	2.45763	108
{BaiHuaSheSheCao,JiNeiJin,JiXingZi} => {MuHudie}	0.372414	0.923077	0.403448	2.47863	108
{DouKou,JiXingZi,MuHudie} => {BaiHuaSheSheCao}	0.372414	1	0.372414	1.27753	108
{BaiHuaSheSheCao,JiXingZi,MuHudie} => {DouKou}	0.372414	1	0.372414	1.83544	108
{BaiHuaSheSheCao,DouKou,MuHudie} => {JiXingZi}	0.372414	1	0.372414	2.45763	108
{BaiHuaSheSheCao,DouKou,JiXingZi} => {MuHudie}	0.372414	0.93913	0.396552	2.52174	108
{BanZhiLian,JiXingZi,MuHudie} => {BaiHuaSheSheCao}	0.372414	1	0.372414	1.27753	108
{BaiHuaSheSheCao,JiXingZi,MuHudie} => {BanZhiLian}	0.372414	1	0.372414	1.5847	108
{BaiHuaSheSheCao,BanZhiLian,MuHudie} => {JiXingZi}	0.372414	1	0.372414	2.45763	108
{BaiHuaSheSheCao,BanZhiLian,JiXingZi} => {MuHudie}	0.372414	0.923077	0.403448	2.47863	108
{EZhu,JiXingZi,MuHudie} => {BaiHuaSheSheCao}	0.372414	1	0.372414	1.27753	108
{BaiHuaSheSheCao,JiXingZi,MuHudie} => {EZhu}	0.372414	1	0.372414	1.38756	108
{BaiHuaSheSheCao,EZhu,MuHudie} => {JiXingZi}	0.372414	1	0.372414	2.45763	108
{BaiHuaSheSheCao,EZhu,JiXingZi} => {MuHudie}	0.372414	0.972973	0.382759	2.61261	108
{ShanCiGu,ZheBeiMu,MuHudie} => {BaiHuaSheSheCao}	0.372414	1	0.372414	1.27753	108
{BaiHuaSheSheCao,ShanCiGu,MuHudie} => {ZheBeiMu}	0.372414	1	0.372414	2.07143	108
{BaiHuaSheSheCao,ZheBeiMu,MuHudie} => {ShanCiGu}	0.372414	1	0.372414	2.35772	108
{BaiHuaSheSheCao,ShanCiGu,ZheBeiMu} => {MuHudie}	0.372414	0.9	0.413793	2.41667	108
{ChongLou,ShanCiGu,MuHudie} => {BaiHuaSheSheCao}	0.372414	1	0.372414	1.27753	108
{BaiHuaSheSheCao,ShanCiGu,MuHudie} => {ChongLou}	0.372414	1	0.372414	2.08633	108
{BaiHuaSheSheCao,ChongLou,MuHudie} => {ShanCiGu}	0.372414	1	0.372414	2.35772	108
{BaiHuaSheSheCao,ChongLou,ShanCiGu} => {MuHudie}	0.372414	0.9	0.413793	2.41667	108
{JiNeiJin,ShanCiGu,MuHudie} => {BaiHuaSheSheCao}	0.372414	1	0.372414	1.27753	108
{BaiHuaSheSheCao,ShanCiGu,MuHudie} => {JiNeiJin}	0.372414	1	0.372414	2.02797	108
{BaiHuaSheSheCao,JiNeiJin,MuHudie} => {ShanCiGu}	0.372414	1	0.372414	2.35772	108
{BaiHuaSheSheCao,JiNeiJin,ShanCiGu} => {MuHudie}	0.372414	0.892562	0.417241	2.39669	108
{DouKou,ShanCiGu,MuHudie} => {BaiHuaSheSheCao}	0.372414	1	0.372414	1.27753	108
{BaiHuaSheSheCao,ShanCiGu,MuHudie} => {DouKou}	0.372414	1	0.372414	1.83544	108
{BaiHuaSheSheCao,DouKou,MuHudie} => {ShanCiGu}	0.372414	1	0.372414	2.35772	108
{BaiHuaSheSheCao,DouKou,ShanCiGu} => {MuHudie}	0.372414	0.915254	0.406897	2.45763	108
{BanZhiLian,ShanCiGu,MuHudie} => {BaiHuaSheSheCao}	0.372414	1	0.372414	1.27753	108
{BaiHuaSheSheCao,ShanCiGu,MuHudie} => {BanZhiLian}	0.372414	1	0.372414	1.5847	108
{BaiHuaSheSheCao,BanZhiLian,MuHudie} => {ShanCiGu}	0.372414	1	0.372414	2.35772	108
{BaiHuaSheSheCao,BanZhiLian,ShanCiGu} => {MuHudie}	0.372414	0.892562	0.417241	2.39669	108
{EZhu,ShanCiGu,MuHudie} => {BaiHuaSheSheCao}	0.372414	1	0.372414	1.27753	108
{BaiHuaSheSheCao,ShanCiGu,MuHudie} => {EZhu}	0.372414	1	0.372414	1.38756	108
{BaiHuaSheSheCao,EZhu,MuHudie} => {ShanCiGu}	0.372414	1	0.372414	2.35772	108
{BaiHuaSheSheCao,EZhu,ShanCiGu} => {MuHudie}	0.372414	0.892562	0.417241	2.39669	108
{ChongLou,ZheBeiMu,MuHudie} => {BaiHuaSheSheCao}	0.372414	1	0.372414	1.27753	108
{BaiHuaSheSheCao,ZheBeiMu,MuHudie} => {ChongLou}	0.372414	1	0.372414	2.08633	108
{BaiHuaSheSheCao,ChongLou,MuHudie} => {ZheBeiMu}	0.372414	1	0.372414	2.07143	108
{BaiHuaSheSheCao,ChongLou,ZheBeiMu} => {MuHudie}	0.372414	0.9	0.413793	2.41667	108
{JiNeiJin,ZheBeiMu,MuHudie} => {BaiHuaSheSheCao}	0.372414	1	0.372414	1.27753	108
{BaiHuaSheSheCao,ZheBeiMu,MuHudie} => {JiNeiJin}	0.372414	1	0.372414	2.02797	108
{BaiHuaSheSheCao,JiNeiJin,MuHudie} => {ZheBeiMu}	0.372414	1	0.372414	2.07143	108
{BaiHuaSheSheCao,JiNeiJin,ZheBeiMu} => {MuHudie}	0.372414	0.9	0.413793	2.41667	108
{DouKou,ZheBeiMu,MuHudie} => {BaiHuaSheSheCao}	0.372414	1	0.372414	1.27753	108
{BaiHuaSheSheCao,ZheBeiMu,MuHudie} => {DouKou}	0.372414	1	0.372414	1.83544	108
{BaiHuaSheSheCao,DouKou,MuHudie} => {ZheBeiMu}	0.372414	1	0.372414	2.07143	108
{BaiHuaSheSheCao,DouKou,ZheBeiMu} => {MuHudie}	0.372414	0.9	0.413793	2.41667	108
{BanZhiLian,ZheBeiMu,MuHudie} => {BaiHuaSheSheCao}	0.372414	1	0.372414	1.27753	108
{BaiHuaSheSheCao,ZheBeiMu,MuHudie} => {BanZhiLian}	0.372414	1	0.372414	1.5847	108
{BaiHuaSheSheCao,BanZhiLian,MuHudie} => {ZheBeiMu}	0.372414	1	0.372414	2.07143	108
{BaiHuaSheSheCao,BanZhiLian,ZheBeiMu} => {MuHudie}	0.372414	0.84375	0.441379	2.26562	108
{EZhu,ZheBeiMu,MuHudie} => {BaiHuaSheSheCao}	0.372414	1	0.372414	1.27753	108
{BaiHuaSheSheCao,ZheBeiMu,MuHudie} => {EZhu}	0.372414	1	0.372414	1.38756	108
{BaiHuaSheSheCao,EZhu,MuHudie} => {ZheBeiMu}	0.372414	1	0.372414	2.07143	108
{BaiHuaSheSheCao,EZhu,ZheBeiMu} => {MuHudie}	0.372414	0.837209	0.444828	2.24806	108
{ChongLou,JiNeiJin,MuHudie} => {BaiHuaSheSheCao}	0.372414	1	0.372414	1.27753	108
{BaiHuaSheSheCao,ChongLou,MuHudie} => {JiNeiJin}	0.372414	1	0.372414	2.02797	108
{BaiHuaSheSheCao,JiNeiJin,MuHudie} => {ChongLou}	0.372414	1	0.372414	2.08633	108
{BaiHuaSheSheCao,ChongLou,JiNeiJin} => {MuHudie}	0.372414	0.84375	0.441379	2.26562	108
{ChongLou,DouKou,MuHudie} => {BaiHuaSheSheCao}	0.372414	1	0.372414	1.27753	108
{BaiHuaSheSheCao,ChongLou,MuHudie} => {DouKou}	0.372414	1	0.372414	1.83544	108
{BaiHuaSheSheCao,DouKou,MuHudie} => {ChongLou}	0.372414	1	0.372414	2.08633	108
{BaiHuaSheSheCao,ChongLou,DouKou} => {MuHudie}	0.372414	0.857143	0.434483	2.30159	108
{BanZhiLian,ChongLou,MuHudie} => {BaiHuaSheSheCao}	0.372414	1	0.372414	1.27753	108
{BaiHuaSheSheCao,ChongLou,MuHudie} => {BanZhiLian}	0.372414	1	0.372414	1.5847	108
{BaiHuaSheSheCao,BanZhiLian,MuHudie} => {ChongLou}	0.372414	1	0.372414	2.08633	108
{BaiHuaSheSheCao,BanZhiLian,ChongLou} => {MuHudie}	0.372414	0.837209	0.444828	2.24806	108
{ChongLou,EZhu,MuHudie} => {BaiHuaSheSheCao}	0.372414	1	0.372414	1.27753	108
{BaiHuaSheSheCao,ChongLou,MuHudie} => {EZhu}	0.372414	1	0.372414	1.38756	108
{BaiHuaSheSheCao,EZhu,MuHudie} => {ChongLou}	0.372414	1	0.372414	2.08633	108
{BaiHuaSheSheCao,ChongLou,EZhu} => {MuHudie}	0.372414	0.870968	0.427586	2.33871	108
{DouKou,JiNeiJin,MuHudie} => {BaiHuaSheSheCao}	0.372414	1	0.372414	1.27753	108
{BaiHuaSheSheCao,JiNeiJin,MuHudie} => {DouKou}	0.372414	1	0.372414	1.83544	108
{BaiHuaSheSheCao,DouKou,MuHudie} => {JiNeiJin}	0.372414	1	0.372414	2.02797	108
{BaiHuaSheSheCao,DouKou,JiNeiJin} => {MuHudie}	0.372414	0.850394	0.437931	2.28346	108
{BanZhiLian,JiNeiJin,MuHudie} => {BaiHuaSheSheCao}	0.372414	1	0.372414	1.27753	108
{BaiHuaSheSheCao,JiNeiJin,MuHudie} => {BanZhiLian}	0.372414	1	0.372414	1.5847	108
{BaiHuaSheSheCao,BanZhiLian,MuHudie} => {JiNeiJin}	0.372414	1	0.372414	2.02797	108
{BaiHuaSheSheCao,BanZhiLian,JiNeiJin} => {MuHudie}	0.372414	0.818182	0.455172	2.19697	108
{EZhu,JiNeiJin,MuHudie} => {BaiHuaSheSheCao}	0.372414	1	0.372414	1.27753	108
{BaiHuaSheSheCao,JiNeiJin,MuHudie} => {EZhu}	0.372414	1	0.372414	1.38756	108
{BaiHuaSheSheCao,EZhu,MuHudie} => {JiNeiJin}	0.372414	1	0.372414	2.02797	108
{BaiHuaSheSheCao,EZhu,JiNeiJin} => {MuHudie}	0.372414	0.857143	0.434483	2.30159	108
{BanZhiLian,DouKou,MuHudie} => {BaiHuaSheSheCao}	0.372414	1	0.372414	1.27753	108
{BaiHuaSheSheCao,DouKou,MuHudie} => {BanZhiLian}	0.372414	1	0.372414	1.5847	108
{BaiHuaSheSheCao,BanZhiLian,MuHudie} => {DouKou}	0.372414	1	0.372414	1.83544	108
{BaiHuaSheSheCao,BanZhiLian,DouKou} => {MuHudie}	0.372414	0.765957	0.486207	2.05674	108
{DouKou,EZhu,MuHudie} => {BaiHuaSheSheCao}	0.372414	1	0.372414	1.27753	108
{BaiHuaSheSheCao,DouKou,MuHudie} => {EZhu}	0.372414	1	0.372414	1.38756	108
{BaiHuaSheSheCao,EZhu,MuHudie} => {DouKou}	0.372414	1	0.372414	1.83544	108
{BaiHuaSheSheCao,DouKou,EZhu} => {MuHudie}	0.372414	0.870968	0.427586	2.33871	108
{BanZhiLian,EZhu,MuHudie} => {BaiHuaSheSheCao}	0.372414	1	0.372414	1.27753	108
{BaiHuaSheSheCao,BanZhiLian,MuHudie} => {EZhu}	0.372414	1	0.372414	1.38756	108
{BaiHuaSheSheCao,EZhu,MuHudie} => {BanZhiLian}	0.372414	1	0.372414	1.5847	108
{BaiHuaSheSheCao,BanZhiLian,EZhu} => {MuHudie}	0.372414	0.724832	0.513793	1.94631	108
{JiXingZi,ShanCiGu,DanNanXing} => {BaiHuaSheSheCao}	0.372414	1	0.372414	1.27753	108
{BaiHuaSheSheCao,JiXingZi,DanNanXing} => {ShanCiGu}	0.372414	1	0.372414	2.35772	108
{BaiHuaSheSheCao,ShanCiGu,DanNanXing} => {JiXingZi}	0.372414	1	0.372414	2.45763	108
{BaiHuaSheSheCao,JiXingZi,ShanCiGu} => {DanNanXing}	0.372414	0.972973	0.382759	2.542	108
{JiXingZi,ZheBeiMu,DanNanXing} => {BaiHuaSheSheCao}	0.372414	1	0.372414	1.27753	108
{BaiHuaSheSheCao,JiXingZi,DanNanXing} => {ZheBeiMu}	0.372414	1	0.372414	2.07143	108
{BaiHuaSheSheCao,ZheBeiMu,DanNanXing} => {JiXingZi}	0.372414	1	0.372414	2.45763	108
{BaiHuaSheSheCao,JiXingZi,ZheBeiMu} => {DanNanXing}	0.372414	0.981818	0.37931	2.56511	108
{ChongLou,JiXingZi,DanNanXing} => {BaiHuaSheSheCao}	0.372414	1	0.372414	1.27753	108
{BaiHuaSheSheCao,JiXingZi,DanNanXing} => {ChongLou}	0.372414	1	0.372414	2.08633	108
{BaiHuaSheSheCao,ChongLou,DanNanXing} => {JiXingZi}	0.372414	1	0.372414	2.45763	108
{BaiHuaSheSheCao,ChongLou,JiXingZi} => {DanNanXing}	0.372414	0.931034	0.4	2.43243	108
{JiNeiJin,JiXingZi,DanNanXing} => {BaiHuaSheSheCao}	0.372414	1	0.372414	1.27753	108
{BaiHuaSheSheCao,JiXingZi,DanNanXing} => {JiNeiJin}	0.372414	1	0.372414	2.02797	108
{BaiHuaSheSheCao,JiNeiJin,DanNanXing} => {JiXingZi}	0.372414	0.990826	0.375862	2.43508	108
{BaiHuaSheSheCao,JiNeiJin,JiXingZi} => {DanNanXing}	0.372414	0.923077	0.403448	2.41164	108
{DouKou,JiXingZi,DanNanXing} => {BaiHuaSheSheCao}	0.372414	1	0.372414	1.27753	108
{BaiHuaSheSheCao,JiXingZi,DanNanXing} => {DouKou}	0.372414	1	0.372414	1.83544	108
{BaiHuaSheSheCao,DouKou,DanNanXing} => {JiXingZi}	0.372414	1	0.372414	2.45763	108
{BaiHuaSheSheCao,DouKou,JiXingZi} => {DanNanXing}	0.372414	0.93913	0.396552	2.45358	108
{BanZhiLian,JiXingZi,DanNanXing} => {BaiHuaSheSheCao}	0.372414	1	0.372414	1.27753	108
{BaiHuaSheSheCao,JiXingZi,DanNanXing} => {BanZhiLian}	0.372414	1	0.372414	1.5847	108
{BaiHuaSheSheCao,BanZhiLian,DanNanXing} => {JiXingZi}	0.372414	0.981818	0.37931	2.41294	108
{BaiHuaSheSheCao,BanZhiLian,JiXingZi} => {DanNanXing}	0.372414	0.923077	0.403448	2.41164	108
{EZhu,JiXingZi,DanNanXing} => {BaiHuaSheSheCao}	0.372414	1	0.372414	1.27753	108
{BaiHuaSheSheCao,JiXingZi,DanNanXing} => {EZhu}	0.372414	1	0.372414	1.38756	108
{BaiHuaSheSheCao,EZhu,DanNanXing} => {JiXingZi}	0.372414	0.990826	0.375862	2.43508	108
{BaiHuaSheSheCao,EZhu,JiXingZi} => {DanNanXing}	0.372414	0.972973	0.382759	2.542	108
{ShanCiGu,ZheBeiMu,DanNanXing} => {BaiHuaSheSheCao}	0.372414	1	0.372414	1.27753	108
{BaiHuaSheSheCao,ShanCiGu,DanNanXing} => {ZheBeiMu}	0.372414	1	0.372414	2.07143	108
{BaiHuaSheSheCao,ZheBeiMu,DanNanXing} => {ShanCiGu}	0.372414	1	0.372414	2.35772	108
{BaiHuaSheSheCao,ShanCiGu,ZheBeiMu} => {DanNanXing}	0.372414	0.9	0.413793	2.35135	108
{ChongLou,ShanCiGu,DanNanXing} => {BaiHuaSheSheCao}	0.372414	1	0.372414	1.27753	108
{BaiHuaSheSheCao,ShanCiGu,DanNanXing} => {ChongLou}	0.372414	1	0.372414	2.08633	108
{BaiHuaSheSheCao,ChongLou,DanNanXing} => {ShanCiGu}	0.372414	1	0.372414	2.35772	108
{BaiHuaSheSheCao,ChongLou,ShanCiGu} => {DanNanXing}	0.372414	0.9	0.413793	2.35135	108
{JiNeiJin,ShanCiGu,DanNanXing} => {BaiHuaSheSheCao}	0.372414	1	0.372414	1.27753	108
{BaiHuaSheSheCao,ShanCiGu,DanNanXing} => {JiNeiJin}	0.372414	1	0.372414	2.02797	108
{BaiHuaSheSheCao,JiNeiJin,DanNanXing} => {ShanCiGu}	0.372414	0.990826	0.375862	2.33609	108
{BaiHuaSheSheCao,JiNeiJin,ShanCiGu} => {DanNanXing}	0.372414	0.892562	0.417241	2.33192	108
{DouKou,ShanCiGu,DanNanXing} => {BaiHuaSheSheCao}	0.372414	1	0.372414	1.27753	108
{BaiHuaSheSheCao,ShanCiGu,DanNanXing} => {DouKou}	0.372414	1	0.372414	1.83544	108
{BaiHuaSheSheCao,DouKou,DanNanXing} => {ShanCiGu}	0.372414	1	0.372414	2.35772	108
{BaiHuaSheSheCao,DouKou,ShanCiGu} => {DanNanXing}	0.372414	0.915254	0.406897	2.3912	108
{BanZhiLian,ShanCiGu,DanNanXing} => {BaiHuaSheSheCao}	0.372414	1	0.372414	1.27753	108
{BaiHuaSheSheCao,ShanCiGu,DanNanXing} => {BanZhiLian}	0.372414	1	0.372414	1.5847	108
{BaiHuaSheSheCao,BanZhiLian,DanNanXing} => {ShanCiGu}	0.372414	0.981818	0.37931	2.31486	108
{BaiHuaSheSheCao,BanZhiLian,ShanCiGu} => {DanNanXing}	0.372414	0.892562	0.417241	2.33192	108
{EZhu,ShanCiGu,DanNanXing} => {BaiHuaSheSheCao}	0.372414	1	0.372414	1.27753	108
{BaiHuaSheSheCao,ShanCiGu,DanNanXing} => {EZhu}	0.372414	1	0.372414	1.38756	108
{BaiHuaSheSheCao,EZhu,DanNanXing} => {ShanCiGu}	0.372414	0.990826	0.375862	2.33609	108
{BaiHuaSheSheCao,EZhu,ShanCiGu} => {DanNanXing}	0.372414	0.892562	0.417241	2.33192	108
{ChongLou,ZheBeiMu,DanNanXing} => {BaiHuaSheSheCao}	0.372414	1	0.372414	1.27753	108
{BaiHuaSheSheCao,ZheBeiMu,DanNanXing} => {ChongLou}	0.372414	1	0.372414	2.08633	108
{BaiHuaSheSheCao,ChongLou,DanNanXing} => {ZheBeiMu}	0.372414	1	0.372414	2.07143	108
{BaiHuaSheSheCao,ChongLou,ZheBeiMu} => {DanNanXing}	0.372414	0.9	0.413793	2.35135	108
{JiNeiJin,ZheBeiMu,DanNanXing} => {BaiHuaSheSheCao}	0.372414	1	0.372414	1.27753	108
{BaiHuaSheSheCao,ZheBeiMu,DanNanXing} => {JiNeiJin}	0.372414	1	0.372414	2.02797	108
{BaiHuaSheSheCao,JiNeiJin,DanNanXing} => {ZheBeiMu}	0.372414	0.990826	0.375862	2.05242	108
{BaiHuaSheSheCao,JiNeiJin,ZheBeiMu} => {DanNanXing}	0.372414	0.9	0.413793	2.35135	108
{DouKou,ZheBeiMu,DanNanXing} => {BaiHuaSheSheCao}	0.372414	1	0.372414	1.27753	108
{BaiHuaSheSheCao,ZheBeiMu,DanNanXing} => {DouKou}	0.372414	1	0.372414	1.83544	108
{BaiHuaSheSheCao,DouKou,DanNanXing} => {ZheBeiMu}	0.372414	1	0.372414	2.07143	108
{BaiHuaSheSheCao,DouKou,ZheBeiMu} => {DanNanXing}	0.372414	0.9	0.413793	2.35135	108
{BanZhiLian,ZheBeiMu,DanNanXing} => {BaiHuaSheSheCao}	0.372414	1	0.372414	1.27753	108
{BaiHuaSheSheCao,ZheBeiMu,DanNanXing} => {BanZhiLian}	0.372414	1	0.372414	1.5847	108
{BaiHuaSheSheCao,BanZhiLian,DanNanXing} => {ZheBeiMu}	0.372414	0.981818	0.37931	2.03377	108
{BaiHuaSheSheCao,BanZhiLian,ZheBeiMu} => {DanNanXing}	0.372414	0.84375	0.441379	2.20439	108
{EZhu,ZheBeiMu,DanNanXing} => {BaiHuaSheSheCao}	0.372414	1	0.372414	1.27753	108
{BaiHuaSheSheCao,ZheBeiMu,DanNanXing} => {EZhu}	0.372414	1	0.372414	1.38756	108
{BaiHuaSheSheCao,EZhu,DanNanXing} => {ZheBeiMu}	0.372414	0.990826	0.375862	2.05242	108
{BaiHuaSheSheCao,EZhu,ZheBeiMu} => {DanNanXing}	0.372414	0.837209	0.444828	2.1873	108
{ChongLou,JiNeiJin,DanNanXing} => {BaiHuaSheSheCao}	0.372414	1	0.372414	1.27753	108
{BaiHuaSheSheCao,ChongLou,DanNanXing} => {JiNeiJin}	0.372414	1	0.372414	2.02797	108
{BaiHuaSheSheCao,JiNeiJin,DanNanXing} => {ChongLou}	0.372414	0.990826	0.375862	2.06719	108
{BaiHuaSheSheCao,ChongLou,JiNeiJin} => {DanNanXing}	0.372414	0.84375	0.441379	2.20439	108
{ChongLou,DouKou,DanNanXing} => {BaiHuaSheSheCao}	0.372414	1	0.372414	1.27753	108
{BaiHuaSheSheCao,ChongLou,DanNanXing} => {DouKou}	0.372414	1	0.372414	1.83544	108
{BaiHuaSheSheCao,DouKou,DanNanXing} => {ChongLou}	0.372414	1	0.372414	2.08633	108
{BaiHuaSheSheCao,ChongLou,DouKou} => {DanNanXing}	0.372414	0.857143	0.434483	2.23938	108
{BanZhiLian,ChongLou,DanNanXing} => {BaiHuaSheSheCao}	0.372414	1	0.372414	1.27753	108
{BaiHuaSheSheCao,ChongLou,DanNanXing} => {BanZhiLian}	0.372414	1	0.372414	1.5847	108
{BaiHuaSheSheCao,BanZhiLian,DanNanXing} => {ChongLou}	0.372414	0.981818	0.37931	2.0484	108
{BaiHuaSheSheCao,BanZhiLian,ChongLou} => {DanNanXing}	0.372414	0.837209	0.444828	2.1873	108
{ChongLou,EZhu,DanNanXing} => {BaiHuaSheSheCao}	0.372414	1	0.372414	1.27753	108
{BaiHuaSheSheCao,ChongLou,DanNanXing} => {EZhu}	0.372414	1	0.372414	1.38756	108
{BaiHuaSheSheCao,EZhu,DanNanXing} => {ChongLou}	0.372414	0.990826	0.375862	2.06719	108
{BaiHuaSheSheCao,ChongLou,EZhu} => {DanNanXing}	0.372414	0.870968	0.427586	2.2755	108
{DouKou,JiNeiJin,DanNanXing} => {BaiHuaSheSheCao}	0.372414	1	0.372414	1.27753	108
{BaiHuaSheSheCao,JiNeiJin,DanNanXing} => {DouKou}	0.372414	0.990826	0.375862	1.8186	108
{BaiHuaSheSheCao,DouKou,DanNanXing} => {JiNeiJin}	0.372414	1	0.372414	2.02797	108
{BaiHuaSheSheCao,DouKou,JiNeiJin} => {DanNanXing}	0.372414	0.850394	0.437931	2.22175	108
{BanZhiLian,DouKou,DanNanXing} => {BaiHuaSheSheCao}	0.372414	1	0.372414	1.27753	108
{BaiHuaSheSheCao,DouKou,DanNanXing} => {BanZhiLian}	0.372414	1	0.372414	1.5847	108
{BaiHuaSheSheCao,BanZhiLian,DanNanXing} => {DouKou}	0.372414	0.981818	0.37931	1.80207	108
{BaiHuaSheSheCao,BanZhiLian,DouKou} => {DanNanXing}	0.372414	0.765957	0.486207	2.00115	108
{DouKou,EZhu,DanNanXing} => {BaiHuaSheSheCao}	0.372414	1	0.372414	1.27753	108
{BaiHuaSheSheCao,DouKou,DanNanXing} => {EZhu}	0.372414	1	0.372414	1.38756	108
{BaiHuaSheSheCao,EZhu,DanNanXing} => {DouKou}	0.372414	0.990826	0.375862	1.8186	108
{BaiHuaSheSheCao,DouKou,EZhu} => {DanNanXing}	0.372414	0.870968	0.427586	2.2755	108
{DouKou,JiXingZi,ZheBeiMu} => {BaiHuaSheSheCao}	0.372414	1	0.372414	1.27753	108
{BaiHuaSheSheCao,JiXingZi,ZheBeiMu} => {DouKou}	0.372414	0.981818	0.37931	1.80207	108
{BaiHuaSheSheCao,DouKou,JiXingZi} => {ZheBeiMu}	0.372414	0.93913	0.396552	1.94534	108
{BaiHuaSheSheCao,DouKou,ZheBeiMu} => {JiXingZi}	0.372414	0.9	0.413793	2.21186	108
{JiXingZi,DanNanXing,FengFang,MuHudie} => {BaiHuaSheSheCao}	0.372414	1	0.372414	1.27753	108
{BaiHuaSheSheCao,DanNanXing,FengFang,MuHudie} => {JiXingZi}	0.372414	1	0.372414	2.45763	108
{BaiHuaSheSheCao,JiXingZi,FengFang,MuHudie} => {DanNanXing}	0.372414	1	0.372414	2.61261	108
{BaiHuaSheSheCao,JiXingZi,DanNanXing,FengFang} => {MuHudie}	0.372414	1	0.372414	2.68519	108
{BaiHuaSheSheCao,JiXingZi,DanNanXing,MuHudie} => {FengFang}	0.372414	1	0.372414	2.68519	108
{ShanCiGu,DanNanXing,FengFang,MuHudie} => {BaiHuaSheSheCao}	0.372414	1	0.372414	1.27753	108
{BaiHuaSheSheCao,DanNanXing,FengFang,MuHudie} => {ShanCiGu}	0.372414	1	0.372414	2.35772	108
{BaiHuaSheSheCao,ShanCiGu,FengFang,MuHudie} => {DanNanXing}	0.372414	1	0.372414	2.61261	108
{BaiHuaSheSheCao,ShanCiGu,DanNanXing,FengFang} => {MuHudie}	0.372414	1	0.372414	2.68519	108
{BaiHuaSheSheCao,ShanCiGu,DanNanXing,MuHudie} => {FengFang}	0.372414	1	0.372414	2.68519	108
{ZheBeiMu,DanNanXing,FengFang,MuHudie} => {BaiHuaSheSheCao}	0.372414	1	0.372414	1.27753	108
{BaiHuaSheSheCao,DanNanXing,FengFang,MuHudie} => {ZheBeiMu}	0.372414	1	0.372414	2.07143	108
{BaiHuaSheSheCao,ZheBeiMu,FengFang,MuHudie} => {DanNanXing}	0.372414	1	0.372414	2.61261	108
{BaiHuaSheSheCao,ZheBeiMu,DanNanXing,FengFang} => {MuHudie}	0.372414	1	0.372414	2.68519	108
{BaiHuaSheSheCao,ZheBeiMu,DanNanXing,MuHudie} => {FengFang}	0.372414	1	0.372414	2.68519	108
{ChongLou,DanNanXing,FengFang,MuHudie} => {BaiHuaSheSheCao}	0.372414	1	0.372414	1.27753	108
{BaiHuaSheSheCao,DanNanXing,FengFang,MuHudie} => {ChongLou}	0.372414	1	0.372414	2.08633	108
{BaiHuaSheSheCao,ChongLou,FengFang,MuHudie} => {DanNanXing}	0.372414	1	0.372414	2.61261	108
{BaiHuaSheSheCao,ChongLou,DanNanXing,FengFang} => {MuHudie}	0.372414	1	0.372414	2.68519	108
{BaiHuaSheSheCao,ChongLou,DanNanXing,MuHudie} => {FengFang}	0.372414	1	0.372414	2.68519	108
{JiNeiJin,DanNanXing,FengFang,MuHudie} => {BaiHuaSheSheCao}	0.372414	1	0.372414	1.27753	108
{BaiHuaSheSheCao,DanNanXing,FengFang,MuHudie} => {JiNeiJin}	0.372414	1	0.372414	2.02797	108
{BaiHuaSheSheCao,JiNeiJin,FengFang,MuHudie} => {DanNanXing}	0.372414	1	0.372414	2.61261	108
{BaiHuaSheSheCao,JiNeiJin,DanNanXing,FengFang} => {MuHudie}	0.372414	1	0.372414	2.68519	108
{BaiHuaSheSheCao,JiNeiJin,DanNanXing,MuHudie} => {FengFang}	0.372414	1	0.372414	2.68519	108
{DouKou,DanNanXing,FengFang,MuHudie} => {BaiHuaSheSheCao}	0.372414	1	0.372414	1.27753	108
{BaiHuaSheSheCao,DanNanXing,FengFang,MuHudie} => {DouKou}	0.372414	1	0.372414	1.83544	108
{BaiHuaSheSheCao,DouKou,FengFang,MuHudie} => {DanNanXing}	0.372414	1	0.372414	2.61261	108
{BaiHuaSheSheCao,DouKou,DanNanXing,FengFang} => {MuHudie}	0.372414	1	0.372414	2.68519	108
{BaiHuaSheSheCao,DouKou,DanNanXing,MuHudie} => {FengFang}	0.372414	1	0.372414	2.68519	108
{BanZhiLian,DanNanXing,FengFang,MuHudie} => {BaiHuaSheSheCao}	0.372414	1	0.372414	1.27753	108
{BaiHuaSheSheCao,DanNanXing,FengFang,MuHudie} => {BanZhiLian}	0.372414	1	0.372414	1.5847	108
{BaiHuaSheSheCao,BanZhiLian,FengFang,MuHudie} => {DanNanXing}	0.372414	1	0.372414	2.61261	108
{BaiHuaSheSheCao,BanZhiLian,DanNanXing,FengFang} => {MuHudie}	0.372414	1	0.372414	2.68519	108
{BaiHuaSheSheCao,BanZhiLian,DanNanXing,MuHudie} => {FengFang}	0.372414	1	0.372414	2.68519	108
{EZhu,DanNanXing,FengFang,MuHudie} => {BaiHuaSheSheCao}	0.372414	1	0.372414	1.27753	108
{BaiHuaSheSheCao,DanNanXing,FengFang,MuHudie} => {EZhu}	0.372414	1	0.372414	1.38756	108
{BaiHuaSheSheCao,EZhu,FengFang,MuHudie} => {DanNanXing}	0.372414	1	0.372414	2.61261	108
{BaiHuaSheSheCao,EZhu,DanNanXing,FengFang} => {MuHudie}	0.372414	1	0.372414	2.68519	108
{BaiHuaSheSheCao,EZhu,DanNanXing,MuHudie} => {FengFang}	0.372414	1	0.372414	2.68519	108
{JiXingZi,ShanCiGu,FengFang,MuHudie} => {BaiHuaSheSheCao}	0.372414	1	0.372414	1.27753	108
{BaiHuaSheSheCao,JiXingZi,FengFang,MuHudie} => {ShanCiGu}	0.372414	1	0.372414	2.35772	108
{BaiHuaSheSheCao,ShanCiGu,FengFang,MuHudie} => {JiXingZi}	0.372414	1	0.372414	2.45763	108
{BaiHuaSheSheCao,JiXingZi,ShanCiGu,FengFang} => {MuHudie}	0.372414	1	0.372414	2.68519	108
{BaiHuaSheSheCao,JiXingZi,ShanCiGu,MuHudie} => {FengFang}	0.372414	1	0.372414	2.68519	108
{JiXingZi,ZheBeiMu,FengFang,MuHudie} => {BaiHuaSheSheCao}	0.372414	1	0.372414	1.27753	108
{BaiHuaSheSheCao,JiXingZi,FengFang,MuHudie} => {ZheBeiMu}	0.372414	1	0.372414	2.07143	108
{BaiHuaSheSheCao,ZheBeiMu,FengFang,MuHudie} => {JiXingZi}	0.372414	1	0.372414	2.45763	108
{BaiHuaSheSheCao,JiXingZi,ZheBeiMu,FengFang} => {MuHudie}	0.372414	1	0.372414	2.68519	108
{BaiHuaSheSheCao,JiXingZi,ZheBeiMu,MuHudie} => {FengFang}	0.372414	1	0.372414	2.68519	108
{ChongLou,JiXingZi,FengFang,MuHudie} => {BaiHuaSheSheCao}	0.372414	1	0.372414	1.27753	108
{BaiHuaSheSheCao,JiXingZi,FengFang,MuHudie} => {ChongLou}	0.372414	1	0.372414	2.08633	108
{BaiHuaSheSheCao,ChongLou,FengFang,MuHudie} => {JiXingZi}	0.372414	1	0.372414	2.45763	108
{BaiHuaSheSheCao,ChongLou,JiXingZi,FengFang} => {MuHudie}	0.372414	1	0.372414	2.68519	108
{BaiHuaSheSheCao,ChongLou,JiXingZi,MuHudie} => {FengFang}	0.372414	1	0.372414	2.68519	108
{JiNeiJin,JiXingZi,FengFang,MuHudie} => {BaiHuaSheSheCao}	0.372414	1	0.372414	1.27753	108
{BaiHuaSheSheCao,JiXingZi,FengFang,MuHudie} => {JiNeiJin}	0.372414	1	0.372414	2.02797	108
{BaiHuaSheSheCao,JiNeiJin,FengFang,MuHudie} => {JiXingZi}	0.372414	1	0.372414	2.45763	108
{BaiHuaSheSheCao,JiNeiJin,JiXingZi,FengFang} => {MuHudie}	0.372414	1	0.372414	2.68519	108
{BaiHuaSheSheCao,JiNeiJin,JiXingZi,MuHudie} => {FengFang}	0.372414	1	0.372414	2.68519	108
{DouKou,JiXingZi,FengFang,MuHudie} => {BaiHuaSheSheCao}	0.372414	1	0.372414	1.27753	108
{BaiHuaSheSheCao,JiXingZi,FengFang,MuHudie} => {DouKou}	0.372414	1	0.372414	1.83544	108
{BaiHuaSheSheCao,DouKou,FengFang,MuHudie} => {JiXingZi}	0.372414	1	0.372414	2.45763	108
{BaiHuaSheSheCao,DouKou,JiXingZi,FengFang} => {MuHudie}	0.372414	1	0.372414	2.68519	108
{BaiHuaSheSheCao,DouKou,JiXingZi,MuHudie} => {FengFang}	0.372414	1	0.372414	2.68519	108
{BanZhiLian,JiXingZi,FengFang,MuHudie} => {BaiHuaSheSheCao}	0.372414	1	0.372414	1.27753	108
{BaiHuaSheSheCao,JiXingZi,FengFang,MuHudie} => {BanZhiLian}	0.372414	1	0.372414	1.5847	108
{BaiHuaSheSheCao,BanZhiLian,FengFang,MuHudie} => {JiXingZi}	0.372414	1	0.372414	2.45763	108
{BaiHuaSheSheCao,BanZhiLian,JiXingZi,FengFang} => {MuHudie}	0.372414	1	0.372414	2.68519	108
{BaiHuaSheSheCao,BanZhiLian,JiXingZi,MuHudie} => {FengFang}	0.372414	1	0.372414	2.68519	108
{EZhu,JiXingZi,FengFang,MuHudie} => {BaiHuaSheSheCao}	0.372414	1	0.372414	1.27753	108
{BaiHuaSheSheCao,JiXingZi,FengFang,MuHudie} => {EZhu}	0.372414	1	0.372414	1.38756	108
{BaiHuaSheSheCao,EZhu,FengFang,MuHudie} => {JiXingZi}	0.372414	1	0.372414	2.45763	108
{BaiHuaSheSheCao,EZhu,JiXingZi,FengFang} => {MuHudie}	0.372414	1	0.372414	2.68519	108
{BaiHuaSheSheCao,EZhu,JiXingZi,MuHudie} => {FengFang}	0.372414	1	0.372414	2.68519	108
{ShanCiGu,ZheBeiMu,FengFang,MuHudie} => {BaiHuaSheSheCao}	0.372414	1	0.372414	1.27753	108
{BaiHuaSheSheCao,ShanCiGu,FengFang,MuHudie} => {ZheBeiMu}	0.372414	1	0.372414	2.07143	108
{BaiHuaSheSheCao,ZheBeiMu,FengFang,MuHudie} => {ShanCiGu}	0.372414	1	0.372414	2.35772	108
{BaiHuaSheSheCao,ShanCiGu,ZheBeiMu,FengFang} => {MuHudie}	0.372414	1	0.372414	2.68519	108
{BaiHuaSheSheCao,ShanCiGu,ZheBeiMu,MuHudie} => {FengFang}	0.372414	1	0.372414	2.68519	108
{ChongLou,ShanCiGu,FengFang,MuHudie} => {BaiHuaSheSheCao}	0.372414	1	0.372414	1.27753	108
{BaiHuaSheSheCao,ShanCiGu,FengFang,MuHudie} => {ChongLou}	0.372414	1	0.372414	2.08633	108
{BaiHuaSheSheCao,ChongLou,FengFang,MuHudie} => {ShanCiGu}	0.372414	1	0.372414	2.35772	108
{BaiHuaSheSheCao,ChongLou,ShanCiGu,FengFang} => {MuHudie}	0.372414	1	0.372414	2.68519	108
{BaiHuaSheSheCao,ChongLou,ShanCiGu,MuHudie} => {FengFang}	0.372414	1	0.372414	2.68519	108
{JiNeiJin,ShanCiGu,FengFang,MuHudie} => {BaiHuaSheSheCao}	0.372414	1	0.372414	1.27753	108
{BaiHuaSheSheCao,ShanCiGu,FengFang,MuHudie} => {JiNeiJin}	0.372414	1	0.372414	2.02797	108
{BaiHuaSheSheCao,JiNeiJin,FengFang,MuHudie} => {ShanCiGu}	0.372414	1	0.372414	2.35772	108
{BaiHuaSheSheCao,JiNeiJin,ShanCiGu,FengFang} => {MuHudie}	0.372414	1	0.372414	2.68519	108
{BaiHuaSheSheCao,JiNeiJin,ShanCiGu,MuHudie} => {FengFang}	0.372414	1	0.372414	2.68519	108
{DouKou,ShanCiGu,FengFang,MuHudie} => {BaiHuaSheSheCao}	0.372414	1	0.372414	1.27753	108
{BaiHuaSheSheCao,ShanCiGu,FengFang,MuHudie} => {DouKou}	0.372414	1	0.372414	1.83544	108
{BaiHuaSheSheCao,DouKou,FengFang,MuHudie} => {ShanCiGu}	0.372414	1	0.372414	2.35772	108
{BaiHuaSheSheCao,DouKou,ShanCiGu,FengFang} => {MuHudie}	0.372414	1	0.372414	2.68519	108
{BaiHuaSheSheCao,DouKou,ShanCiGu,MuHudie} => {FengFang}	0.372414	1	0.372414	2.68519	108
{BanZhiLian,ShanCiGu,FengFang,MuHudie} => {BaiHuaSheSheCao}	0.372414	1	0.372414	1.27753	108
{BaiHuaSheSheCao,ShanCiGu,FengFang,MuHudie} => {BanZhiLian}	0.372414	1	0.372414	1.5847	108
{BaiHuaSheSheCao,BanZhiLian,FengFang,MuHudie} => {ShanCiGu}	0.372414	1	0.372414	2.35772	108
{BaiHuaSheSheCao,BanZhiLian,ShanCiGu,FengFang} => {MuHudie}	0.372414	1	0.372414	2.68519	108
{BaiHuaSheSheCao,BanZhiLian,ShanCiGu,MuHudie} => {FengFang}	0.372414	1	0.372414	2.68519	108
{EZhu,ShanCiGu,FengFang,MuHudie} => {BaiHuaSheSheCao}	0.372414	1	0.372414	1.27753	108
{BaiHuaSheSheCao,ShanCiGu,FengFang,MuHudie} => {EZhu}	0.372414	1	0.372414	1.38756	108
{BaiHuaSheSheCao,EZhu,FengFang,MuHudie} => {ShanCiGu}	0.372414	1	0.372414	2.35772	108
{BaiHuaSheSheCao,EZhu,ShanCiGu,FengFang} => {MuHudie}	0.372414	1	0.372414	2.68519	108
{BaiHuaSheSheCao,EZhu,ShanCiGu,MuHudie} => {FengFang}	0.372414	1	0.372414	2.68519	108
{ChongLou,ZheBeiMu,FengFang,MuHudie} => {BaiHuaSheSheCao}	0.372414	1	0.372414	1.27753	108
{BaiHuaSheSheCao,ZheBeiMu,FengFang,MuHudie} => {ChongLou}	0.372414	1	0.372414	2.08633	108
{BaiHuaSheSheCao,ChongLou,FengFang,MuHudie} => {ZheBeiMu}	0.372414	1	0.372414	2.07143	108
{BaiHuaSheSheCao,ChongLou,ZheBeiMu,FengFang} => {MuHudie}	0.372414	1	0.372414	2.68519	108
{BaiHuaSheSheCao,ChongLou,ZheBeiMu,MuHudie} => {FengFang}	0.372414	1	0.372414	2.68519	108
{JiNeiJin,ZheBeiMu,FengFang,MuHudie} => {BaiHuaSheSheCao}	0.372414	1	0.372414	1.27753	108
{BaiHuaSheSheCao,ZheBeiMu,FengFang,MuHudie} => {JiNeiJin}	0.372414	1	0.372414	2.02797	108
{BaiHuaSheSheCao,JiNeiJin,FengFang,MuHudie} => {ZheBeiMu}	0.372414	1	0.372414	2.07143	108
{BaiHuaSheSheCao,JiNeiJin,ZheBeiMu,FengFang} => {MuHudie}	0.372414	1	0.372414	2.68519	108
{BaiHuaSheSheCao,JiNeiJin,ZheBeiMu,MuHudie} => {FengFang}	0.372414	1	0.372414	2.68519	108
{DouKou,ZheBeiMu,FengFang,MuHudie} => {BaiHuaSheSheCao}	0.372414	1	0.372414	1.27753	108
{BaiHuaSheSheCao,ZheBeiMu,FengFang,MuHudie} => {DouKou}	0.372414	1	0.372414	1.83544	108
{BaiHuaSheSheCao,DouKou,FengFang,MuHudie} => {ZheBeiMu}	0.372414	1	0.372414	2.07143	108
{BaiHuaSheSheCao,DouKou,ZheBeiMu,FengFang} => {MuHudie}	0.372414	1	0.372414	2.68519	108
{BaiHuaSheSheCao,DouKou,ZheBeiMu,MuHudie} => {FengFang}	0.372414	1	0.372414	2.68519	108
{BanZhiLian,ZheBeiMu,FengFang,MuHudie} => {BaiHuaSheSheCao}	0.372414	1	0.372414	1.27753	108
{BaiHuaSheSheCao,ZheBeiMu,FengFang,MuHudie} => {BanZhiLian}	0.372414	1	0.372414	1.5847	108
{BaiHuaSheSheCao,BanZhiLian,FengFang,MuHudie} => {ZheBeiMu}	0.372414	1	0.372414	2.07143	108
{BaiHuaSheSheCao,BanZhiLian,ZheBeiMu,FengFang} => {MuHudie}	0.372414	1	0.372414	2.68519	108
{BaiHuaSheSheCao,BanZhiLian,ZheBeiMu,MuHudie} => {FengFang}	0.372414	1	0.372414	2.68519	108
{EZhu,ZheBeiMu,FengFang,MuHudie} => {BaiHuaSheSheCao}	0.372414	1	0.372414	1.27753	108
{BaiHuaSheSheCao,ZheBeiMu,FengFang,MuHudie} => {EZhu}	0.372414	1	0.372414	1.38756	108
{BaiHuaSheSheCao,EZhu,FengFang,MuHudie} => {ZheBeiMu}	0.372414	1	0.372414	2.07143	108
{BaiHuaSheSheCao,EZhu,ZheBeiMu,FengFang} => {MuHudie}	0.372414	1	0.372414	2.68519	108
{BaiHuaSheSheCao,EZhu,ZheBeiMu,MuHudie} => {FengFang}	0.372414	1	0.372414	2.68519	108
{ChongLou,JiNeiJin,FengFang,MuHudie} => {BaiHuaSheSheCao}	0.372414	1	0.372414	1.27753	108
{BaiHuaSheSheCao,ChongLou,FengFang,MuHudie} => {JiNeiJin}	0.372414	1	0.372414	2.02797	108
{BaiHuaSheSheCao,JiNeiJin,FengFang,MuHudie} => {ChongLou}	0.372414	1	0.372414	2.08633	108
{BaiHuaSheSheCao,ChongLou,JiNeiJin,FengFang} => {MuHudie}	0.372414	1	0.372414	2.68519	108
{BaiHuaSheSheCao,ChongLou,JiNeiJin,MuHudie} => {FengFang}	0.372414	1	0.372414	2.68519	108
{ChongLou,DouKou,FengFang,MuHudie} => {BaiHuaSheSheCao}	0.372414	1	0.372414	1.27753	108
{BaiHuaSheSheCao,ChongLou,FengFang,MuHudie} => {DouKou}	0.372414	1	0.372414	1.83544	108
{BaiHuaSheSheCao,DouKou,FengFang,MuHudie} => {ChongLou}	0.372414	1	0.372414	2.08633	108
{BaiHuaSheSheCao,ChongLou,DouKou,FengFang} => {MuHudie}	0.372414	1	0.372414	2.68519	108
{BaiHuaSheSheCao,ChongLou,DouKou,MuHudie} => {FengFang}	0.372414	1	0.372414	2.68519	108
{BanZhiLian,ChongLou,FengFang,MuHudie} => {BaiHuaSheSheCao}	0.372414	1	0.372414	1.27753	108
{BaiHuaSheSheCao,ChongLou,FengFang,MuHudie} => {BanZhiLian}	0.372414	1	0.372414	1.5847	108
{BaiHuaSheSheCao,BanZhiLian,FengFang,MuHudie} => {ChongLou}	0.372414	1	0.372414	2.08633	108
{BaiHuaSheSheCao,BanZhiLian,ChongLou,FengFang} => {MuHudie}	0.372414	1	0.372414	2.68519	108
{BaiHuaSheSheCao,BanZhiLian,ChongLou,MuHudie} => {FengFang}	0.372414	1	0.372414	2.68519	108
{ChongLou,EZhu,FengFang,MuHudie} => {BaiHuaSheSheCao}	0.372414	1	0.372414	1.27753	108
{BaiHuaSheSheCao,ChongLou,FengFang,MuHudie} => {EZhu}	0.372414	1	0.372414	1.38756	108
{BaiHuaSheSheCao,EZhu,FengFang,MuHudie} => {ChongLou}	0.372414	1	0.372414	2.08633	108
{BaiHuaSheSheCao,ChongLou,EZhu,FengFang} => {MuHudie}	0.372414	1	0.372414	2.68519	108
{BaiHuaSheSheCao,ChongLou,EZhu,MuHudie} => {FengFang}	0.372414	1	0.372414	2.68519	108
{DouKou,JiNeiJin,FengFang,MuHudie} => {BaiHuaSheSheCao}	0.372414	1	0.372414	1.27753	108
{BaiHuaSheSheCao,JiNeiJin,FengFang,MuHudie} => {DouKou}	0.372414	1	0.372414	1.83544	108
{BaiHuaSheSheCao,DouKou,FengFang,MuHudie} => {JiNeiJin}	0.372414	1	0.372414	2.02797	108
{BaiHuaSheSheCao,DouKou,JiNeiJin,FengFang} => {MuHudie}	0.372414	1	0.372414	2.68519	108
{BaiHuaSheSheCao,DouKou,JiNeiJin,MuHudie} => {FengFang}	0.372414	1	0.372414	2.68519	108
{BanZhiLian,JiNeiJin,FengFang,MuHudie} => {BaiHuaSheSheCao}	0.372414	1	0.372414	1.27753	108
{BaiHuaSheSheCao,JiNeiJin,FengFang,MuHudie} => {BanZhiLian}	0.372414	1	0.372414	1.5847	108
{BaiHuaSheSheCao,BanZhiLian,FengFang,MuHudie} => {JiNeiJin}	0.372414	1	0.372414	2.02797	108
{BaiHuaSheSheCao,BanZhiLian,JiNeiJin,FengFang} => {MuHudie}	0.372414	1	0.372414	2.68519	108
{BaiHuaSheSheCao,BanZhiLian,JiNeiJin,MuHudie} => {FengFang}	0.372414	1	0.372414	2.68519	108
{EZhu,JiNeiJin,FengFang,MuHudie} => {BaiHuaSheSheCao}	0.372414	1	0.372414	1.27753	108
{BaiHuaSheSheCao,JiNeiJin,FengFang,MuHudie} => {EZhu}	0.372414	1	0.372414	1.38756	108
{BaiHuaSheSheCao,EZhu,FengFang,MuHudie} => {JiNeiJin}	0.372414	1	0.372414	2.02797	108
{BaiHuaSheSheCao,EZhu,JiNeiJin,FengFang} => {MuHudie}	0.372414	1	0.372414	2.68519	108
{BaiHuaSheSheCao,EZhu,JiNeiJin,MuHudie} => {FengFang}	0.372414	1	0.372414	2.68519	108
{BanZhiLian,DouKou,FengFang,MuHudie} => {BaiHuaSheSheCao}	0.372414	1	0.372414	1.27753	108
{BaiHuaSheSheCao,DouKou,FengFang,MuHudie} => {BanZhiLian}	0.372414	1	0.372414	1.5847	108
{BaiHuaSheSheCao,BanZhiLian,FengFang,MuHudie} => {DouKou}	0.372414	1	0.372414	1.83544	108
{BaiHuaSheSheCao,BanZhiLian,DouKou,FengFang} => {MuHudie}	0.372414	1	0.372414	2.68519	108
{BaiHuaSheSheCao,BanZhiLian,DouKou,MuHudie} => {FengFang}	0.372414	1	0.372414	2.68519	108
{DouKou,EZhu,FengFang,MuHudie} => {BaiHuaSheSheCao}	0.372414	1	0.372414	1.27753	108
{BaiHuaSheSheCao,DouKou,FengFang,MuHudie} => {EZhu}	0.372414	1	0.372414	1.38756	108
{BaiHuaSheSheCao,EZhu,FengFang,MuHudie} => {DouKou}	0.372414	1	0.372414	1.83544	108
{BaiHuaSheSheCao,DouKou,EZhu,FengFang} => {MuHudie}	0.372414	1	0.372414	2.68519	108
{BaiHuaSheSheCao,DouKou,EZhu,MuHudie} => {FengFang}	0.372414	1	0.372414	2.68519	108
{BanZhiLian,EZhu,FengFang,MuHudie} => {BaiHuaSheSheCao}	0.372414	1	0.372414	1.27753	108
{BaiHuaSheSheCao,BanZhiLian,FengFang,MuHudie} => {EZhu}	0.372414	1	0.372414	1.38756	108
{BaiHuaSheSheCao,EZhu,FengFang,MuHudie} => {BanZhiLian}	0.372414	1	0.372414	1.5847	108
{BaiHuaSheSheCao,BanZhiLian,EZhu,FengFang} => {MuHudie}	0.372414	1	0.372414	2.68519	108
{BaiHuaSheSheCao,BanZhiLian,EZhu,MuHudie} => {FengFang}	0.372414	1	0.372414	2.68519	108
{JiXingZi,ShanCiGu,DanNanXing,FengFang} => {BaiHuaSheSheCao}	0.372414	1	0.372414	1.27753	108
{BaiHuaSheSheCao,JiXingZi,DanNanXing,FengFang} => {ShanCiGu}	0.372414	1	0.372414	2.35772	108
{BaiHuaSheSheCao,ShanCiGu,DanNanXing,FengFang} => {JiXingZi}	0.372414	1	0.372414	2.45763	108
{BaiHuaSheSheCao,JiXingZi,ShanCiGu,FengFang} => {DanNanXing}	0.372414	1	0.372414	2.61261	108
{BaiHuaSheSheCao,JiXingZi,ShanCiGu,DanNanXing} => {FengFang}	0.372414	1	0.372414	2.68519	108
{JiXingZi,ZheBeiMu,DanNanXing,FengFang} => {BaiHuaSheSheCao}	0.372414	1	0.372414	1.27753	108
{BaiHuaSheSheCao,JiXingZi,DanNanXing,FengFang} => {ZheBeiMu}	0.372414	1	0.372414	2.07143	108
{BaiHuaSheSheCao,ZheBeiMu,DanNanXing,FengFang} => {JiXingZi}	0.372414	1	0.372414	2.45763	108
{BaiHuaSheSheCao,JiXingZi,ZheBeiMu,FengFang} => {DanNanXing}	0.372414	1	0.372414	2.61261	108
{BaiHuaSheSheCao,JiXingZi,ZheBeiMu,DanNanXing} => {FengFang}	0.372414	1	0.372414	2.68519	108
{ChongLou,JiXingZi,DanNanXing,FengFang} => {BaiHuaSheSheCao}	0.372414	1	0.372414	1.27753	108
{BaiHuaSheSheCao,JiXingZi,DanNanXing,FengFang} => {ChongLou}	0.372414	1	0.372414	2.08633	108
{BaiHuaSheSheCao,ChongLou,DanNanXing,FengFang} => {JiXingZi}	0.372414	1	0.372414	2.45763	108
{BaiHuaSheSheCao,ChongLou,JiXingZi,FengFang} => {DanNanXing}	0.372414	1	0.372414	2.61261	108
{BaiHuaSheSheCao,ChongLou,JiXingZi,DanNanXing} => {FengFang}	0.372414	1	0.372414	2.68519	108
{JiNeiJin,JiXingZi,DanNanXing,FengFang} => {BaiHuaSheSheCao}	0.372414	1	0.372414	1.27753	108
{BaiHuaSheSheCao,JiXingZi,DanNanXing,FengFang} => {JiNeiJin}	0.372414	1	0.372414	2.02797	108
{BaiHuaSheSheCao,JiNeiJin,DanNanXing,FengFang} => {JiXingZi}	0.372414	1	0.372414	2.45763	108
{BaiHuaSheSheCao,JiNeiJin,JiXingZi,FengFang} => {DanNanXing}	0.372414	1	0.372414	2.61261	108
{BaiHuaSheSheCao,JiNeiJin,JiXingZi,DanNanXing} => {FengFang}	0.372414	1	0.372414	2.68519	108
{DouKou,JiXingZi,DanNanXing,FengFang} => {BaiHuaSheSheCao}	0.372414	1	0.372414	1.27753	108
{BaiHuaSheSheCao,JiXingZi,DanNanXing,FengFang} => {DouKou}	0.372414	1	0.372414	1.83544	108
{BaiHuaSheSheCao,DouKou,DanNanXing,FengFang} => {JiXingZi}	0.372414	1	0.372414	2.45763	108
{BaiHuaSheSheCao,DouKou,JiXingZi,FengFang} => {DanNanXing}	0.372414	1	0.372414	2.61261	108
{BaiHuaSheSheCao,DouKou,JiXingZi,DanNanXing} => {FengFang}	0.372414	1	0.372414	2.68519	108
{BanZhiLian,JiXingZi,DanNanXing,FengFang} => {BaiHuaSheSheCao}	0.372414	1	0.372414	1.27753	108
{BaiHuaSheSheCao,JiXingZi,DanNanXing,FengFang} => {BanZhiLian}	0.372414	1	0.372414	1.5847	108
{BaiHuaSheSheCao,BanZhiLian,DanNanXing,FengFang} => {JiXingZi}	0.372414	1	0.372414	2.45763	108
{BaiHuaSheSheCao,BanZhiLian,JiXingZi,FengFang} => {DanNanXing}	0.372414	1	0.372414	2.61261	108
{BaiHuaSheSheCao,BanZhiLian,JiXingZi,DanNanXing} => {FengFang}	0.372414	1	0.372414	2.68519	108
{EZhu,JiXingZi,DanNanXing,FengFang} => {BaiHuaSheSheCao}	0.372414	1	0.372414	1.27753	108
{BaiHuaSheSheCao,JiXingZi,DanNanXing,FengFang} => {EZhu}	0.372414	1	0.372414	1.38756	108
{BaiHuaSheSheCao,EZhu,DanNanXing,FengFang} => {JiXingZi}	0.372414	1	0.372414	2.45763	108
{BaiHuaSheSheCao,EZhu,JiXingZi,FengFang} => {DanNanXing}	0.372414	1	0.372414	2.61261	108
{BaiHuaSheSheCao,EZhu,JiXingZi,DanNanXing} => {FengFang}	0.372414	1	0.372414	2.68519	108
{ShanCiGu,ZheBeiMu,DanNanXing,FengFang} => {BaiHuaSheSheCao}	0.372414	1	0.372414	1.27753	108
{BaiHuaSheSheCao,ShanCiGu,DanNanXing,FengFang} => {ZheBeiMu}	0.372414	1	0.372414	2.07143	108
{BaiHuaSheSheCao,ZheBeiMu,DanNanXing,FengFang} => {ShanCiGu}	0.372414	1	0.372414	2.35772	108
{BaiHuaSheSheCao,ShanCiGu,ZheBeiMu,FengFang} => {DanNanXing}	0.372414	1	0.372414	2.61261	108
{BaiHuaSheSheCao,ShanCiGu,ZheBeiMu,DanNanXing} => {FengFang}	0.372414	1	0.372414	2.68519	108
{ChongLou,ShanCiGu,DanNanXing,FengFang} => {BaiHuaSheSheCao}	0.372414	1	0.372414	1.27753	108
{BaiHuaSheSheCao,ShanCiGu,DanNanXing,FengFang} => {ChongLou}	0.372414	1	0.372414	2.08633	108
{BaiHuaSheSheCao,ChongLou,DanNanXing,FengFang} => {ShanCiGu}	0.372414	1	0.372414	2.35772	108
{BaiHuaSheSheCao,ChongLou,ShanCiGu,FengFang} => {DanNanXing}	0.372414	1	0.372414	2.61261	108
{BaiHuaSheSheCao,ChongLou,ShanCiGu,DanNanXing} => {FengFang}	0.372414	1	0.372414	2.68519	108
{JiNeiJin,ShanCiGu,DanNanXing,FengFang} => {BaiHuaSheSheCao}	0.372414	1	0.372414	1.27753	108
{BaiHuaSheSheCao,ShanCiGu,DanNanXing,FengFang} => {JiNeiJin}	0.372414	1	0.372414	2.02797	108
{BaiHuaSheSheCao,JiNeiJin,DanNanXing,FengFang} => {ShanCiGu}	0.372414	1	0.372414	2.35772	108
{BaiHuaSheSheCao,JiNeiJin,ShanCiGu,FengFang} => {DanNanXing}	0.372414	1	0.372414	2.61261	108
{BaiHuaSheSheCao,JiNeiJin,ShanCiGu,DanNanXing} => {FengFang}	0.372414	1	0.372414	2.68519	108
{DouKou,ShanCiGu,DanNanXing,FengFang} => {BaiHuaSheSheCao}	0.372414	1	0.372414	1.27753	108
{BaiHuaSheSheCao,ShanCiGu,DanNanXing,FengFang} => {DouKou}	0.372414	1	0.372414	1.83544	108
{BaiHuaSheSheCao,DouKou,DanNanXing,FengFang} => {ShanCiGu}	0.372414	1	0.372414	2.35772	108
{BaiHuaSheSheCao,DouKou,ShanCiGu,FengFang} => {DanNanXing}	0.372414	1	0.372414	2.61261	108
{BaiHuaSheSheCao,DouKou,ShanCiGu,DanNanXing} => {FengFang}	0.372414	1	0.372414	2.68519	108
{BanZhiLian,ShanCiGu,DanNanXing,FengFang} => {BaiHuaSheSheCao}	0.372414	1	0.372414	1.27753	108
{BaiHuaSheSheCao,ShanCiGu,DanNanXing,FengFang} => {BanZhiLian}	0.372414	1	0.372414	1.5847	108
{BaiHuaSheSheCao,BanZhiLian,DanNanXing,FengFang} => {ShanCiGu}	0.372414	1	0.372414	2.35772	108
{BaiHuaSheSheCao,BanZhiLian,ShanCiGu,FengFang} => {DanNanXing}	0.372414	1	0.372414	2.61261	108
{BaiHuaSheSheCao,BanZhiLian,ShanCiGu,DanNanXing} => {FengFang}	0.372414	1	0.372414	2.68519	108
{EZhu,ShanCiGu,DanNanXing,FengFang} => {BaiHuaSheSheCao}	0.372414	1	0.372414	1.27753	108
{BaiHuaSheSheCao,ShanCiGu,DanNanXing,FengFang} => {EZhu}	0.372414	1	0.372414	1.38756	108
{BaiHuaSheSheCao,EZhu,DanNanXing,FengFang} => {ShanCiGu}	0.372414	1	0.372414	2.35772	108
{BaiHuaSheSheCao,EZhu,ShanCiGu,FengFang} => {DanNanXing}	0.372414	1	0.372414	2.61261	108
{BaiHuaSheSheCao,EZhu,ShanCiGu,DanNanXing} => {FengFang}	0.372414	1	0.372414	2.68519	108
{ChongLou,ZheBeiMu,DanNanXing,FengFang} => {BaiHuaSheSheCao}	0.372414	1	0.372414	1.27753	108
{BaiHuaSheSheCao,ZheBeiMu,DanNanXing,FengFang} => {ChongLou}	0.372414	1	0.372414	2.08633	108
{BaiHuaSheSheCao,ChongLou,DanNanXing,FengFang} => {ZheBeiMu}	0.372414	1	0.372414	2.07143	108
{BaiHuaSheSheCao,ChongLou,ZheBeiMu,FengFang} => {DanNanXing}	0.372414	1	0.372414	2.61261	108
{BaiHuaSheSheCao,ChongLou,ZheBeiMu,DanNanXing} => {FengFang}	0.372414	1	0.372414	2.68519	108
{JiNeiJin,ZheBeiMu,DanNanXing,FengFang} => {BaiHuaSheSheCao}	0.372414	1	0.372414	1.27753	108
{BaiHuaSheSheCao,ZheBeiMu,DanNanXing,FengFang} => {JiNeiJin}	0.372414	1	0.372414	2.02797	108
{BaiHuaSheSheCao,JiNeiJin,DanNanXing,FengFang} => {ZheBeiMu}	0.372414	1	0.372414	2.07143	108
{BaiHuaSheSheCao,JiNeiJin,ZheBeiMu,FengFang} => {DanNanXing}	0.372414	1	0.372414	2.61261	108
{BaiHuaSheSheCao,JiNeiJin,ZheBeiMu,DanNanXing} => {FengFang}	0.372414	1	0.372414	2.68519	108
{DouKou,ZheBeiMu,DanNanXing,FengFang} => {BaiHuaSheSheCao}	0.372414	1	0.372414	1.27753	108
{BaiHuaSheSheCao,ZheBeiMu,DanNanXing,FengFang} => {DouKou}	0.372414	1	0.372414	1.83544	108
{BaiHuaSheSheCao,DouKou,DanNanXing,FengFang} => {ZheBeiMu}	0.372414	1	0.372414	2.07143	108
{BaiHuaSheSheCao,DouKou,ZheBeiMu,FengFang} => {DanNanXing}	0.372414	1	0.372414	2.61261	108
{BaiHuaSheSheCao,DouKou,ZheBeiMu,DanNanXing} => {FengFang}	0.372414	1	0.372414	2.68519	108
{BanZhiLian,ZheBeiMu,DanNanXing,FengFang} => {BaiHuaSheSheCao}	0.372414	1	0.372414	1.27753	108
{BaiHuaSheSheCao,ZheBeiMu,DanNanXing,FengFang} => {BanZhiLian}	0.372414	1	0.372414	1.5847	108
{BaiHuaSheSheCao,BanZhiLian,DanNanXing,FengFang} => {ZheBeiMu}	0.372414	1	0.372414	2.07143	108
{BaiHuaSheSheCao,BanZhiLian,ZheBeiMu,FengFang} => {DanNanXing}	0.372414	1	0.372414	2.61261	108
{BaiHuaSheSheCao,BanZhiLian,ZheBeiMu,DanNanXing} => {FengFang}	0.372414	1	0.372414	2.68519	108
{EZhu,ZheBeiMu,DanNanXing,FengFang} => {BaiHuaSheSheCao}	0.372414	1	0.372414	1.27753	108
{BaiHuaSheSheCao,ZheBeiMu,DanNanXing,FengFang} => {EZhu}	0.372414	1	0.372414	1.38756	108
{BaiHuaSheSheCao,EZhu,DanNanXing,FengFang} => {ZheBeiMu}	0.372414	1	0.372414	2.07143	108
{BaiHuaSheSheCao,EZhu,ZheBeiMu,FengFang} => {DanNanXing}	0.372414	1	0.372414	2.61261	108
{BaiHuaSheSheCao,EZhu,ZheBeiMu,DanNanXing} => {FengFang}	0.372414	1	0.372414	2.68519	108
{ChongLou,JiNeiJin,DanNanXing,FengFang} => {BaiHuaSheSheCao}	0.372414	1	0.372414	1.27753	108
{BaiHuaSheSheCao,ChongLou,DanNanXing,FengFang} => {JiNeiJin}	0.372414	1	0.372414	2.02797	108
{BaiHuaSheSheCao,JiNeiJin,DanNanXing,FengFang} => {ChongLou}	0.372414	1	0.372414	2.08633	108
{BaiHuaSheSheCao,ChongLou,JiNeiJin,FengFang} => {DanNanXing}	0.372414	1	0.372414	2.61261	108
{BaiHuaSheSheCao,ChongLou,JiNeiJin,DanNanXing} => {FengFang}	0.372414	1	0.372414	2.68519	108
{ChongLou,DouKou,DanNanXing,FengFang} => {BaiHuaSheSheCao}	0.372414	1	0.372414	1.27753	108
{BaiHuaSheSheCao,ChongLou,DanNanXing,FengFang} => {DouKou}	0.372414	1	0.372414	1.83544	108
{BaiHuaSheSheCao,DouKou,DanNanXing,FengFang} => {ChongLou}	0.372414	1	0.372414	2.08633	108
{BaiHuaSheSheCao,ChongLou,DouKou,FengFang} => {DanNanXing}	0.372414	1	0.372414	2.61261	108
{BaiHuaSheSheCao,ChongLou,DouKou,DanNanXing} => {FengFang}	0.372414	1	0.372414	2.68519	108
{BanZhiLian,ChongLou,DanNanXing,FengFang} => {BaiHuaSheSheCao}	0.372414	1	0.372414	1.27753	108
{BaiHuaSheSheCao,ChongLou,DanNanXing,FengFang} => {BanZhiLian}	0.372414	1	0.372414	1.5847	108
{BaiHuaSheSheCao,BanZhiLian,DanNanXing,FengFang} => {ChongLou}	0.372414	1	0.372414	2.08633	108
{BaiHuaSheSheCao,BanZhiLian,ChongLou,FengFang} => {DanNanXing}	0.372414	1	0.372414	2.61261	108
{BaiHuaSheSheCao,BanZhiLian,ChongLou,DanNanXing} => {FengFang}	0.372414	1	0.372414	2.68519	108
{ChongLou,EZhu,DanNanXing,FengFang} => {BaiHuaSheSheCao}	0.372414	1	0.372414	1.27753	108
{BaiHuaSheSheCao,ChongLou,DanNanXing,FengFang} => {EZhu}	0.372414	1	0.372414	1.38756	108
{BaiHuaSheSheCao,EZhu,DanNanXing,FengFang} => {ChongLou}	0.372414	1	0.372414	2.08633	108
{BaiHuaSheSheCao,ChongLou,EZhu,FengFang} => {DanNanXing}	0.372414	1	0.372414	2.61261	108
{BaiHuaSheSheCao,ChongLou,EZhu,DanNanXing} => {FengFang}	0.372414	1	0.372414	2.68519	108
{DouKou,JiNeiJin,DanNanXing,FengFang} => {BaiHuaSheSheCao}	0.372414	1	0.372414	1.27753	108
{BaiHuaSheSheCao,JiNeiJin,DanNanXing,FengFang} => {DouKou}	0.372414	1	0.372414	1.83544	108
{BaiHuaSheSheCao,DouKou,DanNanXing,FengFang} => {JiNeiJin}	0.372414	1	0.372414	2.02797	108
{BaiHuaSheSheCao,DouKou,JiNeiJin,FengFang} => {DanNanXing}	0.372414	1	0.372414	2.61261	108
{BaiHuaSheSheCao,DouKou,JiNeiJin,DanNanXing} => {FengFang}	0.372414	1	0.372414	2.68519	108
{BanZhiLian,JiNeiJin,DanNanXing,FengFang} => {BaiHuaSheSheCao}	0.372414	1	0.372414	1.27753	108
{BaiHuaSheSheCao,JiNeiJin,DanNanXing,FengFang} => {BanZhiLian}	0.372414	1	0.372414	1.5847	108
{BaiHuaSheSheCao,BanZhiLian,DanNanXing,FengFang} => {JiNeiJin}	0.372414	1	0.372414	2.02797	108
{BaiHuaSheSheCao,BanZhiLian,JiNeiJin,FengFang} => {DanNanXing}	0.372414	1	0.372414	2.61261	108
{BaiHuaSheSheCao,BanZhiLian,JiNeiJin,DanNanXing} => {FengFang}	0.372414	0.990826	0.375862	2.66055	108
{EZhu,JiNeiJin,DanNanXing,FengFang} => {BaiHuaSheSheCao}	0.372414	1	0.372414	1.27753	108
{BaiHuaSheSheCao,JiNeiJin,DanNanXing,FengFang} => {EZhu}	0.372414	1	0.372414	1.38756	108
{BaiHuaSheSheCao,EZhu,DanNanXing,FengFang} => {JiNeiJin}	0.372414	1	0.372414	2.02797	108
{BaiHuaSheSheCao,EZhu,JiNeiJin,FengFang} => {DanNanXing}	0.372414	1	0.372414	2.61261	108
{BaiHuaSheSheCao,EZhu,JiNeiJin,DanNanXing} => {FengFang}	0.372414	0.990826	0.375862	2.66055	108
{BanZhiLian,DouKou,DanNanXing,FengFang} => {BaiHuaSheSheCao}	0.372414	1	0.372414	1.27753	108
{BaiHuaSheSheCao,DouKou,DanNanXing,FengFang} => {BanZhiLian}	0.372414	1	0.372414	1.5847	108
{BaiHuaSheSheCao,BanZhiLian,DanNanXing,FengFang} => {DouKou}	0.372414	1	0.372414	1.83544	108
{BaiHuaSheSheCao,BanZhiLian,DouKou,FengFang} => {DanNanXing}	0.372414	1	0.372414	2.61261	108
{BaiHuaSheSheCao,BanZhiLian,DouKou,DanNanXing} => {FengFang}	0.372414	1	0.372414	2.68519	108
{DouKou,EZhu,DanNanXing,FengFang} => {BaiHuaSheSheCao}	0.372414	1	0.372414	1.27753	108
{BaiHuaSheSheCao,DouKou,DanNanXing,FengFang} => {EZhu}	0.372414	1	0.372414	1.38756	108
{BaiHuaSheSheCao,EZhu,DanNanXing,FengFang} => {DouKou}	0.372414	1	0.372414	1.83544	108
{BaiHuaSheSheCao,DouKou,EZhu,FengFang} => {DanNanXing}	0.372414	1	0.372414	2.61261	108
{BaiHuaSheSheCao,DouKou,EZhu,DanNanXing} => {FengFang}	0.372414	1	0.372414	2.68519	108
{BanZhiLian,EZhu,DanNanXing,FengFang} => {BaiHuaSheSheCao}	0.372414	1	0.372414	1.27753	108
{BaiHuaSheSheCao,BanZhiLian,DanNanXing,FengFang} => {EZhu}	0.372414	1	0.372414	1.38756	108
{BaiHuaSheSheCao,EZhu,DanNanXing,FengFang} => {BanZhiLian}	0.372414	1	0.372414	1.5847	108
{BaiHuaSheSheCao,BanZhiLian,EZhu,FengFang} => {DanNanXing}	0.372414	1	0.372414	2.61261	108
{BaiHuaSheSheCao,BanZhiLian,EZhu,DanNanXing} => {FengFang}	0.372414	0.990826	0.375862	2.66055	108
{JiXingZi,ShanCiGu,ZheBeiMu,FengFang} => {BaiHuaSheSheCao}	0.372414	1	0.372414	1.27753	108
{BaiHuaSheSheCao,JiXingZi,ShanCiGu,FengFang} => {ZheBeiMu}	0.372414	1	0.372414	2.07143	108
{BaiHuaSheSheCao,JiXingZi,ZheBeiMu,FengFang} => {ShanCiGu}	0.372414	1	0.372414	2.35772	108
{BaiHuaSheSheCao,ShanCiGu,ZheBeiMu,FengFang} => {JiXingZi}	0.372414	1	0.372414	2.45763	108
{BaiHuaSheSheCao,JiXingZi,ShanCiGu,ZheBeiMu} => {FengFang}	0.372414	0.981818	0.37931	2.63636	108
{ChongLou,JiXingZi,ShanCiGu,FengFang} => {BaiHuaSheSheCao}	0.372414	1	0.372414	1.27753	108
{BaiHuaSheSheCao,JiXingZi,ShanCiGu,FengFang} => {ChongLou}	0.372414	1	0.372414	2.08633	108
{BaiHuaSheSheCao,ChongLou,JiXingZi,FengFang} => {ShanCiGu}	0.372414	1	0.372414	2.35772	108
{BaiHuaSheSheCao,ChongLou,ShanCiGu,FengFang} => {JiXingZi}	0.372414	1	0.372414	2.45763	108
{BaiHuaSheSheCao,ChongLou,JiXingZi,ShanCiGu} => {FengFang}	0.372414	0.981818	0.37931	2.63636	108
{JiNeiJin,JiXingZi,ShanCiGu,FengFang} => {BaiHuaSheSheCao}	0.372414	1	0.372414	1.27753	108
{BaiHuaSheSheCao,JiXingZi,ShanCiGu,FengFang} => {JiNeiJin}	0.372414	1	0.372414	2.02797	108
{BaiHuaSheSheCao,JiNeiJin,JiXingZi,FengFang} => {ShanCiGu}	0.372414	1	0.372414	2.35772	108
{BaiHuaSheSheCao,JiNeiJin,ShanCiGu,FengFang} => {JiXingZi}	0.372414	1	0.372414	2.45763	108
{BaiHuaSheSheCao,JiNeiJin,JiXingZi,ShanCiGu} => {FengFang}	0.372414	0.972973	0.382759	2.61261	108
{DouKou,JiXingZi,ShanCiGu,FengFang} => {BaiHuaSheSheCao}	0.372414	1	0.372414	1.27753	108
{BaiHuaSheSheCao,JiXingZi,ShanCiGu,FengFang} => {DouKou}	0.372414	1	0.372414	1.83544	108
{BaiHuaSheSheCao,DouKou,JiXingZi,FengFang} => {ShanCiGu}	0.372414	1	0.372414	2.35772	108
{BaiHuaSheSheCao,DouKou,ShanCiGu,FengFang} => {JiXingZi}	0.372414	1	0.372414	2.45763	108
{BaiHuaSheSheCao,DouKou,JiXingZi,ShanCiGu} => {FengFang}	0.372414	0.990826	0.375862	2.66055	108
{BanZhiLian,JiXingZi,ShanCiGu,FengFang} => {BaiHuaSheSheCao}	0.372414	1	0.372414	1.27753	108
{BaiHuaSheSheCao,JiXingZi,ShanCiGu,FengFang} => {BanZhiLian}	0.372414	1	0.372414	1.5847	108
{BaiHuaSheSheCao,BanZhiLian,JiXingZi,FengFang} => {ShanCiGu}	0.372414	1	0.372414	2.35772	108
{BaiHuaSheSheCao,BanZhiLian,ShanCiGu,FengFang} => {JiXingZi}	0.372414	1	0.372414	2.45763	108
{BaiHuaSheSheCao,BanZhiLian,JiXingZi,ShanCiGu} => {FengFang}	0.372414	0.972973	0.382759	2.61261	108
{EZhu,JiXingZi,ShanCiGu,FengFang} => {BaiHuaSheSheCao}	0.372414	1	0.372414	1.27753	108
{BaiHuaSheSheCao,JiXingZi,ShanCiGu,FengFang} => {EZhu}	0.372414	1	0.372414	1.38756	108
{BaiHuaSheSheCao,EZhu,JiXingZi,FengFang} => {ShanCiGu}	0.372414	1	0.372414	2.35772	108
{BaiHuaSheSheCao,EZhu,ShanCiGu,FengFang} => {JiXingZi}	0.372414	1	0.372414	2.45763	108
{BaiHuaSheSheCao,EZhu,JiXingZi,ShanCiGu} => {FengFang}	0.372414	0.972973	0.382759	2.61261	108
{ChongLou,JiXingZi,ZheBeiMu,FengFang} => {BaiHuaSheSheCao}	0.372414	1	0.372414	1.27753	108
{BaiHuaSheSheCao,JiXingZi,ZheBeiMu,FengFang} => {ChongLou}	0.372414	1	0.372414	2.08633	108
{BaiHuaSheSheCao,ChongLou,JiXingZi,FengFang} => {ZheBeiMu}	0.372414	1	0.372414	2.07143	108
{BaiHuaSheSheCao,ChongLou,ZheBeiMu,FengFang} => {JiXingZi}	0.372414	1	0.372414	2.45763	108
{BaiHuaSheSheCao,ChongLou,JiXingZi,ZheBeiMu} => {FengFang}	0.372414	0.981818	0.37931	2.63636	108
{JiNeiJin,JiXingZi,ZheBeiMu,FengFang} => {BaiHuaSheSheCao}	0.372414	1	0.372414	1.27753	108
{BaiHuaSheSheCao,JiXingZi,ZheBeiMu,FengFang} => {JiNeiJin}	0.372414	1	0.372414	2.02797	108
{BaiHuaSheSheCao,JiNeiJin,JiXingZi,FengFang} => {ZheBeiMu}	0.372414	1	0.372414	2.07143	108
{BaiHuaSheSheCao,JiNeiJin,ZheBeiMu,FengFang} => {JiXingZi}	0.372414	1	0.372414	2.45763	108
{BaiHuaSheSheCao,JiNeiJin,JiXingZi,ZheBeiMu} => {FengFang}	0.372414	0.981818	0.37931	2.63636	108
{DouKou,JiXingZi,ZheBeiMu,FengFang} => {BaiHuaSheSheCao}	0.372414	1	0.372414	1.27753	108
{BaiHuaSheSheCao,JiXingZi,ZheBeiMu,FengFang} => {DouKou}	0.372414	1	0.372414	1.83544	108
{BaiHuaSheSheCao,DouKou,JiXingZi,FengFang} => {ZheBeiMu}	0.372414	1	0.372414	2.07143	108
{BaiHuaSheSheCao,DouKou,ZheBeiMu,FengFang} => {JiXingZi}	0.372414	1	0.372414	2.45763	108
{BaiHuaSheSheCao,DouKou,JiXingZi,ZheBeiMu} => {FengFang}	0.372414	1	0.372414	2.68519	108
{BanZhiLian,JiXingZi,ZheBeiMu,FengFang} => {BaiHuaSheSheCao}	0.372414	1	0.372414	1.27753	108
{BaiHuaSheSheCao,JiXingZi,ZheBeiMu,FengFang} => {BanZhiLian}	0.372414	1	0.372414	1.5847	108
{BaiHuaSheSheCao,BanZhiLian,JiXingZi,FengFang} => {ZheBeiMu}	0.372414	1	0.372414	2.07143	108
{BaiHuaSheSheCao,BanZhiLian,ZheBeiMu,FengFang} => {JiXingZi}	0.372414	1	0.372414	2.45763	108
{BaiHuaSheSheCao,BanZhiLian,JiXingZi,ZheBeiMu} => {FengFang}	0.372414	0.981818	0.37931	2.63636	108
{EZhu,JiXingZi,ZheBeiMu,FengFang} => {BaiHuaSheSheCao}	0.372414	1	0.372414	1.27753	108
{BaiHuaSheSheCao,JiXingZi,ZheBeiMu,FengFang} => {EZhu}	0.372414	1	0.372414	1.38756	108
{BaiHuaSheSheCao,EZhu,JiXingZi,FengFang} => {ZheBeiMu}	0.372414	1	0.372414	2.07143	108
{BaiHuaSheSheCao,EZhu,ZheBeiMu,FengFang} => {JiXingZi}	0.372414	1	0.372414	2.45763	108
{BaiHuaSheSheCao,EZhu,JiXingZi,ZheBeiMu} => {FengFang}	0.372414	0.981818	0.37931	2.63636	108
{ChongLou,JiNeiJin,JiXingZi,FengFang} => {BaiHuaSheSheCao}	0.372414	1	0.372414	1.27753	108
{BaiHuaSheSheCao,ChongLou,JiXingZi,FengFang} => {JiNeiJin}	0.372414	1	0.372414	2.02797	108
{BaiHuaSheSheCao,JiNeiJin,JiXingZi,FengFang} => {ChongLou}	0.372414	1	0.372414	2.08633	108
{BaiHuaSheSheCao,ChongLou,JiNeiJin,FengFang} => {JiXingZi}	0.372414	1	0.372414	2.45763	108
{BaiHuaSheSheCao,ChongLou,JiNeiJin,JiXingZi} => {FengFang}	0.372414	0.931034	0.4	2.5	108
{ChongLou,DouKou,JiXingZi,FengFang} => {BaiHuaSheSheCao}	0.372414	1	0.372414	1.27753	108
{BaiHuaSheSheCao,ChongLou,JiXingZi,FengFang} => {DouKou}	0.372414	1	0.372414	1.83544	108
{BaiHuaSheSheCao,DouKou,JiXingZi,FengFang} => {ChongLou}	0.372414	1	0.372414	2.08633	108
{BaiHuaSheSheCao,ChongLou,DouKou,FengFang} => {JiXingZi}	0.372414	1	0.372414	2.45763	108
{BaiHuaSheSheCao,ChongLou,DouKou,JiXingZi} => {FengFang}	0.372414	0.947368	0.393103	2.54386	108
{BanZhiLian,ChongLou,JiXingZi,FengFang} => {BaiHuaSheSheCao}	0.372414	1	0.372414	1.27753	108
{BaiHuaSheSheCao,ChongLou,JiXingZi,FengFang} => {BanZhiLian}	0.372414	1	0.372414	1.5847	108
{BaiHuaSheSheCao,BanZhiLian,JiXingZi,FengFang} => {ChongLou}	0.372414	1	0.372414	2.08633	108
{BaiHuaSheSheCao,BanZhiLian,ChongLou,FengFang} => {JiXingZi}	0.372414	1	0.372414	2.45763	108
{BaiHuaSheSheCao,BanZhiLian,ChongLou,JiXingZi} => {FengFang}	0.372414	0.931034	0.4	2.5	108
{ChongLou,EZhu,JiXingZi,FengFang} => {BaiHuaSheSheCao}	0.372414	1	0.372414	1.27753	108
{BaiHuaSheSheCao,ChongLou,JiXingZi,FengFang} => {EZhu}	0.372414	1	0.372414	1.38756	108
{BaiHuaSheSheCao,EZhu,JiXingZi,FengFang} => {ChongLou}	0.372414	1	0.372414	2.08633	108
{BaiHuaSheSheCao,ChongLou,EZhu,FengFang} => {JiXingZi}	0.372414	1	0.372414	2.45763	108
{BaiHuaSheSheCao,ChongLou,EZhu,JiXingZi} => {FengFang}	0.372414	0.981818	0.37931	2.63636	108
{DouKou,JiNeiJin,JiXingZi,FengFang} => {BaiHuaSheSheCao}	0.372414	1	0.372414	1.27753	108
{BaiHuaSheSheCao,JiNeiJin,JiXingZi,FengFang} => {DouKou}	0.372414	1	0.372414	1.83544	108
{BaiHuaSheSheCao,DouKou,JiXingZi,FengFang} => {JiNeiJin}	0.372414	1	0.372414	2.02797	108
{BaiHuaSheSheCao,DouKou,JiNeiJin,FengFang} => {JiXingZi}	0.372414	1	0.372414	2.45763	108
{BaiHuaSheSheCao,DouKou,JiNeiJin,JiXingZi} => {FengFang}	0.372414	0.93913	0.396552	2.52174	108
{BanZhiLian,JiNeiJin,JiXingZi,FengFang} => {BaiHuaSheSheCao}	0.372414	1	0.372414	1.27753	108
{BaiHuaSheSheCao,JiNeiJin,JiXingZi,FengFang} => {BanZhiLian}	0.372414	1	0.372414	1.5847	108
{BaiHuaSheSheCao,BanZhiLian,JiXingZi,FengFang} => {JiNeiJin}	0.372414	1	0.372414	2.02797	108
{BaiHuaSheSheCao,BanZhiLian,JiNeiJin,FengFang} => {JiXingZi}	0.372414	1	0.372414	2.45763	108
{BaiHuaSheSheCao,BanZhiLian,JiNeiJin,JiXingZi} => {FengFang}	0.372414	0.923077	0.403448	2.47863	108
{EZhu,JiNeiJin,JiXingZi,FengFang} => {BaiHuaSheSheCao}	0.372414	1	0.372414	1.27753	108
{BaiHuaSheSheCao,JiNeiJin,JiXingZi,FengFang} => {EZhu}	0.372414	1	0.372414	1.38756	108
{BaiHuaSheSheCao,EZhu,JiXingZi,FengFang} => {JiNeiJin}	0.372414	1	0.372414	2.02797	108
{BaiHuaSheSheCao,EZhu,JiNeiJin,FengFang} => {JiXingZi}	0.372414	1	0.372414	2.45763	108
{BaiHuaSheSheCao,EZhu,JiNeiJin,JiXingZi} => {FengFang}	0.372414	0.972973	0.382759	2.61261	108
{BanZhiLian,DouKou,JiXingZi,FengFang} => {BaiHuaSheSheCao}	0.372414	1	0.372414	1.27753	108
{BaiHuaSheSheCao,DouKou,JiXingZi,FengFang} => {BanZhiLian}	0.372414	1	0.372414	1.5847	108
{BaiHuaSheSheCao,BanZhiLian,JiXingZi,FengFang} => {DouKou}	0.372414	1	0.372414	1.83544	108
{BaiHuaSheSheCao,BanZhiLian,DouKou,FengFang} => {JiXingZi}	0.372414	1	0.372414	2.45763	108
{BaiHuaSheSheCao,BanZhiLian,DouKou,JiXingZi} => {FengFang}	0.372414	0.93913	0.396552	2.52174	108
{DouKou,EZhu,JiXingZi,FengFang} => {BaiHuaSheSheCao}	0.372414	1	0.372414	1.27753	108
{BaiHuaSheSheCao,DouKou,JiXingZi,FengFang} => {EZhu}	0.372414	1	0.372414	1.38756	108
{BaiHuaSheSheCao,EZhu,JiXingZi,FengFang} => {DouKou}	0.372414	1	0.372414	1.83544	108
{BaiHuaSheSheCao,DouKou,EZhu,FengFang} => {JiXingZi}	0.372414	1	0.372414	2.45763	108
{BaiHuaSheSheCao,DouKou,EZhu,JiXingZi} => {FengFang}	0.372414	0.990826	0.375862	2.66055	108
{BanZhiLian,EZhu,JiXingZi,FengFang} => {BaiHuaSheSheCao}	0.372414	1	0.372414	1.27753	108
{BaiHuaSheSheCao,BanZhiLian,JiXingZi,FengFang} => {EZhu}	0.372414	1	0.372414	1.38756	108
{BaiHuaSheSheCao,EZhu,JiXingZi,FengFang} => {BanZhiLian}	0.372414	1	0.372414	1.5847	108
{BaiHuaSheSheCao,BanZhiLian,EZhu,FengFang} => {JiXingZi}	0.372414	1	0.372414	2.45763	108
{BaiHuaSheSheCao,BanZhiLian,EZhu,JiXingZi} => {FengFang}	0.372414	0.972973	0.382759	2.61261	108
{ChongLou,ShanCiGu,ZheBeiMu,FengFang} => {BaiHuaSheSheCao}	0.372414	1	0.372414	1.27753	108
{BaiHuaSheSheCao,ShanCiGu,ZheBeiMu,FengFang} => {ChongLou}	0.372414	1	0.372414	2.08633	108
{BaiHuaSheSheCao,ChongLou,ShanCiGu,FengFang} => {ZheBeiMu}	0.372414	1	0.372414	2.07143	108
{BaiHuaSheSheCao,ChongLou,ZheBeiMu,FengFang} => {ShanCiGu}	0.372414	1	0.372414	2.35772	108
{BaiHuaSheSheCao,ChongLou,ShanCiGu,ZheBeiMu} => {FengFang}	0.372414	0.9	0.413793	2.41667	108
{JiNeiJin,ShanCiGu,ZheBeiMu,FengFang} => {BaiHuaSheSheCao}	0.372414	1	0.372414	1.27753	108
{BaiHuaSheSheCao,ShanCiGu,ZheBeiMu,FengFang} => {JiNeiJin}	0.372414	1	0.372414	2.02797	108
{BaiHuaSheSheCao,JiNeiJin,ShanCiGu,FengFang} => {ZheBeiMu}	0.372414	1	0.372414	2.07143	108
{BaiHuaSheSheCao,JiNeiJin,ZheBeiMu,FengFang} => {ShanCiGu}	0.372414	1	0.372414	2.35772	108
{BaiHuaSheSheCao,JiNeiJin,ShanCiGu,ZheBeiMu} => {FengFang}	0.372414	0.9	0.413793	2.41667	108
{DouKou,ShanCiGu,ZheBeiMu,FengFang} => {BaiHuaSheSheCao}	0.372414	1	0.372414	1.27753	108
{BaiHuaSheSheCao,ShanCiGu,ZheBeiMu,FengFang} => {DouKou}	0.372414	1	0.372414	1.83544	108
{BaiHuaSheSheCao,DouKou,ShanCiGu,FengFang} => {ZheBeiMu}	0.372414	1	0.372414	2.07143	108
{BaiHuaSheSheCao,DouKou,ZheBeiMu,FengFang} => {ShanCiGu}	0.372414	1	0.372414	2.35772	108
{BaiHuaSheSheCao,DouKou,ShanCiGu,ZheBeiMu} => {FengFang}	0.372414	0.923077	0.403448	2.47863	108
{BanZhiLian,ShanCiGu,ZheBeiMu,FengFang} => {BaiHuaSheSheCao}	0.372414	1	0.372414	1.27753	108
{BaiHuaSheSheCao,ShanCiGu,ZheBeiMu,FengFang} => {BanZhiLian}	0.372414	1	0.372414	1.5847	108
{BaiHuaSheSheCao,BanZhiLian,ShanCiGu,FengFang} => {ZheBeiMu}	0.372414	1	0.372414	2.07143	108
{BaiHuaSheSheCao,BanZhiLian,ZheBeiMu,FengFang} => {ShanCiGu}	0.372414	1	0.372414	2.35772	108
{BaiHuaSheSheCao,BanZhiLian,ShanCiGu,ZheBeiMu} => {FengFang}	0.372414	0.9	0.413793	2.41667	108
{EZhu,ShanCiGu,ZheBeiMu,FengFang} => {BaiHuaSheSheCao}	0.372414	1	0.372414	1.27753	108
{BaiHuaSheSheCao,ShanCiGu,ZheBeiMu,FengFang} => {EZhu}	0.372414	1	0.372414	1.38756	108
{BaiHuaSheSheCao,EZhu,ShanCiGu,FengFang} => {ZheBeiMu}	0.372414	1	0.372414	2.07143	108
{BaiHuaSheSheCao,EZhu,ZheBeiMu,FengFang} => {ShanCiGu}	0.372414	1	0.372414	2.35772	108
{BaiHuaSheSheCao,EZhu,ShanCiGu,ZheBeiMu} => {FengFang}	0.372414	0.9	0.413793	2.41667	108
{ChongLou,JiNeiJin,ShanCiGu,FengFang} => {BaiHuaSheSheCao}	0.372414	1	0.372414	1.27753	108
{BaiHuaSheSheCao,ChongLou,ShanCiGu,FengFang} => {JiNeiJin}	0.372414	1	0.372414	2.02797	108
{BaiHuaSheSheCao,JiNeiJin,ShanCiGu,FengFang} => {ChongLou}	0.372414	1	0.372414	2.08633	108
{BaiHuaSheSheCao,ChongLou,JiNeiJin,FengFang} => {ShanCiGu}	0.372414	1	0.372414	2.35772	108
{BaiHuaSheSheCao,ChongLou,JiNeiJin,ShanCiGu} => {FengFang}	0.372414	0.9	0.413793	2.41667	108
{ChongLou,DouKou,ShanCiGu,FengFang} => {BaiHuaSheSheCao}	0.372414	1	0.372414	1.27753	108
{BaiHuaSheSheCao,ChongLou,ShanCiGu,FengFang} => {DouKou}	0.372414	1	0.372414	1.83544	108
{BaiHuaSheSheCao,DouKou,ShanCiGu,FengFang} => {ChongLou}	0.372414	1	0.372414	2.08633	108
{BaiHuaSheSheCao,ChongLou,DouKou,FengFang} => {ShanCiGu}	0.372414	1	0.372414	2.35772	108
{BaiHuaSheSheCao,ChongLou,DouKou,ShanCiGu} => {FengFang}	0.372414	0.923077	0.403448	2.47863	108
{BanZhiLian,ChongLou,ShanCiGu,FengFang} => {BaiHuaSheSheCao}	0.372414	1	0.372414	1.27753	108
{BaiHuaSheSheCao,ChongLou,ShanCiGu,FengFang} => {BanZhiLian}	0.372414	1	0.372414	1.5847	108
{BaiHuaSheSheCao,BanZhiLian,ShanCiGu,FengFang} => {ChongLou}	0.372414	1	0.372414	2.08633	108
{BaiHuaSheSheCao,BanZhiLian,ChongLou,FengFang} => {ShanCiGu}	0.372414	1	0.372414	2.35772	108
{BaiHuaSheSheCao,BanZhiLian,ChongLou,ShanCiGu} => {FengFang}	0.372414	0.9	0.413793	2.41667	108
{ChongLou,EZhu,ShanCiGu,FengFang} => {BaiHuaSheSheCao}	0.372414	1	0.372414	1.27753	108
{BaiHuaSheSheCao,ChongLou,ShanCiGu,FengFang} => {EZhu}	0.372414	1	0.372414	1.38756	108
{BaiHuaSheSheCao,EZhu,ShanCiGu,FengFang} => {ChongLou}	0.372414	1	0.372414	2.08633	108
{BaiHuaSheSheCao,ChongLou,EZhu,FengFang} => {ShanCiGu}	0.372414	1	0.372414	2.35772	108
{BaiHuaSheSheCao,ChongLou,EZhu,ShanCiGu} => {FengFang}	0.372414	0.9	0.413793	2.41667	108
{DouKou,JiNeiJin,ShanCiGu,FengFang} => {BaiHuaSheSheCao}	0.372414	1	0.372414	1.27753	108
{BaiHuaSheSheCao,JiNeiJin,ShanCiGu,FengFang} => {DouKou}	0.372414	1	0.372414	1.83544	108
{BaiHuaSheSheCao,DouKou,ShanCiGu,FengFang} => {JiNeiJin}	0.372414	1	0.372414	2.02797	108
{BaiHuaSheSheCao,DouKou,JiNeiJin,FengFang} => {ShanCiGu}	0.372414	1	0.372414	2.35772	108
{BaiHuaSheSheCao,DouKou,JiNeiJin,ShanCiGu} => {FengFang}	0.372414	0.915254	0.406897	2.45763	108
{BanZhiLian,JiNeiJin,ShanCiGu,FengFang} => {BaiHuaSheSheCao}	0.372414	1	0.372414	1.27753	108
{BaiHuaSheSheCao,JiNeiJin,ShanCiGu,FengFang} => {BanZhiLian}	0.372414	1	0.372414	1.5847	108
{BaiHuaSheSheCao,BanZhiLian,ShanCiGu,FengFang} => {JiNeiJin}	0.372414	1	0.372414	2.02797	108
{BaiHuaSheSheCao,BanZhiLian,JiNeiJin,FengFang} => {ShanCiGu}	0.372414	1	0.372414	2.35772	108
{BaiHuaSheSheCao,BanZhiLian,JiNeiJin,ShanCiGu} => {FengFang}	0.372414	0.892562	0.417241	2.39669	108
{EZhu,JiNeiJin,ShanCiGu,FengFang} => {BaiHuaSheSheCao}	0.372414	1	0.372414	1.27753	108
{BaiHuaSheSheCao,JiNeiJin,ShanCiGu,FengFang} => {EZhu}	0.372414	1	0.372414	1.38756	108
{BaiHuaSheSheCao,EZhu,ShanCiGu,FengFang} => {JiNeiJin}	0.372414	1	0.372414	2.02797	108
{BaiHuaSheSheCao,EZhu,JiNeiJin,FengFang} => {ShanCiGu}	0.372414	1	0.372414	2.35772	108
{BaiHuaSheSheCao,EZhu,JiNeiJin,ShanCiGu} => {FengFang}	0.372414	0.892562	0.417241	2.39669	108
{BanZhiLian,DouKou,ShanCiGu,FengFang} => {BaiHuaSheSheCao}	0.372414	1	0.372414	1.27753	108
{BaiHuaSheSheCao,DouKou,ShanCiGu,FengFang} => {BanZhiLian}	0.372414	1	0.372414	1.5847	108
{BaiHuaSheSheCao,BanZhiLian,ShanCiGu,FengFang} => {DouKou}	0.372414	1	0.372414	1.83544	108
{BaiHuaSheSheCao,BanZhiLian,DouKou,FengFang} => {ShanCiGu}	0.372414	1	0.372414	2.35772	108
{BaiHuaSheSheCao,BanZhiLian,DouKou,ShanCiGu} => {FengFang}	0.372414	0.915254	0.406897	2.45763	108
{DouKou,EZhu,ShanCiGu,FengFang} => {BaiHuaSheSheCao}	0.372414	1	0.372414	1.27753	108
{BaiHuaSheSheCao,DouKou,ShanCiGu,FengFang} => {EZhu}	0.372414	1	0.372414	1.38756	108
{BaiHuaSheSheCao,EZhu,ShanCiGu,FengFang} => {DouKou}	0.372414	1	0.372414	1.83544	108
{BaiHuaSheSheCao,DouKou,EZhu,FengFang} => {ShanCiGu}	0.372414	1	0.372414	2.35772	108
[truncated: 10,277 more rows]
