# Supplementary material for: On the Core Prescriptions and Their Mechanisms of Traditional Chinese Medicine in Hepatitis B, Liver Cirrhosis, and Liver Cancer Treatment
Source: J Oncol. 2022 Sep 23;2022:5300523. doi: 10.1155/2022/5300523 (PMC9525786; doi:10.1155/2022/5300523)
Supplement: Supplementary Materials — S1: The important association rules of the prescriptions of the three diseases were obtained via the Apriori algorithm. S2: The targets of the core herbs of hepatitis B, cirrhosis, and liver cancer. S3: KEGG enrichment analysis for the three core herbs of the three diseases. [file 5300523.f1.zip › S2.xlsx]

## Sheet: sheet
Hepatitis B	Liver cirrhosis	Liver cancer
CHUK	NPPB	TP53
SDHB	PPP3R1	CDKN2A
IL7R	NFKB1	ERBB2
GATB	TP53	PTEN
NFKB2	NR1H4	CASP8
CTSB	GPT	CCND1
NPPB	TNF	ESR1
PPP3R1	IL6	ADH1B
NFKB1	INS	AKT1
DNAJB4	PPARG	NQO2
TP53	CASP8	IL1B
TNF	PYGL	RB1
IL10	IL10	MPO
F9	CPT1A	POLD1
IL6	HNF4A	AR
BCL2	CP	PPARG
GPT	ALDH2	IL6
MYC	CYP1A2	CDK4
ALB	IL1B	TNF
PIK3CA	AKR1D1	MDM2
BTK	TF	BAX
GLB1	TLR4	TGFB1
LPL	CXCL8	MYC
CASP8	MTTP	VEGFA
F2	FECH	ALB
STAT3	GSTM1	IL10
TGFB1	NR1I2	GSTM1
CTLA4	SLCO1B3	CYP3A4
XIAP	ADH1B	CDKN1A
NFKBIA	SERPINE1	MMP2
CTNNB1	ADH1C	GSTP1
STAT1	PPARA	PTGS2
SYK	HBB	CASP3
AKT1	AKT1	IFNG
HNF4A	INSR	NR1H4
PIK3R1	PKLR	BCL2
INS	CCND1	MT-CO1
IL1B	SREBF1	MMP9
RELA	LPL	TNFRSF10B
TLR4	CPT2	MAPK1
CDKN2A	PTEN	IL2
MTTP	MTHFR	MT-CO2
CXCL8	NR1I3	NFKB1
AURKB	CES1	BIRC5
MYD88	GSTP1	JUN
PRKCB	NFE2L2	XIAP
VEGFA	FTH1	MMP1
CASP3	NOS3	ESR2
MAPK8	ICAM1	PGR
CD274	STAT1	BCL2L1
MBL2	HMGCR	DNMT1
CYP1B1	ESR1	NFKBIA
MAPK1	ACOX1	FOS
PPARG	MBL2	CASP9
JUN	GCK	CYP19A1
JAK1	CASP3	CDK2
MAOB	TGFBR2	TOP2A
PRKCA	VDR	SERPINE1
ABL1	CD36	MCL1
CPT2	MMP1	UGT1A7
BIRC5	SLC2A4	CCNA2
MTHFR	JAK1	ACTB
NCF1	GCG	NOS2
ICAM1	CEBPB	MAPK3
MMP9	PTGS2	INSR
NR1H4	CTH	JAK1
CCL2	MPO	PPARA
CYP3A4	SLC22A5	NR1I2
ALAD	TFRC	CCNB1
CPT1A	CDKN1A	ICAM1
IFNB1	RXRA	PRKCA
CYP2D6	BCL2	VDR
MDM2	JUN	RELA
BCL2L1	AR	PIK3CG
CYP2B6	MT-CO3	HSP90AA1
BAX		RARB
FOS		HMOX1
MAPK14		UGT1A9
NR3C1		ADH1C
CAV1		CDK6
PTGS2		NOS3
ESR1		CYP1B1
S100B		HMGCR
ERBB2		CFLAR
CASP9		RARA
TGFBR1		MTTP
HSPB1		FECH
SERPINA1		COMT
HIF1A		GSK3B
RB1		SHBG
CDKN1B		CD40LG
HBB		GDF15
CD28		AHR
NOS2		CEBPB
PARP1		AKR1D1
MAPK3		F3
PNP		PRKACA
GSTM1		ACACA
CYP1A1		CES1
FCGR2B		GPER1
PGR		UGT1A8
PPARA		UGT1A4
PIK3CG		PTK2B
HMOX1		CAT
PCYT1A		CA9
PTK2B		EBAG9
CCNB1		UGT1A3
HSP90AA1		PRLR
ATG5		BID
GSTP1		SULT1A1
MPO		NR3C1
ACTB		SYK
SMAD3		PRSS1
DGKA		UGT1A10
GM2A		RXRA
VCAM1		TYR
MAP3K7		PTGS1
HMGCR		NFKB2
NOS3		TP53COR1
SLCO1B3		ALOX5
MMP1		NR1I3
VDR		APAF1
SERPINE1		PON1
SOD1		AKR1C2
IGHG1		UGT2B15
CAT		TUBB
DNMT1		NOTCH4
TNFRSF10A		E2F2
MAOA		CA2
ALDH2		HSD17B1
CES1		G6PD
AKR1D1		UGT2B7
HDAC9		UGT1A5
FECH		MT-CO3
SREBF1		CYP27B1
SDHD		NCOA2
BAD		UGT2B17
COL1A1		AKR1C1
RXRA		NCOA1
NR0B1		COX5A
CYP27B1		HSD11B1
GCK		CSNK2A1
ITGB2		NR3C2
E2F1		SLC2A4
PDGFRB		SULT2A1
AHR
NR1I2
IL12B
BAK1
NQO1
AR
FASN
PLB1
CEBPB
ALOX5
AKR1B1
PON1
GLUL
TGFBR2
SLC22A5
ARG1
ABO
PYGL
XDH
SMAD2
ITGAL
F7
GSK3B
TAT
CHEK2
CDK6
F10
ACOX1
ANGPT2
MTR
LTF
