# Supplementary material for: On the Core Prescriptions and Their Mechanisms of Traditional Chinese Medicine in Hepatitis B, Liver Cirrhosis, and Liver Cancer Treatment
Source: J Oncol. 2022 Sep 23;2022:5300523. doi: 10.1155/2022/5300523 (PMC9525786; doi:10.1155/2022/5300523)
Supplement: Supplementary Materials — S1: The important association rules of the prescriptions of the three diseases were obtained via the Apriori algorithm. S2: The targets of the core herbs of hepatitis B, cirrhosis, and liver cancer. S3: KEGG enrichment analysis for the three core herbs of the three diseases. [file 5300523.f1.zip › S3.xlsx]

## Sheet: Sheet1
Class	Term	Description	LogP	Log(q-value)	InTerm_InList	Genes	actb
Hepatitis B	hsa04380	Osteoclast differentiation	-36.3624	-34.8248	29/138	207,695,1147,1432,2213,2353,3456,3553,3716,3725,4790,4791,4792,5290,5295,5468,5534,5594,5595,5599,5970,6772,6850,6885,7040,7046,7048,7124,653361	AKT1,BTK,CHUK,MAPK14,FCGR2B,FOS,IFNB1,IL1B,JAK1,JUN,NFKB1,NFKB2,NFKBIA,PIK3CA,PIK3R1,PPARG,PPP3R1,MAPK1,MAPK3,MAPK8,RELA,STAT1,SYK,MAP3K7,TGFB1,TGFBR1,TGFBR2,TNF,NCF1
Hepatitis B	hsa04668	TNF signaling pathway	-35.2773	-33.793	27/115	207,836,841,1051,1147,1432,2194,2353,3383,3456,3553,3569,3725,4318,4790,4792,5290,5295,5594,5595,5599,5743,5970,6347,6885,7124,7412	AKT1,CASP3,CASP8,CEBPB,CHUK,MAPK14,FASN,FOS,ICAM1,IFNB1,IL1B,IL6,JUN,MMP9,NFKB1,NFKBIA,PIK3CA,PIK3R1,MAPK1,MAPK3,MAPK8,PTGS2,RELA,CCL2,MAP3K7,TNF,VCAM1
Hepatitis B	hsa04210	Apoptosis	-35.1282	-33.6761	29/151	60,142,207,331,332,572,578,581,596,598,836,841,842,1147,1508,2194,2353,3725,4790,4792,5290,5295,5594,5595,5599,5970,7124,7157,8797	ACTB,PARP1,AKT1,XIAP,BIRC5,BAD,BAK1,BAX,BCL2,BCL2L1,CASP3,CASP8,CASP9,CHUK,CTSB,FASN,FOS,JUN,NFKB1,NFKBIA,PIK3CA,PIK3R1,MAPK1,MAPK3,MAPK8,RELA,TNF,TP53,TNFRSF10A
Hepatitis B	hsa04657	IL-17 signaling pathway	-32.2096	-30.8901	24/95	836,841,1051,1147,1432,2353,2932,3320,3553,3569,3576,3725,4312,4318,4790,4792,5594,5595,5599,5743,5970,6347,6885,7124	CASP3,CASP8,CEBPB,CHUK,MAPK14,FOS,GSK3B,HSP90AA1,IL1B,IL6,CXCL8,JUN,MMP1,MMP9,NFKB1,NFKBIA,MAPK1,MAPK3,MAPK8,PTGS2,RELA,CCL2,MAP3K7,TNF
Hepatitis B	hsa04659	Th17 cell differentiation	-32.0516	-30.7434	25/112	196,1147,1432,2353,3091,3320,3553,3569,3716,3725,4087,4088,4790,4792,5534,5594,5595,5599,5970,6256,6772,6774,7040,7046,7048	AHR,CHUK,MAPK14,FOS,HIF1A,HSP90AA1,IL1B,IL6,JAK1,JUN,SMAD2,SMAD3,NFKB1,NFKBIA,PPP3R1,MAPK1,MAPK3,MAPK8,RELA,RXRA,STAT1,STAT3,TGFB1,TGFBR1,TGFBR2
Hepatitis B	hsa04151	PI3K-Akt signaling pathway	-30.903	-29.6269	35/380	207,285,572,596,598,842,1021,1027,1147,1277,2064,2932,3320,3456,3569,3575,3630,3716,4193,4609,4790,4846,5159,5290,5294,5295,5578,5594,5595,5970,6256,6850,7099,7157,7422	AKT1,ANGPT2,BAD,BCL2,BCL2L1,CASP9,CDK6,CDKN1B,CHUK,COL1A1,ERBB2,GSK3B,HSP90AA1,IFNB1,IL6,IL7R,INS,JAK1,MDM2,MYC,NFKB1,NOS3,PDGFRB,PIK3CA,PIK3CG,PIK3R1,PRKCA,MAPK1,MAPK3,RELA,RXRA,SYK,TLR4,TP53,VEGFA
Hepatitis B	hsa04620	Toll-like receptor signaling pathway	-30.4053	-29.1395	24/111	207,841,1147,1432,2353,3456,3553,3569,3576,3593,3725,4615,4790,4792,5290,5295,5594,5595,5599,5970,6772,6885,7099,7124	AKT1,CASP8,CHUK,MAPK14,FOS,IFNB1,IL1B,IL6,CXCL8,IL12B,JUN,MYD88,NFKB1,NFKBIA,PIK3CA,PIK3R1,MAPK1,MAPK3,MAPK8,RELA,STAT1,MAP3K7,TLR4,TNF
Liver cancer	hsa04151	PI3K-Akt signaling pathway	-29.8175	-28.1383	32/380	207,595,596,598,842,1017,1019,1021,1026,2064,2932,3320,3558,3569,3643,3716,4170,4193,4609,4790,4846,5294,5578,5594,5595,5618,5728,5970,6256,6850,7157,7422	AKT1,CCND1,BCL2,BCL2L1,CASP9,CDK2,CDK4,CDK6,CDKN1A,ERBB2,GSK3B,HSP90AA1,IL2,IL6,INSR,JAK1,MCL1,MDM2,MYC,NFKB1,NOS3,PIK3CG,PRKCA,MAPK1,MAPK3,PRLR,PTEN,RELA,RXRA,SYK,TP53,VEGFA
Hepatitis B	hsa04010	MAPK signaling pathway	-29.3538	-28.1358	32/320	207,285,836,1147,1432,2064,2194,2353,3315,3553,3569,3630,3725,4609,4615,4790,4791,5159,5534,5578,5579,5594,5595,5599,5970,6885,7040,7046,7048,7124,7157,7422	AKT1,ANGPT2,CASP3,CHUK,MAPK14,ERBB2,FASN,FOS,HSPB1,IL1B,IL6,INS,JUN,MYC,MYD88,NFKB1,NFKB2,PDGFRB,PPP3R1,PRKCA,PRKCB,MAPK1,MAPK3,MAPK8,RELA,MAP3K7,TGFB1,TGFBR1,TGFBR2,TNF,TP53,VEGFA
Hepatitis B	hsa04621	NOD-like receptor signaling pathway	-29.2073	-27.9982	27/186	331,596,598,841,1147,1432,1508,3320,3456,3553,3569,3576,3716,3725,4615,4790,4792,5594,5595,5599,5970,6347,6772,6885,7099,7124,9474	XIAP,BCL2,BCL2L1,CASP8,CHUK,MAPK14,CTSB,HSP90AA1,IFNB1,IL1B,IL6,CXCL8,JAK1,JUN,MYD88,NFKB1,NFKBIA,MAPK1,MAPK3,MAPK8,RELA,CCL2,STAT1,MAP3K7,TLR4,TNF,ATG5
Liver cancer	hsa00140	Steroid hormone biosynthesis	-29.1983	-27.6414	19/61	1312,1545,1576,1588,1645,1646,3290,3292,6718,7364,7366,7367,54575,54576,54577,54579,54600,54657,54659	COMT,CYP1B1,CYP3A4,CYP19A1,AKR1C1,AKR1C2,HSD11B1,HSD17B1,AKR1D1,UGT2B7,UGT2B15,UGT2B17,UGT1A10,UGT1A8,UGT1A7,UGT1A5,UGT1A9,UGT1A4,UGT1A3
Liver cancer	hsa04210	Apoptosis	-29.0817	-27.5442	24/151	60,207,317,331,332,581,596,598,637,836,841,842,2353,3725,4170,4790,4792,5594,5595,5970,7124,7157,8795,8837	ACTB,AKT1,APAF1,XIAP,BIRC5,BAX,BCL2,BCL2L1,BID,CASP3,CASP8,CASP9,FOS,JUN,MCL1,NFKB1,NFKBIA,MAPK1,MAPK3,RELA,TNF,TP53,TNFRSF10B,CFLAR
Liver cancer	hsa04115	p53 signaling pathway	-28.6563	-27.1372	20/79	317,581,595,596,598,637,836,841,842,891,1017,1019,1021,1026,1029,4193,5054,5728,7157,8795	APAF1,BAX,CCND1,BCL2,BCL2L1,BID,CASP3,CASP8,CASP9,CCNB1,CDK2,CDK4,CDK6,CDKN1A,CDKN2A,MDM2,SERPINE1,PTEN,TP53,TNFRSF10B
Hepatitis B	hsa04066	HIF-1 signaling pathway	-27.922	-26.7551	23/119	207,285,596,1027,2064,3091,3162,3569,3630,4790,4843,4846,5054,5290,5295,5578,5579,5594,5595,5970,6774,7099,7422	AKT1,ANGPT2,BCL2,CDKN1B,ERBB2,HIF1A,HMOX1,IL6,INS,NFKB1,NOS2,NOS3,SERPINE1,PIK3CA,PIK3R1,PRKCA,PRKCB,MAPK1,MAPK3,RELA,STAT3,TLR4,VEGFA
Liver cancer	hsa00980	Metabolism of xenobiotics by cytochrome P450	-27.1143	-25.6922	19/76	125,126,1545,1576,1645,2944,2950,3290,6822,7364,7366,7367,54575,54576,54577,54579,54600,54657,54659	ADH1B,ADH1C,CYP1B1,CYP3A4,AKR1C1,GSTM1,GSTP1,HSD11B1,SULT2A1,UGT2B7,UGT2B15,UGT2B17,UGT1A10,UGT1A8,UGT1A7,UGT1A5,UGT1A9,UGT1A4,UGT1A3
Hepatitis B	hsa04064	NF-kappa B signaling pathway	-25.661	-24.5471	21/107	142,331,596,598,695,1147,3383,3553,3576,4615,4790,4791,4792,5579,5743,5970,6850,6885,7099,7124,7412	PARP1,XIAP,BCL2,BCL2L1,BTK,CHUK,ICAM1,IL1B,CXCL8,MYD88,NFKB1,NFKB2,NFKBIA,PRKCB,PTGS2,RELA,SYK,MAP3K7,TLR4,TNF,VCAM1
Liver cancer	hsa04657	IL-17 signaling pathway	-25.0761	-23.8203	19/95	836,841,1051,2353,2932,3320,3458,3553,3569,3725,4312,4318,4790,4792,5594,5595,5743,5970,7124	CASP3,CASP8,CEBPB,FOS,GSK3B,HSP90AA1,IFNG,IL1B,IL6,JUN,MMP1,MMP9,NFKB1,NFKBIA,MAPK1,MAPK3,PTGS2,RELA,TNF
Hepatitis B	hsa04068	foxo signaling pathway	-24.8248	-23.745	22/137	207,847,891,1027,1147,1432,3569,3575,3586,3630,4087,4088,4193,5290,5295,5594,5595,5599,6774,7040,7046,7048	AKT1,CAT,CCNB1,CDKN1B,CHUK,MAPK14,IL6,IL7R,IL10,INS,SMAD2,SMAD3,MDM2,PIK3CA,PIK3R1,MAPK1,MAPK3,MAPK8,STAT3,TGFB1,TGFBR1,TGFBR2
Liver cancer	hsa04915	Estrogen signaling pathway	-22.9484	-21.7651	20/145	207,596,2099,2100,2353,2852,3320,3725,4313,4318,4846,5241,5566,5578,5594,5595,5914,8648,9166,10499	AKT1,BCL2,ESR1,ESR2,FOS,GPER1,HSP90AA1,JUN,MMP2,MMP9,NOS3,PGR,PRKACA,PRKCA,MAPK1,MAPK3,RARA,NCOA1,EBAG9,NCOA2
Hepatitis B	hsa04660	T cell receptor signaling pathway	-21.877	-20.8643	19/113	207,940,1147,1432,1493,2353,2932,3586,3725,4790,4792,5290,5295,5534,5594,5595,5970,6885,7124	AKT1,CD28,CHUK,MAPK14,CTLA4,FOS,GSK3B,IL10,JUN,NFKB1,NFKBIA,PIK3CA,PIK3R1,PPP3R1,MAPK1,MAPK3,RELA,MAP3K7,TNF
Liver cancer	hsa04668	TNF signaling pathway	-21.7136	-20.5702	18/115	207,836,841,1051,2353,3383,3553,3569,3725,4318,4790,4792,5594,5595,5743,5970,7124,8837	AKT1,CASP3,CASP8,CEBPB,FOS,ICAM1,IL1B,IL6,JUN,MMP9,NFKB1,NFKBIA,MAPK1,MAPK3,PTGS2,RELA,TNF,CFLAR
Hepatitis B	hsa04662	B cell receptor signaling pathway	-21.3711	-20.3639	17/81	207,695,1147,2213,2353,2932,3725,4790,4792,5290,5295,5534,5579,5594,5595,5970,6850	AKT1,BTK,CHUK,FCGR2B,FOS,GSK3B,JUN,NFKB1,NFKBIA,PIK3CA,PIK3R1,PPP3R1,PRKCB,MAPK1,MAPK3,RELA,SYK
Liver cancer	hsa04066	HIF-1 signaling pathway	-21.4316	-20.3032	18/119	207,596,1026,2064,2152,3162,3458,3569,3643,4790,4843,4846,5054,5578,5594,5595,5970,7422	AKT1,BCL2,CDKN1A,ERBB2,F3,HMOX1,IFNG,IL6,INSR,NFKB1,NOS2,NOS3,SERPINE1,PRKCA,MAPK1,MAPK3,RELA,VEGFA
Hepatitis B	hsa04919	thyroid hormone signaling pathway	-21.1391	-20.1374	19/123	60,207,572,842,1499,2099,2932,3091,4193,4609,5290,5295,5578,5579,5594,5595,6256,6772,7157	ACTB,AKT1,BAD,CASP9,CTNNB1,ESR1,GSK3B,HIF1A,MDM2,MYC,PIK3CA,PIK3R1,PRKCA,PRKCB,MAPK1,MAPK3,RXRA,STAT1,TP53
Liver cancer	hsa00982	Drug metabolism - cytochrome P450	-20.351	-19.251	15/70	125,126,1576,2944,2950,7364,7366,7367,54575,54576,54577,54579,54600,54657,54659	ADH1B,ADH1C,CYP3A4,GSTM1,GSTP1,UGT2B7,UGT2B15,UGT2B17,UGT1A10,UGT1A8,UGT1A7,UGT1A5,UGT1A9,UGT1A4,UGT1A3
Hepatitis B	hsa04917	Prolactin signaling pathway	-20.1606	-19.2058	16/76	207,1432,2099,2353,2645,2932,3630,4790,5290,5295,5594,5595,5599,5970,6772,6774	AKT1,MAPK14,ESR1,FOS,GCK,GSK3B,INS,NFKB1,PIK3CA,PIK3R1,MAPK1,MAPK3,MAPK8,RELA,STAT1,STAT3
Liver cancer	hsa04659	Th17 cell differentiation	-20.2841	-19.191	17/112	196,2353,3320,3458,3553,3558,3569,3716,3725,4790,4792,5594,5595,5914,5970,6256,7040	AHR,FOS,HSP90AA1,IFNG,IL1B,IL2,IL6,JAK1,JUN,NFKB1,NFKBIA,MAPK1,MAPK3,RARA,RELA,RXRA,TGFB1
Liver cancer	hsanan01	drug metabolism	-19.9454	-18.885	17/117	125,126,1066,1576,2944,2950,4353,7364,7366,7367,54575,54576,54577,54579,54600,54657,54659	ADH1B,ADH1C,CES1,CYP3A4,GSTM1,GSTP1,MPO,UGT2B7,UGT2B15,UGT2B17,UGT1A10,UGT1A8,UGT1A7,UGT1A5,UGT1A9,UGT1A4,UGT1A3
Hepatitis B	hsa04370	VEGF signaling pathway	-19.5835	-18.6432	15/65	207,572,842,1432,3315,4846,5290,5295,5534,5578,5579,5594,5595,5743,7422	AKT1,BAD,CASP9,MAPK14,HSPB1,NOS3,PIK3CA,PIK3R1,PPP3R1,PRKCA,PRKCB,MAPK1,MAPK3,PTGS2,VEGFA
Liver cancer	hsa04919	thyroid hormone signaling pathway	-19.5595	-18.5176	17/123	60,207,595,842,2099,2932,4193,4609,4855,5566,5578,5594,5595,6256,7157,8648,10499	ACTB,AKT1,CCND1,CASP9,ESR1,GSK3B,MDM2,MYC,NOTCH4,PRKACA,PRKCA,MAPK1,MAPK3,RXRA,TP53,NCOA1,NCOA2
Hepatitis B	hsa04510	Focal adhesion	-19.0534	-18.1284	21/215	60,207,331,572,596,857,1277,1499,2064,2932,3569,3725,5159,5290,5295,5578,5579,5594,5595,5599,7422	ACTB,AKT1,XIAP,BAD,BCL2,CAV1,COL1A1,CTNNB1,ERBB2,GSK3B,IL6,JUN,PDGFRB,PIK3CA,PIK3R1,PRKCA,PRKCB,MAPK1,MAPK3,MAPK8,VEGFA
Hepatitis B	hsa04062	Chemokine signaling pathway	-18.2781	-17.3916	20/202	207,572,1147,2185,2932,3576,4790,4792,5290,5294,5295,5578,5579,5594,5595,5970,6347,6772,6774,653361	AKT1,BAD,CHUK,PTK2B,GSK3B,CXCL8,NFKB1,NFKBIA,PIK3CA,PIK3CG,PIK3R1,PRKCA,PRKCB,MAPK1,MAPK3,RELA,CCL2,STAT1,STAT3,NCF1
Hepatitis B	hsa04722	Neurotrophin signaling pathway	-18.0348	-17.1567	17/124	25,207,572,581,596,1432,2932,3725,4790,4792,5290,5295,5594,5595,5599,5970,7157	ABL1,AKT1,BAD,BAX,BCL2,MAPK14,GSK3B,JUN,NFKB1,NFKBIA,PIK3CA,PIK3R1,MAPK1,MAPK3,MAPK8,RELA,TP53
Liver cancer	hsa00860	Porphyrin and chlorophyll metabolism	-17.9021	-16.9113	12/43	2235,3162,7364,7366,7367,54575,54576,54577,54579,54600,54657,54659	FECH,HMOX1,UGT2B7,UGT2B15,UGT2B17,UGT1A10,UGT1A8,UGT1A7,UGT1A5,UGT1A9,UGT1A4,UGT1A3
Liver cancer	hsa00983	Drug metabolism - other enzymes	-17.5031	-16.5333	12/46	1066,1576,7364,7366,7367,54575,54576,54577,54579,54600,54657,54659	CES1,CYP3A4,UGT2B7,UGT2B15,UGT2B17,UGT1A10,UGT1A8,UGT1A7,UGT1A5,UGT1A9,UGT1A4,UGT1A3
Liver cancer	hsa04064	NF-kappa B signaling pathway	-17.3968	-16.432	15/107	331,596,598,959,1457,3383,3553,4790,4791,4792,5743,5970,6850,7124,8837	XIAP,BCL2,BCL2L1,CD40LG,CSNK2A1,ICAM1,IL1B,NFKB1,NFKB2,NFKBIA,PTGS2,RELA,SYK,TNF,CFLAR
Liver cancer	hsa04380	Osteoclast differentiation	-17.1678	-16.213	16/138	207,2353,3458,3553,3716,3725,4790,4791,4792,5468,5594,5595,5970,6850,7040,7124	AKT1,FOS,IFNG,IL1B,JAK1,JUN,NFKB1,NFKB2,NFKBIA,PPARG,MAPK1,MAPK3,RELA,SYK,TGFB1,TNF
Hepatitis B	hsa04012	ErbB signaling pathway	-16.9951	-16.145	15/94	25,207,572,1027,2064,2932,3725,4609,5290,5295,5578,5579,5594,5595,5599	ABL1,AKT1,BAD,CDKN1B,ERBB2,GSK3B,JUN,MYC,PIK3CA,PIK3R1,PRKCA,PRKCB,MAPK1,MAPK3,MAPK8
Liver cancer	hsa00830	Retinol metabolism	-17.0806	-16.1307	13/67	125,126,1576,7364,7366,7367,54575,54576,54577,54579,54600,54657,54659	ADH1B,ADH1C,CYP3A4,UGT2B7,UGT2B15,UGT2B17,UGT1A10,UGT1A8,UGT1A7,UGT1A5,UGT1A9,UGT1A4,UGT1A3
Liver cancer	hsa04660	T cell receptor signaling pathway	-17.0271	-16.082	15/113	207,959,1019,2353,2932,3458,3558,3586,3725,4790,4792,5594,5595,5970,7124	AKT1,CD40LG,CDK4,FOS,GSK3B,IFNG,IL2,IL10,JUN,NFKB1,NFKBIA,MAPK1,MAPK3,RELA,TNF
Hepatitis B	hsa04650	Natural killer cell mediated cytotoxicity	-16.6964	-15.8616	17/148	836,2185,2194,3383,3456,3683,3689,5290,5295,5534,5578,5579,5594,5595,6850,7124,8797	CASP3,PTK2B,FASN,ICAM1,IFNB1,ITGAL,ITGB2,PIK3CA,PIK3R1,PPP3R1,PRKCA,PRKCB,MAPK1,MAPK3,SYK,TNF,TNFRSF10A
Hepatitis B	hsa04115	p53 signaling pathway	-16.5673	-15.7399	14/79	581,596,598,836,841,842,891,1021,1029,2194,4193,5054,7157,11200	BAX,BCL2,BCL2L1,CASP3,CASP8,CASP9,CCNB1,CDK6,CDKN2A,FASN,MDM2,SERPINE1,TP53,CHEK2
Hepatitis B	hsa04071	Sphingolipid signaling pathway	-16.3939	-15.5702	16/127	207,581,596,1432,4790,4846,5290,5295,5578,5579,5594,5595,5599,5970,7124,7157	AKT1,BAX,BCL2,MAPK14,NFKB1,NOS3,PIK3CA,PIK3R1,PRKCA,PRKCB,MAPK1,MAPK3,MAPK8,RELA,TNF,TP53
Liver cancer	M00014	Glucuronate pathway (uronate pathway)	-16.4335	-15.5119	10/27	7364,7366,7367,54575,54576,54577,54579,54600,54657,54659	UGT2B7,UGT2B15,UGT2B17,UGT1A10,UGT1A8,UGT1A7,UGT1A5,UGT1A9,UGT1A4,UGT1A3
Liver cancer	hsa00053	Ascorbate and aldarate metabolism	-16.4335	-15.5119	10/27	7364,7366,7367,54575,54576,54577,54579,54600,54657,54659	UGT2B7,UGT2B15,UGT2B17,UGT1A10,UGT1A8,UGT1A7,UGT1A5,UGT1A9,UGT1A4,UGT1A3
Liver cancer	hsa_M00014	Glucuronate pathway (uronate pathway)	-16.4335	-15.5119	10/27	7364,7366,7367,54575,54576,54577,54579,54600,54657,54659	UGT2B7,UGT2B15,UGT2B17,UGT1A10,UGT1A8,UGT1A7,UGT1A5,UGT1A9,UGT1A4,UGT1A3
Liver cancer	hsa04010	MAPK signaling pathway	-16.0409	-15.1373	20/320	207,836,2064,2353,3553,3569,3643,3725,4609,4790,4791,5566,5578,5594,5595,5970,7040,7124,7157,7422	AKT1,CASP3,ERBB2,FOS,IL1B,IL6,INSR,JUN,MYC,NFKB1,NFKB2,PRKACA,PRKCA,MAPK1,MAPK3,RELA,TGFB1,TNF,TP53,VEGFA
Liver cancer	hsa04110	Cell cycle	-15.9849	-15.0856	15/132	595,890,891,1017,1019,1021,1026,1029,1870,2932,4193,4609,5925,7040,7157	CCND1,CCNA2,CCNB1,CDK2,CDK4,CDK6,CDKN1A,CDKN2A,E2F2,GSK3B,MDM2,MYC,RB1,TGFB1,TP53
Liver cancer	hsa04068	foxo signaling pathway	-15.7379	-14.8429	15/137	207,595,847,891,1017,1026,3569,3586,3643,4193,5594,5595,5728,6517,7040	AKT1,CCND1,CAT,CCNB1,CDK2,CDKN1A,IL6,IL10,INSR,MDM2,MAPK1,MAPK3,PTEN,SLC2A4,TGFB1
Hepatitis B	hsa04622	RIG-I-like receptor signaling pathway	-15.5303	-14.7382	13/72	841,1147,1432,3456,3576,3593,4790,4792,5599,5970,6885,7124,9474	CASP8,CHUK,MAPK14,IFNB1,CXCL8,IL12B,NFKB1,NFKBIA,MAPK8,RELA,MAP3K7,TNF,ATG5
Liver cancer	hsa04215	Apoptosis - multiple species	-15.4038	-14.5174	10/33	317,331,332,581,596,598,637,836,841,842	APAF1,XIAP,BIRC5,BAX,BCL2,BCL2L1,BID,CASP3,CASP8,CASP9
Hepatitis B	hsa04658	Th1 and Th2 cell differentiation	-15.19	-14.4047	14/98	1147,1432,2353,3593,3716,3725,4790,4792,5534,5594,5595,5599,5970,6772	CHUK,MAPK14,FOS,IL12B,JAK1,JUN,NFKB1,NFKBIA,PPP3R1,MAPK1,MAPK3,MAPK8,RELA,STAT1
Liver cancer	hsa00040	Pentose and glucuronate interconversions	-15.1099	-14.236	10/35	7364,7366,7367,54575,54576,54577,54579,54600,54657,54659	UGT2B7,UGT2B15,UGT2B17,UGT1A10,UGT1A8,UGT1A7,UGT1A5,UGT1A9,UGT1A4,UGT1A3
Hepatitis B	hsa04014	Ras signaling pathway	-14.945	-14.1696	19/259	25,207,285,572,598,1147,3569,3630,4790,5159,5290,5295,5578,5579,5594,5595,5599,5970,7422	ABL1,AKT1,ANGPT2,BAD,BCL2L1,CHUK,IL6,INS,NFKB1,PDGFRB,PIK3CA,PIK3R1,PRKCA,PRKCB,MAPK1,MAPK3,MAPK8,RELA,VEGFA
Liver cirrhosis	hsa04066	HIF-1 signaling pathway	-15.7814	-13.996	12/119	207,596,1026,3569,3630,3643,4790,4846,5054,7018,7037,7099	AKT1,BCL2,CDKN1A,IL6,INS,INSR,NFKB1,NOS3,SERPINE1,TF,TFRC,TLR4
Hepatitis B	hsa04140	Regulation of autophagy	-14.7128	-13.9438	15/132	207,572,596,598,1508,3091,3630,5290,5295,5578,5594,5595,5599,6885,9474	AKT1,BAD,BCL2,BCL2L1,CTSB,HIF1A,INS,PIK3CA,PIK3R1,PRKCA,MAPK1,MAPK3,MAPK8,MAP3K7,ATG5
Hepatitis B	hsa04110	Cell cycle	-14.7128	-13.9438	15/132	25,891,1021,1027,1029,1869,2932,4087,4088,4193,4609,5925,7040,7157,11200	ABL1,CCNB1,CDK6,CDKN1B,CDKN2A,E2F1,GSK3B,SMAD2,SMAD3,MDM2,MYC,RB1,TGFB1,TP53,CHEK2
Hepatitis B	hsa04215	Apoptosis - multiple species	-14.547	-13.7844	10/33	331,332,578,581,596,598,836,841,842,5599	XIAP,BIRC5,BAK1,BAX,BCL2,BCL2L1,CASP3,CASP8,CASP9,MAPK8
Liver cirrhosis	hsa04657	IL-17 signaling pathway	-15.1731	-13.4779	11/95	836,841,1051,3553,3569,3576,3725,4312,4790,5743,7124	CASP3,CASP8,CEBPB,IL1B,IL6,CXCL8,JUN,MMP1,NFKB1,PTGS2,TNF
Hepatitis B	hsa04670	Leukocyte transendothelial migration	-13.8746	-13.1307	14/121	60,1432,1499,2185,3383,3683,3689,4318,5290,5295,5578,5579,7412,653361	ACTB,MAPK14,CTNNB1,PTK2B,ICAM1,ITGAL,ITGB2,MMP9,PIK3CA,PIK3R1,PRKCA,PRKCB,VCAM1,NCF1
Liver cancer	hsa04621	NOD-like receptor signaling pathway	-13.7387	-12.9039	15/186	331,596,598,841,3320,3553,3569,3716,3725,4790,4792,5594,5595,5970,7124	XIAP,BCL2,BCL2L1,CASP8,HSP90AA1,IL1B,IL6,JAK1,JUN,NFKB1,NFKBIA,MAPK1,MAPK3,RELA,TNF
Hepatitis B	hsa04015	Rap1 signaling pathway	-13.5302	-12.7937	17/228	60,207,285,1432,1499,3569,3630,3683,3689,5159,5290,5295,5578,5579,5594,5595,7422	ACTB,AKT1,ANGPT2,MAPK14,CTNNB1,IL6,INS,ITGAL,ITGB2,PDGFRB,PIK3CA,PIK3R1,PRKCA,PRKCB,MAPK1,MAPK3,VEGFA
Hepatitis B	hsa04611	Platelet activation	-13.4336	-12.7017	14/130	60,207,695,1277,1432,2147,4846,5290,5294,5295,5578,5594,5595,6850	ACTB,AKT1,BTK,COL1A1,MAPK14,F2,NOS3,PIK3CA,PIK3CG,PIK3R1,PRKCA,MAPK1,MAPK3,SYK
Hepatitis B	hsa04664	Fc epsilon RI signaling pathway	-13.4235	-12.6945	12/79	207,240,695,1432,5290,5295,5578,5594,5595,5599,6850,7124	AKT1,ALOX5,BTK,MAPK14,PIK3CA,PIK3R1,PRKCA,MAPK1,MAPK3,MAPK8,SYK,TNF
Liver cirrhosis	hsa04668	TNF signaling pathway	-14.2304	-12.6735	11/115	207,836,841,1051,3383,3553,3569,3725,4790,5743,7124	AKT1,CASP3,CASP8,CEBPB,ICAM1,IL1B,IL6,JUN,NFKB1,PTGS2,TNF
Liver cancer	hsa04071	Sphingolipid signaling pathway	-13.3117	-12.4952	13/127	207,581,596,637,4790,4846,5578,5594,5595,5728,5970,7124,7157	AKT1,BAX,BCL2,BID,NFKB1,NOS3,PRKCA,MAPK1,MAPK3,PTEN,RELA,TNF,TP53
Hepatitis B	hsa04211	Longevity regulating pathway	-13.0928	-12.3667	13/109	207,581,847,3630,4790,5290,5295,5468,5578,5970,6647,7157,9474	AKT1,BAX,CAT,INS,NFKB1,PIK3CA,PIK3R1,PPARG,PRKCA,RELA,SOD1,TP53,ATG5
Liver cirrhosis	hsa03320	PPAR signaling pathway	-13.8427	-12.3413	10/86	51,948,1374,1376,2645,4023,4312,5465,5468,6256	ACOX1,CD36,CPT1A,CPT2,GCK,LPL,MMP1,PPARA,PPARG,RXRA
Hepatitis B	hsa04630	Jak-STAT signaling pathway	-13.027	-12.3038	15/171	207,596,598,3456,3569,3575,3586,3593,3716,4609,5159,5290,5295,6772,6774	AKT1,BCL2,BCL2L1,IFNB1,IL6,IL7R,IL10,IL12B,JAK1,MYC,PDGFRB,PIK3CA,PIK3R1,STAT1,STAT3
Liver cancer	hsa04917	Prolactin signaling pathway	-13.0367	-12.2344	11/76	207,595,2099,2100,2353,2932,4790,5594,5595,5618,5970	AKT1,CCND1,ESR1,ESR2,FOS,GSK3B,NFKB1,MAPK1,MAPK3,PRLR,RELA
Liver cirrhosis	hsa04152	AMPK signaling pathway	-13.6694	-12.2015	11/129	207,595,948,1374,3156,3172,3630,3643,5468,6517,6720	AKT1,CCND1,CD36,CPT1A,HMGCR,HNF4A,INS,INSR,PPARG,SLC2A4,SREBF1
Hepatitis B	hsa04915	Estrogen signaling pathway	-12.7687	-12.0541	14/145	207,596,2099,2353,3320,3725,4318,4846,5241,5290,5295,5578,5594,5595	AKT1,BCL2,ESR1,FOS,HSP90AA1,JUN,MMP9,NOS3,PGR,PIK3CA,PIK3R1,PRKCA,MAPK1,MAPK3
Liver cancer	hsa04620	Toll-like receptor signaling pathway	-12.6122	-11.8368	12/111	207,841,2353,3553,3569,3725,4790,4792,5594,5595,5970,7124	AKT1,CASP8,FOS,IL1B,IL6,JUN,NFKB1,NFKBIA,MAPK1,MAPK3,RELA,TNF
Hepatitis B	hsa04920	Adipocytokine signaling pathway	-12.3763	-11.6729	11/72	207,1147,1374,4790,4792,5465,5599,5970,6256,6774,7124	AKT1,CHUK,CPT1A,NFKB1,NFKBIA,PPARA,MAPK8,RELA,RXRA,STAT3,TNF
Hepatitis B	hsa04910	Insulin signaling pathway	-12.3663	-11.6657	14/155	207,572,2194,2645,2932,3630,5290,5295,5578,5594,5595,5599,5836,6720	AKT1,BAD,FASN,GCK,GSK3B,INS,PIK3CA,PIK3R1,PRKCA,MAPK1,MAPK3,MAPK8,PYGL,SREBF1
Hepatitis B	hsa04072	Phospholipase D signaling pathway	-12.0645	-11.3693	14/163	207,1606,2147,2185,3576,3630,5159,5290,5294,5295,5578,5594,5595,6850	AKT1,DGKA,F2,PTK2B,CXCL8,INS,PDGFRB,PIK3CA,PIK3CG,PIK3R1,PRKCA,MAPK1,MAPK3,SYK
Liver cirrhosis	hsa04620	Toll-like receptor signaling pathway	-12.7009	-11.3457	10/111	207,841,3553,3569,3576,3725,4790,6772,7099,7124	AKT1,CASP8,IL1B,IL6,CXCL8,JUN,NFKB1,STAT1,TLR4,TNF
Hepatitis B	hsa04914	Progesterone-mediated oocyte maturation	-12.0007	-11.3083	12/103	207,891,1432,3320,3630,5241,5290,5295,5578,5594,5595,5599	AKT1,CCNB1,MAPK14,HSP90AA1,INS,PGR,PIK3CA,PIK3R1,PRKCA,MAPK1,MAPK3,MAPK8
Liver cirrhosis	hsa04151	PI3K-Akt signaling pathway	-12.2677	-10.9812	14/380	207,595,596,1026,3569,3630,3643,3716,4790,4846,5728,6256,7099,7157	AKT1,CCND1,BCL2,CDKN1A,IL6,INS,INSR,JAK1,NFKB1,NOS3,PTEN,RXRA,TLR4,TP53
Liver cancer	hsa04630	Jak-STAT signaling pathway	-11.6371	-10.8871	13/171	207,595,596,598,1026,3458,3558,3569,3586,3716,4170,4609,5618	AKT1,CCND1,BCL2,BCL2L1,CDKN1A,IFNG,IL2,IL6,IL10,JAK1,MCL1,MYC,PRLR
Liver cancer	hsa04510	Focal adhesion	-11.5778	-10.8308	14/215	60,207,331,595,596,2064,2932,3569,3725,5578,5594,5595,5728,7422	ACTB,AKT1,XIAP,CCND1,BCL2,ERBB2,GSK3B,IL6,JUN,PRKCA,MAPK1,MAPK3,PTEN,VEGFA
Liver cirrhosis	hsa04621	NOD-like receptor signaling pathway	-11.91	-10.6828	11/186	596,841,3553,3569,3576,3716,3725,4790,6772,7099,7124	BCL2,CASP8,IL1B,IL6,CXCL8,JAK1,JUN,NFKB1,STAT1,TLR4,TNF
Hepatitis B	hsa04024	cAMP signaling pathway	-11.2618	-10.5879	15/226	51,207,572,2353,3725,4790,4792,5290,5295,5465,5578,5594,5595,5599,5970	ACOX1,AKT1,BAD,FOS,JUN,NFKB1,NFKBIA,PIK3CA,PIK3R1,PPARA,PRKCA,MAPK1,MAPK3,MAPK8,RELA
Liver cirrhosis	hsa04068	foxo signaling pathway	-11.7738	-10.5684	10/137	207,595,1026,3569,3586,3630,3643,5728,6517,7048	AKT1,CCND1,CDKN1A,IL6,IL10,INS,INSR,PTEN,SLC2A4,TGFBR2
Liver cirrhosis	hsa04380	Osteoclast differentiation	-11.742	-10.5503	10/138	207,3553,3716,3725,4790,5468,5534,6772,7048,7124	AKT1,IL1B,JAK1,JUN,NFKB1,PPARG,PPP3R1,STAT1,TGFBR2,TNF
Hepatitis B	hsa04550	Signaling pathways regulating pluripotency of stem cells	-11.1786	-10.5072	13/153	207,1432,1499,2932,3716,4087,4088,4609,5290,5295,5594,5595,6774	AKT1,MAPK14,CTNNB1,GSK3B,JAK1,SMAD2,SMAD3,MYC,PIK3CA,PIK3R1,MAPK1,MAPK3,STAT3
Liver cancer	hsa04662	B cell receptor signaling pathway	-11.1812	-10.4373	10/81	207,2353,2932,3725,4790,4792,5594,5595,5970,6850	AKT1,FOS,GSK3B,JUN,NFKB1,NFKBIA,MAPK1,MAPK3,RELA,SYK
Liver cancer	hsa04921	Oxytocin signaling pathway	-10.6774	-9.94837	12/161	60,595,1026,2353,3725,4846,5294,5566,5578,5594,5595,5743	ACTB,CCND1,CDKN1A,FOS,JUN,NOS3,PIK3CG,PRKACA,PRKCA,MAPK1,MAPK3,PTGS2
Liver cancer	hsa04722	Neurotrophin signaling pathway	-10.6514	-9.9253	11/124	207,581,596,2932,3725,4790,4792,5594,5595,5970,7157	AKT1,BAX,BCL2,GSK3B,JUN,NFKB1,NFKBIA,MAPK1,MAPK3,RELA,TP53
Liver cirrhosis	hsa04659	Th17 cell differentiation	-11.0143	-9.87093	9/112	3553,3569,3716,3725,4790,5534,6256,6772,7048	IL1B,IL6,JAK1,JUN,NFKB1,PPP3R1,RXRA,STAT1,TGFBR2
Liver cirrhosis	hsa04920	Adipocytokine signaling pathway	-10.9886	-9.85273	8/72	207,948,1374,4790,5465,6256,6517,7124	AKT1,CD36,CPT1A,NFKB1,PPARA,RXRA,SLC2A4,TNF
Hepatitis B	hsa04520	Adherens junction	-10.3439	-9.69258	10/81	60,1499,2064,4087,4088,5594,5595,6885,7046,7048	ACTB,CTNNB1,ERBB2,SMAD2,SMAD3,MAPK1,MAPK3,MAP3K7,TGFBR1,TGFBR2
Liver cancer	hsa04658	Th1 and Th2 cell differentiation	-10.3387	-9.6213	10/98	2353,3458,3558,3716,3725,4790,4792,5594,5595,5970	FOS,IFNG,IL2,JAK1,JUN,NFKB1,NFKBIA,MAPK1,MAPK3,RELA
Liver cirrhosis	hsa04115	p53 signaling pathway	-10.6562	-9.54223	8/79	595,596,836,841,1026,5054,5728,7157	CCND1,BCL2,CASP3,CASP8,CDKN1A,SERPINE1,PTEN,TP53
Liver cirrhosis	hsa04010	MAPK signaling pathway	-10.6365	-9.52964	12/320	207,836,3553,3569,3630,3643,3725,4790,5534,7048,7124,7157	AKT1,CASP3,IL1B,IL6,INS,INSR,JUN,NFKB1,PPP3R1,TGFBR2,TNF,TP53
Liver cancer	hsa04914	Progesterone-mediated oocyte maturation	-10.1211	-9.41774	10/103	207,890,891,1017,3320,5241,5566,5578,5594,5595	AKT1,CCNA2,CCNB1,CDK2,HSP90AA1,PGR,PRKACA,PRKCA,MAPK1,MAPK3
Hepatitis B	hsa04060	Cytokine-cytokine receptor interaction	-9.97124	-9.32482	16/328	2194,3456,3553,3569,3575,3576,3586,3593,5159,6347,7040,7046,7048,7124,7422,8797	FASN,IFNB1,IL1B,IL6,IL7R,CXCL8,IL10,IL12B,PDGFRB,CCL2,TGFB1,TGFBR1,TGFBR2,TNF,VEGFA,TNFRSF10A
Liver cancer	hsa04211	Longevity regulating pathway	-9.8747	-9.17683	10/109	207,581,847,3643,4790,5468,5566,5578,5970,7157	AKT1,BAX,CAT,INSR,NFKB1,PPARG,PRKACA,PRKCA,RELA,TP53
Liver cancer	hsa04650	Natural killer cell mediated cytotoxicity	-9.81563	-9.12047	11/148	637,836,2185,3383,3458,5578,5594,5595,6850,7124,8795	BID,CASP3,PTK2B,ICAM1,IFNG,PRKCA,MAPK1,MAPK3,SYK,TNF,TNFRSF10B
Hepatitis B	hsa04152	AMPK signaling pathway	-9.55581	-8.92605	11/129	207,1374,2194,3156,3172,3630,5290,5295,5468,6720,6885	AKT1,CPT1A,FASN,HMGCR,HNF4A,INS,PIK3CA,PIK3R1,PPARG,SREBF1,MAP3K7
Liver cancer	hsa04913	Ovarian steroidogenesis	-9.57054	-8.88345	8/56	240,1545,1588,3292,3643,5566,5578,5743	ALOX5,CYP1B1,CYP19A1,HSD17B1,INSR,PRKACA,PRKCA,PTGS2
Hepatitis B	hsa04390	Hippo signaling pathway	-9.30218	-8.68394	12/174	60,332,1499,2932,3689,4087,4088,4609,5054,7040,7046,7048	ACTB,BIRC5,CTNNB1,GSK3B,ITGB2,SMAD2,SMAD3,MYC,SERPINE1,TGFB1,TGFBR1,TGFBR2
Liver cirrhosis	hsa04064	NF-kappa B signaling pathway	-9.58346	-8.57629	8/107	596,3383,3553,3576,4790,5743,7099,7124	BCL2,ICAM1,IL1B,CXCL8,NFKB1,PTGS2,TLR4,TNF
Hepatitis B	hsa04666	Fc gamma R-mediated phagocytosis	-9.16878	-8.55281	10/106	207,2213,5290,5295,5578,5579,5594,5595,6850,653361	AKT1,FCGR2B,PIK3CA,PIK3R1,PRKCA,PRKCB,MAPK1,MAPK3,SYK,NCF1
Liver cancer	hsa04611	Platelet activation	-9.116	-8.43945	10/130	60,207,4846,5294,5566,5578,5594,5595,5742,6850	ACTB,AKT1,NOS3,PIK3CG,PRKACA,PRKCA,MAPK1,MAPK3,PTGS1,SYK
Liver cancer	hsa04012	ErbB signaling pathway	-9.10553	-8.43157	9/94	207,1026,2064,2932,3725,4609,5578,5594,5595	AKT1,CDKN1A,ERBB2,GSK3B,JUN,MYC,PRKCA,MAPK1,MAPK3
Liver cancer	hsa04370	VEGF signaling pathway	-9.03567	-8.36685	8/65	207,842,4846,5578,5594,5595,5743,7422	AKT1,CASP9,NOS3,PRKCA,MAPK1,MAPK3,PTGS2,VEGFA
Liver cirrhosis	hsa04917	Prolactin signaling pathway	-9.08316	-8.0977	7/76	207,595,2099,2645,3630,4790,6772	AKT1,CCND1,ESR1,GCK,INS,NFKB1,STAT1
Hepatitis B	hsa04150	mTOR signaling pathway	-8.61442	-8.02478	11/158	207,1147,2932,3630,5290,5295,5578,5579,5594,5595,7124	AKT1,CHUK,GSK3B,INS,PIK3CA,PIK3R1,PRKCA,PRKCB,MAPK1,MAPK3,TNF
Liver cancer	hsa04920	Adipocytokine signaling pathway	-8.67293	-8.0167	8/72	207,4790,4792,5465,5970,6256,6517,7124	AKT1,NFKB1,NFKBIA,PPARA,RELA,RXRA,SLC2A4,TNF
Hepatitis B	hsa04960	Aldosterone-regulated sodium reabsorption	-8.57895	-7.99144	7/39	3630,5290,5295,5578,5579,5594,5595	INS,PIK3CA,PIK3R1,PRKCA,PRKCB,MAPK1,MAPK3
Liver cancer	hsa04371	Apelin signaling pathway	-8.62288	-7.96912	10/146	207,595,4843,4846,5054,5294,5566,5578,5594,5595	AKT1,CCND1,NOS2,NOS3,SERPINE1,PIK3CG,PRKACA,PRKCA,MAPK1,MAPK3
Liver cirrhosis	hsa00071	Fatty acid metabolism	-8.9057	-7.93585	6/44	51,125,126,217,1374,1376	ACOX1,ADH1B,ADH1C,ALDH2,CPT1A,CPT2
Liver cancer	hsa04976	Bile secretion	-8.5291	-7.88268	8/75	760,1576,3156,5566,5578,6256,6822,9971	CA2,CYP3A4,HMGCR,PRKACA,PRKCA,RXRA,SULT2A1,NR1H4
Hepatitis B	hsa04350	TGF-beta signaling pathway	-8.40421	-7.82091	9/93	4087,4088,4609,5594,5595,7040,7046,7048,7124	SMAD2,SMAD3,MYC,MAPK1,MAPK3,TGFB1,TGFBR1,TGFBR2,TNF
Liver cancer	hsa04062	Chemokine signaling pathway	-8.38013	-7.73854	11/202	207,2185,2932,4790,4792,5294,5566,5578,5594,5595,5970	AKT1,PTK2B,GSK3B,NFKB1,NFKBIA,PIK3CG,PRKACA,PRKCA,MAPK1,MAPK3,RELA
Hepatitis B	hsa04310	Wnt signaling pathway	-8.30655	-7.72743	11/169	1499,2932,3725,4088,4609,5534,5578,5579,5599,6885,7157	CTNNB1,GSK3B,JUN,SMAD3,MYC,PPP3R1,PRKCA,PRKCB,MAPK8,MAP3K7,TP53
Liver cirrhosis	hsa04210	Apoptosis	-8.38992	-7.44969	8/151	207,596,836,841,3725,4790,7124,7157	AKT1,BCL2,CASP3,CASP8,JUN,NFKB1,TNF,TP53
Liver cirrhosis	hsa04910	Insulin signaling pathway	-8.30036	-7.37421	8/155	207,2645,3630,3643,5313,5836,6517,6720	AKT1,GCK,INS,INSR,PKLR,PYGL,SLC2A4,SREBF1
Liver cancer	hsa04024	cAMP signaling pathway	-7.87326	-7.2388	11/226	207,2353,3725,4790,4792,5465,5566,5578,5594,5595,5970	AKT1,FOS,JUN,NFKB1,NFKBIA,PPARA,PRKACA,PRKCA,MAPK1,MAPK3,RELA
Liver cancer	hsa04140	Regulation of autophagy	-7.79487	-7.16511	9/132	207,596,598,5566,5578,5594,5595,5728,8837	AKT1,BCL2,BCL2L1,PRKACA,PRKCA,MAPK1,MAPK3,PTEN,CFLAR
Liver cirrhosis	hsa04922	Glucagon signaling pathway	-8.03312	-7.12507	7/107	207,1374,2641,2645,5465,5534,5836	AKT1,CPT1A,GCG,GCK,PPARA,PPP3R1,PYGL
Liver cirrhosis	hsa04630	Jak-STAT signaling pathway	-7.96518	-7.06154	8/171	207,595,596,1026,3569,3586,3716,6772	AKT1,CCND1,BCL2,CDKN1A,IL6,IL10,JAK1,STAT1
Liver cirrhosis	hsanan01	drug metabolism	-7.76248	-6.87604	7/117	125,126,1066,1544,2944,2950,4353	ADH1B,ADH1C,CES1,CYP1A2,GSTM1,GSTP1,MPO
Liver cancer	hsa04014	Ras signaling pathway	-7.26663	-6.64611	11/259	207,598,3569,3643,4790,5566,5578,5594,5595,5970,7422	AKT1,BCL2L1,IL6,INSR,NFKB1,PRKACA,PRKCA,MAPK1,MAPK3,RELA,VEGFA
Liver cirrhosis	hsa04071	Sphingolipid signaling pathway	-7.51534	-6.64137	7/127	207,596,4790,4846,5728,7124,7157	AKT1,BCL2,NFKB1,NOS3,PTEN,TNF,TP53
Liver cancer	hsa04910	Insulin signaling pathway	-7.1892	-6.57096	9/155	31,207,2932,3643,5566,5578,5594,5595,6517	ACACA,AKT1,GSK3B,INSR,PRKACA,PRKCA,MAPK1,MAPK3,SLC2A4
Hepatitis B	hsa04213	Longevity regulating pathway - multiple species	-7.12302	-6.56617	7/62	207,847,3630,5290,5295,6647,9474	AKT1,CAT,INS,PIK3CA,PIK3R1,SOD1,ATG5
Liver cancer	hsa04060	Cytokine-cytokine receptor interaction	-7.17027	-6.55429	12/328	959,3458,3553,3558,3569,3586,5618,7040,7124,7422,8795,9518	CD40LG,IFNG,IL1B,IL2,IL6,IL10,PRLR,TGFB1,TNF,VEGFA,TNFRSF10B,GDF15
Hepatitis B	hsa04623	Cytosolic DNA-sensing pathway	-7.02581	-6.47484	7/64	1147,3456,3553,3569,4790,4792,5970	CHUK,IFNB1,IL1B,IL6,NFKB1,NFKBIA,RELA
Liver cancer	hsa04725	Cholinergic synapse	-7.05427	-6.4428	8/115	207,596,2353,5294,5566,5578,5594,5595	AKT1,BCL2,FOS,PIK3CG,PRKACA,PRKCA,MAPK1,MAPK3
Liver cancer	hsa04664	Fc epsilon RI signaling pathway	-6.96102	-6.35178	7/79	207,240,5578,5594,5595,6850,7124	AKT1,ALOX5,PRKCA,MAPK1,MAPK3,SYK,TNF
Liver cancer	hsa04726	Serotonergic synapse	-6.93876	-6.33174	8/119	240,836,5566,5578,5594,5595,5742,5743	ALOX5,CASP3,PRKACA,PRKCA,MAPK1,MAPK3,PTGS1,PTGS2
Liver cirrhosis	hsa04216	Ferroptosis	-6.98411	-6.16402	5/46	1356,2495,7018,7037,7157	CP,FTH1,TF,TFRC,TP53
Liver cancer	hsa04152	AMPK signaling pathway	-6.66764	-6.06722	8/129	31,207,595,890,3156,3643,5468,6517	ACACA,AKT1,CCND1,CCNA2,HMGCR,INSR,PPARG,SLC2A4
Liver cancer	hsa04114	Oocyte meiosis	-6.6418	-6.04356	8/130	367,891,1017,5241,5566,5578,5594,5595	AR,CCNB1,CDK2,PGR,PRKACA,PRKCA,MAPK1,MAPK3
Liver cancer	hsa04923	Regulation of lipolysis in adipocytes	-6.44259	-5.85431	6/58	207,3643,5566,5578,5742,5743	AKT1,INSR,PRKACA,PRKCA,PTGS1,PTGS2
Liver cirrhosis	hsa04211	Longevity regulating pathway	-6.50324	-5.71118	6/109	207,3630,3643,4790,5468,7157	AKT1,INS,INSR,NFKB1,PPARG,TP53
Liver cancer	hsa04912	GnRH signaling pathway	-6.28507	-5.70595	7/99	2185,3725,4313,5566,5578,5594,5595	PTK2B,JUN,MMP2,PRKACA,PRKCA,MAPK1,MAPK3
Liver cirrhosis	hsa04660	T cell receptor signaling pathway	-6.41054	-5.62185	6/113	207,3586,3725,4790,5534,7124	AKT1,IL10,JUN,NFKB1,PPP3R1,TNF
Hepatitis B	hsa04923	Regulation of lipolysis in adipocytes	-5.94948	-5.43581	6/58	207,3630,5290,5295,5578,5743	AKT1,INS,PIK3CA,PIK3R1,PRKCA,PTGS2
Liver cancer	hsa04150	mTOR signaling pathway	-5.99583	-5.429	8/158	207,2932,3643,5578,5594,5595,5728,7124	AKT1,GSK3B,INSR,PRKCA,MAPK1,MAPK3,PTEN,TNF
Liver cirrhosis	hsa04919	thyroid hormone signaling pathway	-6.19323	-5.41453	6/123	207,595,2099,6256,6772,7157	AKT1,CCND1,ESR1,RXRA,STAT1,TP53
Liver cancer	hsa04960	Aldosterone-regulated sodium reabsorption	-5.9231	-5.36029	5/39	3643,4306,5578,5594,5595	INSR,NR3C2,PRKCA,MAPK1,MAPK3
Hepatitis B	hsa04810	Regulation of actin cytoskeleton	-5.86839	-5.35651	10/236	60,2147,3630,3683,3689,5159,5290,5295,5594,5595	ACTB,F2,INS,ITGAL,ITGB2,PDGFRB,PIK3CA,PIK3R1,MAPK1,MAPK3
Liver cancer	hsa04072	Phospholipase D signaling pathway	-5.89388	-5.33307	8/163	207,2185,3643,5294,5578,5594,5595,6850	AKT1,PTK2B,INSR,PIK3CG,PRKCA,MAPK1,MAPK3,SYK
Liver cirrhosis	hsa00982	Drug metabolism - cytochrome P450	-6.05827	-5.30513	5/70	125,126,1544,2944,2950	ADH1B,ADH1C,CYP1A2,GSTM1,GSTP1
Liver cancer	hsa04310	Wnt signaling pathway	-5.77604	-5.22116	8/169	595,1457,2932,3725,4609,5566,5578,7157	CCND1,CSNK2A1,GSK3B,JUN,MYC,PRKACA,PRKCA,TP53
Liver cirrhosis	hsa00980	Metabolism of xenobiotics by cytochrome P450	-5.87961	-5.1387	5/76	125,126,1544,2944,2950	ADH1B,ADH1C,CYP1A2,GSTM1,GSTP1
Hepatitis B	hsa04750	inflammatory mediator regulation of trp channels	-5.57666	-5.07359	7/104	1432,3553,5290,5295,5578,5579,5599	MAPK14,IL1B,PIK3CA,PIK3R1,PRKCA,PRKCB,MAPK8
Liver cancer	hsa04520	Adherens junction	-5.57782	-5.02685	6/81	60,1457,2064,3643,5594,5595	ACTB,CSNK2A1,ERBB2,INSR,MAPK1,MAPK3
Liver cirrhosis	hsa00010	Glycolysis / Gluconeogenesis	-5.66332	-4.93431	5/84	125,126,217,2645,5313	ADH1B,ADH1C,ALDH2,GCK,PKLR
Liver cancer	hsa04340	Hedgehog signaling pathway	-5.41975	-4.88031	5/49	595,596,2932,5566,5578	CCND1,BCL2,GSK3B,PRKACA,PRKCA
Liver cancer	hsa04961	Endocrine and other factor-regulated calcium reabsorption	-5.37567	-4.83812	5/50	1594,2099,5566,5578,7421	CYP27B1,ESR1,PRKACA,PRKCA,VDR
Liver cirrhosis	hsa04921	Oxytocin signaling pathway	-5.51112	-4.78794	6/161	595,1026,3725,4846,5534,5743	CCND1,CDKN1A,JUN,NOS3,PPP3R1,PTGS2
Liver cancer	hsa04260	Cardiac muscle contraction	-5.28231	-4.74665	6/91	4512,4513,4514,5742,5743,9377	COX1,COX2,COX3,PTGS1,PTGS2,COX5A
Liver cancer	hsa04350	TGF-beta signaling pathway	-5.22747	-4.69369	6/93	3458,4609,5594,5595,7040,7124	IFNG,MYC,MAPK1,MAPK3,TGFB1,TNF
Liver cirrhosis	hsa04658	Th1 and Th2 cell differentiation	-5.33266	-4.62217	5/98	3716,3725,4790,5534,6772	JAK1,JUN,NFKB1,PPP3R1,STAT1
Liver cirrhosis	hsa04022	cGMP-PKG signaling pathway	-5.33111	-4.62217	6/173	207,3630,3643,4846,4879,5534	AKT1,INS,INSR,NOS3,NPPB,PPP3R1
Liver cancer	hsa04261	Adrenergic signaling in cardiomyocytes	-5.13513	-4.60692	7/147	207,596,5294,5566,5578,5594,5595	AKT1,BCL2,PIK3CG,PRKACA,PRKCA,MAPK1,MAPK3
Liver cancer	hsa04672	Intestinal immune network for IgA production	-5.01727	-4.49639	5/59	959,3558,3569,3586,7040	CD40LG,IL2,IL6,IL10,TGFB1
Liver cancer	hsa04916	Melanogenesis	-4.92339	-4.40613	6/105	2932,5566,5578,5594,5595,7299	GSK3B,PRKACA,PRKCA,MAPK1,MAPK3,TYR
Liver cancer	hsa04623	Cytosolic DNA-sensing pathway	-4.84294	-4.33105	5/64	3553,3569,4790,4792,5970	IL1B,IL6,NFKB1,NFKBIA,RELA
Liver cirrhosis	hsa04640	Hematopoietic cell lineage	-5.02988	-4.32651	5/113	948,3553,3569,7037,7124	CD36,IL1B,IL6,TFRC,TNF
Liver cancer	hsa04015	Rap1 signaling pathway	-4.81947	-4.30936	8/228	60,207,3569,3643,5578,5594,5595,7422	ACTB,AKT1,IL6,INSR,PRKCA,MAPK1,MAPK3,VEGFA
Hepatitis B	hsa04360	Axon guidance	-4.68371	-4.21095	8/196	25,2932,5290,5295,5534,5578,5594,5595	ABL1,GSK3B,PIK3CA,PIK3R1,PPP3R1,PRKCA,MAPK1,MAPK3
Liver cirrhosis	hsa04923	Regulation of lipolysis in adipocytes	-4.8738	-4.17865	4/58	207,3630,3643,5743	AKT1,INS,INSR,PTGS2
Liver cirrhosis	hsa04722	Neurotrophin signaling pathway	-4.83386	-4.14411	5/124	207,596,3725,4790,7157	AKT1,BCL2,JUN,NFKB1,TP53
Liver cirrhosis	hsa04510	Focal adhesion	-4.79288	-4.10579	6/215	207,595,596,3569,3725,5728	AKT1,CCND1,BCL2,IL6,JUN,PTEN
Liver cancer	hsa04622	RIG-I-like receptor signaling pathway	-4.59264	-4.0982	5/72	841,4790,4792,5970,7124	CASP8,NFKB1,NFKBIA,RELA,TNF
Liver cancer	hsa04530	Tight junction	-4.58026	-4.08753	7/179	60,595,1019,2064,3725,5566,5578	ACTB,CCND1,CDK4,ERBB2,JUN,PRKACA,PRKCA
Hepatitis B	hsa04070	Phosphatidylinositol signaling system	-4.49526	-4.03532	6/103	1606,5290,5295,5578,5579,11200	DGKA,PIK3CA,PIK3R1,PRKCA,PRKCB,CHEK2
Hepatitis B	hsa04514	Cell adhesion molecules (CAMs)	-4.4776	-4.01924	7/153	940,1493,3383,3683,3689,7412,29126	CD28,CTLA4,ICAM1,ITGAL,ITGB2,VCAM1,CD274
Liver cirrhosis	hsa04370	VEGF signaling pathway	-4.67653	-3.99474	4/65	207,4846,5534,5743	AKT1,NOS3,PPP3R1,PTGS2
Liver cirrhosis	hsa04024	cAMP signaling pathway	-4.67069	-3.99152	6/226	51,207,2641,3725,4790,5465	ACOX1,AKT1,GCG,JUN,NFKB1,PPARA
Liver cancer	hsa04728	Dopaminergic synapse	-4.35997	-3.87232	6/132	207,1312,2353,2932,5566,5578	AKT1,COMT,FOS,GSK3B,PRKACA,PRKCA
Liver cirrhosis	hsa04915	Estrogen signaling pathway	-4.50649	-3.84777	5/145	207,596,2099,3725,4846	AKT1,BCL2,ESR1,JUN,NOS3
Liver cirrhosis	hsa04622	RIG-I-like receptor signaling pathway	-4.50051	-3.84428	4/72	841,3576,4790,7124	CASP8,CXCL8,NFKB1,TNF
Liver cirrhosis	hsa04976	Bile secretion	-4.43054	-3.77678	4/75	3156,6256,9971,28234	HMGCR,RXRA,NR1H4,SLCO1B3
Liver cirrhosis	hsa04150	mTOR signaling pathway	-4.32839	-3.68439	5/158	207,3630,3643,5728,7124	AKT1,INS,INSR,PTEN,TNF
Liver cirrhosis	hsa04662	B cell receptor signaling pathway	-4.29907	-3.65748	4/81	207,3725,4790,5534	AKT1,JUN,NFKB1,PPP3R1
Liver cancer	hsa04540	Gap junction	-4.12558	-3.64791	5/90	5566,5578,5594,5595,203068	PRKACA,PRKCA,MAPK1,MAPK3,TUBB
Liver cirrhosis	hsa04145	Phagosome	-4.20181	-3.56735	5/168	948,4153,4353,7037,7099	CD36,MBL2,MPO,TFRC,TLR4
Liver cancer	hsa04550	Signaling pathways regulating pluripotency of stem cells	-4.00403	-3.53612	6/153	207,2932,3716,4609,5594,5595	AKT1,GSK3B,JAK1,MYC,MAPK1,MAPK3
Liver cirrhosis	hsa04215	Apoptosis - multiple species	-4.12055	-3.49079	3/33	596,836,841	BCL2,CASP3,CASP8
Liver cancer	hsa04713	circadian entrainment	-3.90847	-3.44457	5/100	2353,5566,5578,5594,5595	FOS,PRKACA,PRKCA,MAPK1,MAPK3
Liver cancer	hsa00190	Oxidative phosphorylation	-3.79602	-3.33765	6/167	4512,4513,4514,5742,5743,9377	COX1,COX2,COX3,PTGS1,PTGS2,COX5A
Liver cancer	hsa04666	Fc gamma R-mediated phagocytosis	-3.78939	-3.3326	5/106	207,5578,5594,5595,6850	AKT1,PRKCA,MAPK1,MAPK3,SYK
Liver cancer	hsa04922	Glucagon signaling pathway	-3.77027	-3.31505	5/107	31,207,5465,5566,5578	ACACA,AKT1,PPARA,PRKACA,PRKCA
Liver cancer	hsa04022	cGMP-PKG signaling pathway	-3.71284	-3.26073	6/173	207,3643,4846,5294,5594,5595	AKT1,INSR,NOS3,PIK3CG,MAPK1,MAPK3
Liver cancer	hsa04213	Longevity regulating pathway - multiple species	-3.64228	-3.19325	4/62	207,847,3643,5566	AKT1,CAT,INSR,PRKACA
Hepatitis B	hsa04973	Carbohydrate digestion and absorption	-3.58527	-3.17455	4/53	207,5290,5295,5579	AKT1,PIK3CA,PIK3R1,PRKCB
Liver cirrhosis	hsa04060	Cytokine-cytokine receptor interaction	-3.77739	-3.16368	6/328	3553,3569,3576,3586,7048,7124	IL1B,IL6,CXCL8,IL10,TGFBR2,TNF
Liver cirrhosis	hsa01200	Carbon metabolism	-3.72266	-3.11564	4/114	2645,2875,4524,5313	GCK,GPT,MTHFR,PKLR
Liver cancer	hsa04320	Dorso-ventral axis formation	-3.48959	-3.04668	3/28	4855,5594,5595	NOTCH4,MAPK1,MAPK3
Liver cirrhosis	hsa01212	Fatty acid metabolism	-3.63109	-3.03284	3/48	51,1374,1376	ACOX1,CPT1A,CPT2
Liver cancer	hsa04720	Long-term potentiation	-3.46329	-3.02341	4/69	5566,5578,5594,5595	PRKACA,PRKCA,MAPK1,MAPK3
Liver cirrhosis	hsa04978	Mineral absorption	-3.5032	-2.91355	3/53	2495,7018,7421	FTH1,TF,VDR
Liver cirrhosis	hsa04140	Regulation of autophagy	-3.47941	-2.89189	4/132	207,596,3630,5728	AKT1,BCL2,INS,PTEN
Liver cancer	hsa04020	Calcium signaling pathway	-3.31887	-2.88794	6/205	2064,2185,4843,4846,5566,5578	ERBB2,PTK2B,NOS2,NOS3,PRKACA,PRKCA
Liver cancer	hsa04971	Gastric acid secretion	-3.3031	-2.87365	4/76	60,760,5566,5578	ACTB,CA2,PRKACA,PRKCA
Liver cirrhosis	hsa04913	Ovarian steroidogenesis	-3.43242	-2.85329	3/56	3630,3643,5743	INS,INSR,PTGS2
Liver cirrhosis	hsa04014	Ras signaling pathway	-3.32848	-2.75349	5/259	207,3569,3630,3643,4790	AKT1,IL6,INS,INSR,NFKB1
Liver cirrhosis	hsa04371	Apelin signaling pathway	-3.31372	-2.74283	4/146	207,595,4846,5054	AKT1,CCND1,NOS3,SERPINE1
Liver cirrhosis	hsa04213	Longevity regulating pathway - multiple species	-3.30212	-2.73529	3/62	207,3630,3643	AKT1,INS,INSR
Liver cirrhosis	hsa04650	Natural killer cell mediated cytotoxicity	-3.29146	-2.72664	4/148	836,3383,5534,7124	CASP3,ICAM1,PPP3R1,TNF
Liver cirrhosis	hsa04623	Cytosolic DNA-sensing pathway	-3.26163	-2.70081	3/64	3553,3569,4790	IL1B,IL6,NFKB1
Liver cirrhosis	hsa00561	Glycerolipid metabolism	-3.24188	-2.68503	3/65	217,2645,4023	ALDH2,GCK,LPL
Liver cirrhosis	hsa00830	Retinol metabolism	-3.20332	-2.64844	3/67	125,126,1544	ADH1B,ADH1C,CYP1A2
Liver cirrhosis	hsa04072	Phospholipase D signaling pathway	-3.13426	-2.58134	4/163	207,3576,3630,3643	AKT1,CXCL8,INS,INSR
Hepatitis B	hsa04144	Endocytosis	-2.96142	-2.57802	7/271	857,4087,4088,4193,7040,7046,7048	CAV1,SMAD2,SMAD3,MDM2,TGFB1,TGFBR1,TGFBR2
Liver cirrhosis	hsa04310	Wnt signaling pathway	-3.07574	-2.52477	4/169	595,3725,5534,7157	CCND1,JUN,PPP3R1,TP53
Liver cirrhosis	hsa01230	Biosynthesis of amino acids	-3.06041	-2.51332	3/75	1491,2875,5313	CTH,GPT,PKLR
Liver cancer	hsa04723	Retrograde endocannabinoid signaling	-2.88823	-2.4704	5/167	5566,5578,5594,5595,5743	PRKACA,PRKCA,MAPK1,MAPK3,PTGS2
Liver cirrhosis	hsa04911	Insulin secretion	-2.80405	-2.26461	3/92	2641,2645,3630	GCG,GCK,INS
Liver cirrhosis	hsa04062	Chemokine signaling pathway	-2.79001	-2.25247	4/202	207,3576,4790,6772	AKT1,CXCL8,NFKB1,STAT1
Liver cirrhosis	hsa04012	ErbB signaling pathway	-2.77726	-2.2416	3/94	207,1026,3725	AKT1,CDKN1A,JUN
Liver cancer	hsa04724	Glutamatergic synapse	-2.607	-2.20188	4/117	5566,5578,5594,5595	PRKACA,PRKCA,MAPK1,MAPK3
Hepatitis B	hsa04141	Protein processing in endoplasmic reticulum	-2.4992	-2.14151	5/169	578,581,596,3320,5599	BAK1,BAX,BCL2,HSP90AA1,MAPK8
Liver cancer	hsa04730	Long-term depression	-2.47884	-2.08063	3/62	5578,5594,5595	PRKCA,MAPK1,MAPK3
Liver cirrhosis	hsa04015	Rap1 signaling pathway	-2.59917	-2.06912	4/228	207,3569,3630,3643	AKT1,IL6,INS,INSR
Liver cancer	hsa00590	Arachidonic acid metabolism	-2.45917	-2.06368	3/63	240,5742,5743	ALOX5,PTGS1,PTGS2
Hepatitis B	hsa04530	Tight junction	-2.39301	-2.03904	5/179	60,2064,3725,5578,5599	ACTB,ERBB2,JUN,PRKCA,MAPK8
Liver cancer	hsa04270	Vascular smooth muscle contraction	-2.36146	-1.97139	4/137	5566,5578,5594,5595	PRKACA,PRKCA,MAPK1,MAPK3
Liver cirrhosis	hsa04110	Cell cycle	-2.36006	-1.83736	3/132	595,1026,7157	CCND1,CDKN1A,TP53
Liver cancer	hsa04918	Thyroid hormone synthesis	-2.18417	-1.79812	3/79	213,5566,5578	ALB,PRKACA,PRKCA
Liver cancer	hsa04612	Antigen processing and presentation	-2.13952	-1.75479	3/82	3320,3458,7124	HSP90AA1,IFNG,TNF
Liver cirrhosis	hsa04390	Hippo signaling pathway	-2.02985	-1.51079	3/174	595,5054,7048	CCND1,SERPINE1,TGFBR2
